# Supplementary material for: Conserved and specific features of Streptococcus pyogenes and Streptococcus agalactiae transcriptional landscapes
Source: BMC Genomics. 2019 Mar 22;20:236. doi: 10.1186/s12864-019-5613-5 (PMC6431027; doi:10.1186/s12864-019-5613-5)
Supplement: Supplementary file 2 — Table S2. TSS detected in the study. (XLSX 138 kb) [file 12864_2019_5613_MOESM2_ESM.xlsx]

## Sheet: Feuil1
Supplementary Table2: TSS detected in the study
TSS classification1	category2	TSS number	TSS position	Strand	TSS annotation	Gene function	TAP	noTAP	PValue	FDR	length of 5'UTR	reiteration	50 nt upstream TSS+TSS	Extended ‑10 box	distance ‑10 box vs TSS	-35 box	distance ‑35 box vs ‑10 box
prim	A	pyotss0001	175	+	SP119_0001	chromosomal replication initiator protein DnaA	2329	157	3.61E-05	6.52E-03	27		ttatccatcgttctgtggaaaactagaatagtttatggtagaatagttcta	tggtagaat	12	tggaaa	17
prim	A	pyotss0002	2896	+	SP119_0003	DUF951 domain-containing protein	420	30	9.58E-05	1.33E-02	27		taagtaagaaaaagctcccttttaggagtttttttgttattataaatatta	tgttattat	13
prim	B	pyotss0003	3422	+	SP119_0004	redox-regulated ATPase YchF	1362	218	5.90E-03	3.42E-01	28		ttcttcttattcataccgctttttcttctattttttggtataataatcttg	tggtataat	12
prim	A	pyotss0004	8856	+	SP119_0007	hypothetical protein	67	5	1.08E-03	8.96E-02	16		aattaggatcttttctaccatttaaaaaataaaaatgataaaatgaagagg	tgataaaat	12	ctacca	18
int	B	pyotss0005	9361	+	SP119_0009 (end of SP119_0008)	hypothetical protein	25	3	3.55E-02	1.00E+00	138		gaaaagcaaaatcaacaggtggttaaattaaaaaaagagtataatgaattg	gagtataat	11
as int	B	pyotss0006	10231	-	SP119_SR001	as SP119_0010	20	2	4.19E-02	1.00E+00			tgtgttgagttgctttacaaaaattgaataatttgggttattatatttttg	ggttattat	12	tttaca	19
int	B	pyotss0007	10420	+	int SP119_0010		234	32	3.92E-03	2.48E-01			tacaaaaaaagaaattagcagagaataaaactttgacttatactaaagatg	acttatact	12	ttagca	18
int	A	pyotss0008	11872	+	int SP119_0011		822	37	3.88E-06	1.48E-03			cgttcctaagactgagttagttaaagaagaaaaaatgttagaatacgatag	tgttagaat	12	tagtta	15
int	A	pyotss0009	12173	+	SP119_0012 (end of SP119_0011)	hypoxanthine phosphoribosyltransferase	2610	217	1.33E-04	1.67E-02	38	(A)n	ggtaataaaacttatttgagaaaagcttgtaaacatgatataatgttggct	tgatataat	12	ttgaga	17
prim	A	pyotss0010	15050	+	SP119_0014	amino acid permease	278	25	4.37E-04	4.28E-02	29	(A)n	aaccaataagatgaaatttacaatcattactaactatgatacacttagtag	tgatacact	11	tttaca	17
prim	A	pyotss0011	31104	+	SP119_0015	CHAP domain-containing protein SibA	12100	1151	2.80E-04	3.04E-02	30		gtaacaattgcgtaatattaaatacttttttttttggtaaaatataagatg	tggtaaaat	13	attaaa	15
prim	B	pyotss0012	32560	+	SP119_0016	ribose-phosphate pyrophosphokinase 1	493	71	3.87E-03	2.46E-01	23	(G)n	ggtttttcaatttcatttgataattcacttgaaaagcgttaaaatggtata	cgttaaaat	12	ttgata	17
prim	B	pyotss0013	33671	+	SP119_0017	DNA repair protein RecO	111	19	1.70E-02	7.25E-01	60		attgtgggatgaactatgcaattctaaaggattttgggtataataagaaag	gggtataat	12	atgcaa	17
prim	A	pyotss0014	34540	+	SP119_0018	phosphate acetyltransferase PlsX	5542	325	1.32E-05	3.29E-03	49		ggtctctttcgtttatgggaattggtttcagaatatgctataataaaaata	tgctataat	12	tgggaa	17
prim	A	pyotss0015	35955	+	SP119_0020	phosphoribosylaminoimidazolesuccinocarboxamide synthase	25	0	4.73E-04	4.55E-02	27	(A)n	aaacgtaaataatatcttgaatatttttatagagtatgttactcttaaatg	tgttactct	12	ttgaat	17
prim	A	pyotss0016	47062	+	SP119_0027	phosphoribosylamine--glycine ligase	580	18	6.26E-07	4.33E-04	26		gataactaatacattatgtaaaaaagcgaacgtttatgatataatatctaa	tgatataat	11	atgtaa	18
prim	B	pyotss0017	53270	+	SP119_0032	XRE family transcriptional regulator Rgg3	56	4	1.47E-03	1.15E-01	24	(A)n	taaaaatattaaaaaggttagtttttaattagacgctgtgatataataaag	tgatataat	9
prim, LL	A	pyotss0018	54431	+	SP119_0033	Holliday junction ATP-dependent DNA helicase RuvB	9491	642	3.28E-05	6.08E-03	0		ataataaaagtaggccactgctctcttttactttatgttataatagtctta	tgttataat	12
prim	A	pyotss0019	55553	+	SP119_0034	low molecular weight phosphotyrosine protein phosphatase	129	3	4.59E-06	1.64E-03	14	(A)n	attattagattgatttctccgatatcagttagaaatttgatataataattc	tgatataat	10	ccgata	16
prim	B	pyotss0020	58465	+	SP119_0037	bifunctional acetaldehyde-CoA/alcohol dehydrogenase	705	86	1.52E-03	1.18E-01	44		atttattgtgaaatgatttacaaaatttcaaaaagtgctataataattttg	tgctataat	12	tttaca	16
prim	A	pyotss0021	61361	+	SP119_0038	alcohol dehydrogenase AdhP	765	74	4.11E-04	4.09E-02	42		cttttcaggtttctattgactttcattgtgaaaagatgtacaatttatttg	atgtacaat	12	ttgact	17
int	A	pyotss0022	62008	+	int SP119_0038		52	1	4.82E-05	8.05E-03			tttaatgcacatgttgtcgcagtggacattaataatgataaacttgagtta	tgataaact	12	ttgtcg	19
prim	B	pyotss0023	62574	+	SP119_0039	MATE family efflux transporter	28	3	2.08E-02	8.41E-01	233		tattttgatacattgaaagttgctaaatgaagaatatattatataatagaa	ttatataat	9	ttgcta	16
int	B	pyotss0024	62825	+	int SP119_0039		45	3	2.49E-03	1.71E-01			tttgatcaagaattttttattaggggacataaatgatatataataatagaa	atatataat	12	tttatt	17
prim	B	pyotss0025	64169	+	SP119_0040	30S ribosomal protein S10	152	23	8.56E-03	4.52E-01	131		aaatgcctaaaaagcttgcaatgactaaatgattctgttattatattgtgg	tgttattat	9	ttgcaa	17
int	B	pyotss0026	69476	+	int SP119_0050		126	24	2.41E-02	9.54E-01			aactaaacgtaaccacccagtctatggtaaacgtatcaactattctaaaaa	aactattct	10
int	A	pyotss0027	74461	+	int SP119_0061		406	33	1.87E-04	2.19E-02			cttagagcaattaagtgaactccctttcttaaatatgttaaacttagttag	tgttaaact	12	tgaact	17
prim	A	pyotss0028	76423	+	SP119_0063	translation initiation factor IF-1	16673	483	9.50E-08	1.38E-04	67		attatacaaatctacttgcataagtagattagtaatgatatactagtttag	tgatatact	12	ttgcat	17
prim	B	pyotss0029	86130	+	SP119_0069	hypothetical protein	179	30	1.17E-02	5.64E-01	133		attactgataaggtctatttaatgcgcaagatttgtggtatgatgaatatg	tggtatgat	12	tttaat	15
prim	A	pyotss0030	86834	+	SP119_0070	4-diphosphocytidyl-2C-methyl-D-erythritol kinase	585	67	1.16E-03	9.41E-02	252		agaagtaataatttttgaattttttctgaggtttgtgtatatttgatagtg	gtgtatatt	13	ttgaat	17
second, int	B	pyotss0031	87658	+	SP119_0073, p2 (end of SP119_0072)	transcriptional regulator AdcR	102	11	2.28E-03	1.62E-01	111	(A)n	accgactgtttttgctttgtgccaaaccgaaaaacaaactataatagttta	aactataat	11	gtgcca	15
prim	A	pyotss0032	87749	+	SP119_0073, p1	transcriptional regulator AdcR	409	40	5.61E-04	5.21E-02	20		aatattttgttgggattgcttctttggaagcttcatgttataattaactgg	tgttataat	12	ttgctt	17
prim	B	pyotss0033	91500	-	SP119_0077	tyrosine--tRNA ligase	22	1	4.10E-03	2.58E-01	27	(A)n	aaactttgataaagcttgcatagcagtagcgttttttgatataatgattcg	tgatataat	12	tgcata	17
prim	B	pyotss0034	91567	+	SP119_0078	penicillin-binding protein	4008	687	7.96E-03	4.34E-01	10		aaaacgctactgctatgcaagctttatcaaagtttggtataatgataaatg	tggtataat	13	tatgca	18
prim	A	pyotss0035	93914	+	SP119_SR002/SP119_0079	DNA-directed RNA polymerase subunit beta	488	23	8.37E-06	2.40E-03	227		tcagaaaaaattaggttgccatttatcgataaaaagggtataatagtaata	gggtataat	12	ttgcca	17
prim	A	pyotss0036	101570	+	SP119_0081	dipicolinate synthase	8233	834	4.13E-04	4.10E-02	21		aatgagcagatgtttttcaaaatacttatgatttagctataataatgcata	agctataat	13	ttttca	18
prim, LL	A	pyotss0037	105764	+	SP119_0089	SAM-dependent methyltransferase	1281	46	7.50E-07	4.89E-04	0		taaaggtgacacttcttttcatttcaagtgtaatttggtatgataaggtta	tggtatgat	12	ttttca	17
prim	A	pyotss0038	106742	+	SP119_0090	acetate kinase	1254	95	8.55E-05	1.22E-02	34		aatggaaactgagtaatgtcaattaattgattttttgttataataaaaaag	tgttataat	12	atgtca	17
prim	A	pyotss0039	110483	-	SP119_0093	glutamyl aminopeptidase	4441	186	1.41E-06	7.38E-04	48		tttcttttctgtgaaacccattcttacttaaaaagtggtagaatataagga	tggtagaat	12
prim	A	pyotss0040	110789	-	SP119_0094	hypothetical protein	440	16	1.80E-06	8.72E-04	80		ttctactgttatgtattgacaaaaatagtaaaaacaactaaactaaaggta	aactaaact	12	ttgaca	17
prim, LL	A	pyotss0041	110900	+	SP119_0095	DUF4651 domain-containing protein	731	76	6.14E-04	5.57E-02	0		ttcttatttcagatcgtccaatttgatctttttatgataaaatgagggata	tgataaaat	13	tcgtcc	18
as int	B	pyotss0042	111082	-	SP119_SR003	as SP119_0095	15	0	4.40E-03	2.69E-01			tactgtttgccgtttgacataacaaccccacctgaaatataatcttgtttg	aaatataat	13	ttgaca	18
prim	C	pyotss0043	112282	+	SP119_0098	Single-stranded DNA-binding protein 1	4	0	1.69E-01	1.00E+00	12		aacgtttaaaatgaaacttattttaccacaatttttacgaataataagata	tacgaata (comX binding site)	12
prim, LL	A	pyotss0044	115446	-	SP119_0101	redox-regulated molecular chaperone Hsp33	311	21	8.22E-05	1.19E-02	0		caagcaatcctgtcaatacaagttttacactttatgctataatctaagtta	tgctataat	13	aataca	17
prim	A	pyotss0045	117149	-	SP119_0102	transcriptional regulator	1474	108	6.59E-05	1.02E-02	63		caaaaaccattagatttgacttctatttttagcttagatagaattgaaata	agatagaat	12	ttgact	17
prim	A	pyotss0046	117336	+	SP119_0103	pilus ancillary protein 1	679	51	1.00E-04	1.37E-02	13		tagtacgaatatatttctttgacttcaatagaatgatatgatgtcacattg	tgatatgat	14
prim	C	pyotss0047	124339	-	SP119_0109	hypothetical protein	5	1	4.41E-01	1.00E+00	21		aaaagtcatgatttctattgaactcatggcttttcttcaggtataatgaag	aggtataat	9	ttgaac	18
prim	C	pyotss0048	124913	-	SP119_0111	hypothetical protein	6	0	1.01E-01	1.00E+00	100		ccaataacagggtatctaccgtgattctcaatcctccagtatactgttagt	cagtatact	11	tctacc	19
IG, as 3'UTR (115 nt)	C	pyotss0049	125893	+	SP119_SR004	IG-as 3'UTR SP119_0113	4	0	1.69E-01	1.00E+00			ggggatatcgtacagaagagctccttcggttactttaagtataataaaaga	aagtataat	11
prim	C	pyotss0050	126661	-	SP119_0113	hypothetical protein	6	0	1.01E-01	1.00E+00	24		aaaactaaaaaataatttactttttagtttttttgttataatatattagta	ttataatat	12	tttact	17
prim	B	pyotss0051	129432	-	SP119_0116	LysR family transcriptional regulator	24	1	2.58E-03	1.75E-01	62		ctcctttttcattattgaaacgcttacatttttattatataatgtgaacta	ttatataat	13	ttgaaa	17
prim	A	pyotss0052	132828	-	SP119_0120	DNA-binding protein	886	71	1.27E-04	1.63E-02	30	(A)n	taaggtgattggcaattgttttttagtctaaaatgtattactatatttgta	tattactat	12	ttgttt	17
prim	A	pyotss0053	132947	+	SP119_0121	reactive intermediate/imine deaminase, RidA family protein	1394	80	1.45E-05	3.45E-03	25		aaagagaatttattattgactgtgaatgcggtttcctgtaaaatttaacta	ctgtaaaat	12	ttgact	17
IG	B	pyotss0054	134445	+	SP119_SR005	IG sRNA	27	1	1.66E-03	1.26E-01			aaacatctttttgacaggacttttaacaagatagcagttatactgttatca	agttatact	12	aggact	17
prim	A	pyotss0055	146028	-	SP119_0133	hypothetical protein	492	9	3.99E-08	7.38E-05	49		acattagctcttttctttcagaaatagcggttttaaggtaaaataatagta	aggtaaaat	12	ttcaga	16
prim	A	pyotss0056	146253	+	SP119_SR006/SP119_0134	adenylosuccinate synthetase	1051	64	2.29E-05	4.76E-03	164		ataatgctaagaaatctagcagaaaaaatcattttttgctataataagttg	tgctataat	11	ctagca	18
prim	B	pyotss0057	147957	+	SP119_0135	BMP family ABC transporter substrate-binding protein	136	24	1.73E-02	7.39E-01	79	(T)n	tttttcagcaaaaatagtaggataaaactgatttttttgatatactaaact	tgatatact	10	aggata	16
prim	A	pyotss0058	149195	+	SP119_0136	transcription termination/antitermination protein NusG	231	16	1.23E-04	1.60E-02	57		agctccacagatacgttgacaccagccctgtcttttattataatgaaggtg	tattataat	12	ttgaca	17
prim	C	pyotss0059	150139	+	SP119_0137	N-acetylglucosamine-1-phosphate uridyltransferase Nga	7	0	6.23E-02	1.00E+00	23		tgttaataaatcgcattgacaaaaactagttgttaatgtatagtttactta	atgtatagt	12	ttgaca	17
prim	B	pyotss0060	153947	+	SP119_0140	hypothetical protein	9	0	2.56E-02	1.00E+00	54		tctcacatcgtgaccttgaagctaagctgcttctaatctataatactaaca	atctataat	12	ttgaag	17
prim	B	pyotss0061	155456	-	SP119_0142	hypothetical protein	48	5	5.92E-03	3.42E-01	25		acattaaaataacactttatttattaacaaaaagttagtataatataatca	tagtataat	12	tttatt	17
prim	C	pyotss0062	155944	+	SP119_0143	cystathionine beta-lyase domain protein	5	0	1.69E-01	1.00E+00	184		tatatttctctcctaaaaataaatagtattttagcggtatactataagacg	gtatactat	11
prim	A	pyotss0063	156193	+	SP119_0144	PLP-dependent transferase	159	10	1.25E-04	1.62E-02	194		aagatgataaaagggcttgcaaacttagctaaaggttgtataataaacgta	ttgtataat	12	ttgcaa	16
prim	B	pyotss0064	157708	+	SP119_0145	leucine--tRNA ligase	181	29	9.66E-03	4.95E-01	29		agtcatgtcttgaccattcctaaaagcttcatctcatgctataataagaag	tgctataat	11	ttccta	17
prim	C	pyotss0065	165556	+	SP119_0152	transcription antiterminator	252	105	3.15E-01	1.00E+00	31		tttttcaaaacttggctgcgcagtcactgaaatcatgataaaataagcaag	tgataaaat	12	tgcgca	16
int	A	pyotss0066	167083	+	int SP119_0152		51	2	5.05E-04	4.80E-02			ccgatgcttattgttaaccctattttaagtgacgatgatatcatcaaattg	tgatatcat	12	ttaacc	19
prim	A	pyotss0067	167452	+	SP119_0153	L-ascorbate-6-phosphate lactonase	387	35	3.76E-04	3.81E-02	34		gtgtgacacttggtctttttatcattgacaagaaagtctatacttaaagta	gtctatact	12	ttttta	17
prim	A	pyotss0068	168916	+	SP119_0154	glycine betaine/L-proline ABC transporter ATP-binding protein	960	86	2.45E-04	2.73E-02	149		tcgagttattgtccttgacaaaaagtgaccacacgtgataatatagttatg	tgataatat	12	ttgaca	18
prim, LL	A	pyotss0069	172135	+	SP119_0156	DNA polymerase I	464	13	4.73E-07	3.59E-04	0		accaatggcttaaaggagaaaagcccgtccctctgtgttataataaggcta	tgttataat	12	gagaaa	17
as int	B	pyotss0070	172964	-	SP119_SR007	as SP119_0156	13	0	8.64E-03	4.52E-01			caagacctttcttgagttgcacaaaatccatctcatcgtaaaattgagaga	tcgtaaaat	12	tgcaca	15
prim	A	pyotss0071	174827	+	SP119_0157	CoA-binding protein	64	3	3.36E-04	3.53E-02	137	(A)n	agttttcttacttgttatttctcattttgacaacttatgttataataaact	tgttataat	10	ttctca	16
prim	A	pyotss0072	179988	-	SP119_0165	IS3 family transposase	130	11	6.17E-04	5.58E-02	114		ttaagttagatttattgtctaacttaaggttggacttggtataataaagta	tggtataat	11	ttgtct	19
prim	A	pyotss0073	185040	-	SP119_0170	DUF975 domain-containing protein	143	5	1.10E-05	2.95E-03	13	(A)n	agtcaaaataatggttagctgtctcattttgttttatggtataatgaaata	tggtataat	11	ttagct	19
prim	A	pyotss0074	185145	+	SP119_0171	Queuine tRNA-ribosyltransferase	3751	155	1.35E-06	7.32E-04	101		ttttttgggaaagcatgacaaattatggattttttgataaaatgataggcg	tgataaaat	13	atgaca	17
prim	B	pyotss0075	186593	+	SP119_0172	hypothetical protein	32	4	2.27E-02	9.04E-01	12		tttgtaaaaatagagttgacaaatcataagcttttgattaaactattacaa	gattaaact	12	ttgaca	17
prim	A	pyotss0076	187575	+	SP119_0174	Ribonuclease BN, tRNA processing enzyme	295	17	3.45E-05	6.30E-03	24	(A)n	tttggtgggtctcaatcctctttgacactaatttttgttataataagagtt	tgttataat	12
as int	B	pyotss0077	190525	+	SP119_SR008	as SP119_0176	15	0	4.40E-03	2.69E-01			aagccggcgtcaaactgatgatttcacgaaattgtgctaaactatcgtata	tgctaaact	13	ctgatg	17
prim	B	pyotss0078	190750	-	SP119_0176	S-layer homology domain	46	4	4.26E-03	2.65E-01	23		aaatctttccctctccccattccagctattctctatgttataataagatta	tgttataat	12	tcccca	19
IG	A	pyotss0079	190949	+	SP119_SR009	IG sRNA	778	70	2.64E-04	2.88E-02			acttagttggaaaacttgcaaactgtccgtaatatgatataataataggcg	tgatataat	13	ttgcaa	16
prim	B	pyotss0080	192269	+	SP119_0180	glucose-6-phosphate isomerase	1021	214	2.24E-02	8.99E-01	30		aaccactaaaaaccattgaaatattagatagaaaaggttatcatactaatg	ggttatcat	12	ttgaaa	17
as int	C	pyotss0081	195681	+	SP119_SR010	IG-as 5'UTR rivR (SP119_0181)	6	0	1.01E-01	1.00E+00			aacttcatcaatagattgattgatgcgtgtttttagcccataattgagaga	gcccataat	12	ttgatt	17
IG	A	pyotss0082	195874	-	SP119_SR011	IG sRNA	99	7	5.87E-04	5.41E-02			ctaaagaatcatttaagaaaactttaaggttactatcgtagaatgaaaaca	tcgtagaat	12	aagaaa	18
prim	A	pyotss0083	197335	+	SP119_0183	DUF1751 domain-containing protein	544	11	4.79E-08	8.41E-05	183		gtttcttgtcagccttgaacctttttcctaatttatggtatgataagaaga	tggtatgat	12	ttgaac	18
prim	A	pyotss0084	200262	-	SP119_0185	glycerol-3-phosphate dehydrogenase (NAD(P)(+))	751	71	3.51E-04	3.67E-02	26		catataccttttctaatagagctaatcaaggtgttatgttataatagagtg	tgttataat	11	tagagc	17
prim	A	pyotss0085	200500	+	SP119_0186	MarR family transcriptional regulator	1370	134	3.88E-04	3.89E-02	34		taaagatattttaattgacaatagttatctagagaactaaaatacttatca	aactaaaat	13	ttgaca	17
prim	A	pyotss0086	204557	+	SP119_0189	hypothetical protein	84	4	1.48E-04	1.83E-02	30		gaacaataaagcagtcaagctttcttttctgatatggtataatagcaagca	tggtataat	13
prim	A	pyotss0087	205431	+	SP119_0190	deoxyuridine 5'-triphosphate nucleotidohydrolase	877	16	1.35E-08	3.72E-05	33		aagttgaccgcttttttgctattcttttacgaatagtctataataagagga	gtctataat	12	ttgcta	17
prim	A	pyotss0088	207492	+	SP119_0192	carbonic anhydrase	81	2	3.57E-05	6.47E-03	49	(A)n	cgtctaagaggttaatccagctattttccataaaagatgttaagataagac	tgttaagat	10
prim	A	pyotss0089	208137	+	SP119_0193	TIGR00266 family protein	11000	776	4.24E-05	7.39E-03	32		aattattgaaaatattagacaaagaaatagggaagcgttataataattgta	cgttataat	12	tagaca	17
prim	B	pyotss0090	208955	+	SP119_0194	glutamate--tRNA ligase	1525	195	1.76E-03	1.30E-01	106		tagggctgatttttttcgcctaagcaagtaaaatatgctataataagaaag	tgctataat	12	tcgcct	17
second	B	pyotss0091	210784	+	SP119_0195, p2	sensor histidine kinase FasB	50	4	2.61E-03	1.77E-01	117		tgatttaaagaaatggtttttatgaatcaattagtgtacaatatttttttg	gtgtacaat	14
prim	B	pyotss0092	210800	+	SP119_0195, p1	sensor histidine kinase FasB	39	3	5.00E-03	2.99E-01	101		tttttatgaatcaattagtgtacaatatttttttggtatatactgaaagag	gtatatact	12
IG	A	pyotss0093	214362	+	SP119_SR012	IG sRNA	7313	712	3.29E-04	3.47E-02			tttcaggaaatgatgctcttattgaaacatttttcgctataataattagtg	cgctataat	13
prim	A	pyotss0094	214788	+	SP119_0198	ribonuclease P protein component	4224	223	6.78E-06	2.08E-03	23		gaaagggttagggctttttaattttttaggggatgtggtataatggtaata	tggtataat	12	ttttaa	17
prim	A	pyotss0095	217135	+	SP119_0201	50S ribosomal protein L34	30503	2043	2.98E-05	5.64E-03	69		aaacgaaaataaatcttgacagtagaccctctttaagatagaatattatag	agatagaat	12	ttgaca	17
prim	A	pyotss0096	217565	+	SP119_0202	N-acetylmannosamine-6-phosphate 2-epimerase	33	1	6.12E-04	5.56E-02	47		aaaagtctcattgctattgaaagcgctttattttttgttataataactttg	tgttataat	12	ttgaaa	16
as int	B	pyotss0097	219533	-	SP119_SR013	as SP119_0203	133	14	1.80E-03	1.32E-01			accaaagagttctcatttcagcaaacccatcaatcgtgttatagtatggtg	tgttatagt	11	ttcagc	17
prim	A	pyotss0098	225191	-	SP119_0209	MurR/RpiR family transcriptional regulator	432	24	2.32E-05	4.79E-03	28		acaaaaagggtcgctaccttctgttagcgatctatgctatactagtaggta	tgctatact	13
prim, LL	A	pyotss0099	225448	+	SP119_0210	TatD family deoxyribonuclease	1389	50	6.75E-07	4.50E-04	0		tctcaccaagttttctgatgtggttaagatctttatgttataataacatca	tgttataat	12	ctgatg	18
prim	A	pyotss0100	228186	+	SP119_0213	ribosome small subunit-dependent GTPase A	6762	437	2.48E-05	5.01E-03	25		acttagactcaaatgctgatttgggagcggttttctgatataatagagtta	tgatataat	12	ctgatt	17
prim	A	pyotss0101	232822	+	SP119_0218	pur operon repressor	603	38	3.49E-05	6.35E-03	26	(A)n	tattttcctaatcgaatgttcgttttttattaactttatggtataatagca	tggtataat	9
prim	A	pyotss0102	236377	+	SP119_0220	30S ribosomal protein S12	3020	94	1.95E-07	2.07E-04	130		aggaaaaattctatttgacatgaagtgccgtctgtgttattatattagacg	tgttattat	13	ttgaca	17
prim	B	pyotss0103	237752	+	SP119_0222	translation elongation factor 2 (EF-2/EF-G)	3702	611	6.56E-03	3.68E-01	26		cgggtaggtcctgcctatccgtttttgctaaatagtgctataatgaaagag	tgctataat	12
prim	B	pyotss0104	240099	+	SP119_0223	type I glyceraldehyde-3-phosphate dehydrogenase	4729	939	1.64E-02	7.04E-01	105		aaatggctaatttatttgcattttttctgaaatagttatataatagttctg	ttatataat	12	tttgca	18
prim	C	pyotss0105	241590	-	SP119_0224	hypothetical protein	18	2	6.52E-02	1.00E+00	34		ttgtcataaaatactttaccagttaactattttatgctatacttatttttg	tgctatact	13	tttacc	17
prim	B	pyotss0106	244028	-	SP119_0226	glutamine ABC transporter substrate-binding protein	477	74	5.87E-03	3.40E-01	29		ttcactgataatatattgaaataggatgcaaattgctgtaaaataggtctg	ctgtaaaat	12	ttgaaa	17
prim	B	pyotss0107	244180	+	SP119_0227	DUF2207 domain-containing protein	134	14	1.71E-03	1.29E-01	17		ggacttggtttaggttttgtcatctccttaaaatatggtaaaatgagggca	tggtaaaat	12	ttgtca	16
prim	A	pyotss0108	247123	+	SP119_0229	adaptor protein MecA	1881	53	1.21E-07	1.63E-04	23		ggagttagtcataaattgcgaaattacagcatttctagtataataaaatga	tagtataat	12	ttgcga	17
prim	A	pyotss0109	249121	+	SP119_0231	ABC transporter ATP-binding protein	2777	179	2.64E-05	5.20E-03	84		tttgaaacactaaaaaagccgagtaaggctttttttgctataatagatgca	tgctataat	12
prim	B	pyotss0110	255824	-	SP119_0236	D-alanyl-D-alanine carboxypeptidase	46	3	2.18E-03	1.56E-01	25		atttttcaaaaaaacttcacattgtattagcaaagtgatatactgaaaatg	tgatatact	12	ttcaca	17
prim	B	pyotss0111	257231	-	SP119_0237	D-alanyl-D-alanine carboxypeptidase	12	0	7.92E-03	1.00E+00	32		tactcttgtgaggtaagtcattaccttagacaaaaatatggtataattaaa	tggtataat	9
prim	A	pyotss0112	257468	+	SP119_0238	peptide ABC transporter substrate-binding protein	5075	280	8.86E-06	2.51E-03	62		tttttcatttcattattttctttaagaaagttttatgatataatgtcttca	tgatataat	12	ttttct	17
as int	B	pyotss0113	263884	-	SP119_SR014	as SP119_0242	24	1	2.58E-03	1.75E-01			atttggtttgatttcaaccattgatggcttatctaatgtataatcatgttg	atgtataat	12	tcaacc	19
tRNA	A	pyotss0114	270194	+	SP119_SR016	SP119_t044	54	0	5.45E-06	1.84E-03			gcgtcctatctttttttgcattttagagaagagtgtggtaagatagaggca	tggtaagat	12	tttgca	18
prim	B	pyotss0115	271276	+	SP119_0244	ISAs1 family transposase	18	1	1.14E-02	5.56E-01	192		tgaatttatagagtgtcaaacaacgagtgttttgtgttacactaaccatta	tgttacact	13	gtgtca	19
prim	A	pyotss0116	272732	+	SP119_0246	YqeG family HAD IIIA-type phosphatase	1083	62	1.59E-05	3.71E-03	21		aactatggttttaaatgctatttcaaaaaaaatatgataaaatagaaagta	tgataaaat	13	atgcta	17
prim	A	pyotss0117	278964	+	SP119_0254	YebC/PmpR family DNA-binding transcriptional regulator	1926	108	1.14E-05	3.03E-03	68		attttatatttctattttaccaaagcttttcaaagtgctataataagggag	tgctataat	12	tttacc	17
prim	A	pyotss0118	279929	+	SP119_0255	amino acid ABC transporter substrate-binding protein	4369	264	1.64E-05	3.73E-03	22		ataggaatcaattattagtgaactctaattaaaaatggtaaactagacaca	tggtaaact	12	tagtga	17
prim	C	pyotss0119	281094	+	SP119_0256	O-sialoglycoprotein endopeptidase	986	249	5.11E-02	1.00E+00	28		tagccattatcaatttgaaaactatatctaattaagatacaataatgatcg	agatacaat	13	ttgaaa	17
prim	A	pyotss0120	285474	-	SP119_0259	branched-chain amino acid transport system II carrier protein	878	41	4.83E-06	1.70E-03	76	GTT	tcagtcaatttctattgactatcgaagtaatcttagatataataacctttg	agatataat	13	ttgact	17
prim	A	pyotss0121	285606	+	SP119_0260	serine/threonine transporter SstT	1581	100	2.64E-05	5.20E-03	26		gtagctcattcgatttgacgaatagatagaattatattattataaaaaaca	tattattat	13	ttgacg	17
prim	A	pyotss0122	288983	-	SP119_0262	V-type Na+-ATPase subunit J	192	13	1.60E-04	1.94E-02	22		ggctaagatgaaacttagcttttttaacttatttttgttattatagtagga	tgttattat	12	ttagct	18
prim	A	pyotss0123	289783	-	SP119_0263	16S rRNA (guanine(527)-N(7))-methyltransferase RsmG	671	27	2.18E-06	9.94E-04	24		tgatgatttattggattttgttataggctattttatgatagaatggtaaca	tgatagaat	12	ttgtta	15
prim	A	pyotss0124	289886	+	SP119_0264	LemA family protein	14879	634	1.45E-06	7.46E-04	23		aataacacctcattacttgctattagcctagaaattgctataattgagaca	tgctataat	12	ttgcta	16
prim	B	pyotss0125	291620	+	SP119_0266	hypothetical protein	10	0	1.70E-02	1.00E+00	23		aataaatgcaaaactattgacaaatcttttagatagtagtaaaaataaatg	tagtaaaaa	11	ttgaca	17
prim	A	pyotss0126	292244	+	SP119_0267	DNA-binding response regulator CsrR/CovR	1495	121	1.19E-04	1.56E-02	199		gtctgtaatttttatttgaaaaaacagctattctttgatatactctttaga	tgatatact	12	ttgaaa	17
prim	A	pyotss0127	294819	+	SP119_0269	NrdR family transcriptional regulator	760	61	1.32E-04	1.67E-02	33		tgtcaatcgcgatgtcttttgttatccttgagaatatggtaaaatagtata	tggtaaaat	11	ttgtta	15
prim	A	pyotss0128	298968	+	SP119_0273	RNA helicase	768	46	2.41E-05	4.92E-03	20		aaaaaggattttgacaagaaatatcagtcggtttttgctataatgaaagga	tgctataat	12	aagaaa	17
prim	A	pyotss0129	302302	+	SP119_0274	hypothetical protein	1965	174	2.01E-04	2.33E-02	27		catcaaggaatgctttgaaaaataacagtatttaagttataatagaggatg	agttataat	13	ttgaaa	17
prim	B	pyotss0130	304922	+	SP119_0277	endolytic transglycosylase MltG, partial	81	9	3.87E-03	2.46E-01	23		aatgcatcatttaattgcaattaggatacttttaagttataatggcggttg	agttataat	13	ttgcaa	17
int	A	pyotss0131	307782	-	int SP119_0279		361	23	6.04E-05	9.62E-03			agaatacgctaaaaacccgcctaaagcataccaatcaacttcttctcgtaa
prim	A	pyotss0132	308641	-	SP119_0279	membrane protein insertase YidC	160	11	1.75E-04	2.08E-02	27		cggccttcagaactattgtgaatttctgaaaaaaactgtaaaatagataag	ctgtaaaat	12	ttgtga	17
prim	A	pyotss0133	308989	-	SP119_0280	acylphosphatase	2680	171	2.44E-05	4.96E-03	15		agacaattagctaaagagatttcctgctaagtatgtgctataataaaagca	tgctataat	12	aagaga	19
prim, LL	A	pyotss0134	310560	+	SP119_0282	23S rRNA methyltransferase	152	5	7.60E-06	2.23E-03	0		tctaagaagttgatgctttcaaatgctgtcgcgtatggtataataggcgca	tggtataat	12	ttcaaa	15
prim	A	pyotss0135	311320	+	SP119_0283	haloacid dehalogenase	530	57	8.41E-04	7.23E-02	16	GT	aggaatcctcattttcagcttgatttaagctaatatgatataataaccaag	tgatataat	12	ttcagc	19
prim	A	pyotss0136	312689	+	SP119_0285	hypothetical protein	1106	90	1.35E-04	1.70E-02	29		agacctagtgttaatttgtaaactctttctttttttggtatactattaagg	tggtatact	12	ttgtaa	17
prim	A	pyotss0137	319023	+	SP119_SR017/SP119_0295	Putative tRNA (cytidine(34)-2'-O)-methyltransferase	28	0	2.36E-04	2.64E-02	125		ttatcaaaaaatggcttgacattgatagctgaagtgttataatggaaaata	tgttataat	13	ttgaca	16
prim	A	pyotss0138	319809	+	SP119_SR018/SP119_0296	ECF transporter S component	695	13	2.65E-08	5.85E-05	198		atttagtcaaagctattgctatctaggtttaaatctgctatgctagaagtg	tgctatgct	12	ttgcta	17
int	A	pyotss0139	320541	+	SP119_0297(end SP119_0296)	PAP2 family protein	32	1	7.40E-04	6.52E-02	34	(A)n	ttgaagggttgatatttgcaattaccttttattttgtgtatattgcaagta	gtgtatatt	12	ttgcaa	17
prim, LL	A	pyotss0140	321518	+	SP119_0298	TIGR01212 family radical SAM protein	64	1	1.23E-05	3.17E-03	0		tttgcatagatgactatcttgctagtaatgatttgtgctacaatagaaaca	tgctacaat	12
prim	A	pyotss0141	323133	+	SP119_0300	HlyC/CorC family transporter	465	18	2.86E-06	1.20E-03	31		aaaagaagaaatcccataggctttggctataaatgtgatataatgaagtca	tgatataat	12	taggct	16
prim	A	pyotss0142	324543	+	SP119_0301	pyruvate formate lyase-activating protein	4696	473	4.08E-04	4.07E-02	33		gactaggctccatgcctagtctttttgatgaaaagtgttataatgaaaatg	tgttataat	12	tagtct	16
prim	B	pyotss0143	325471	+	SP119_0302	manganese-dependent inorganic pyrophosphatase	485	82	8.70E-03	4.52E-01	27		cttttgtaatcttcctttgattttagggggtaattttgctaaaataaaatg	tgctaaaat	11	ttgatt	17
prim, LL	A	pyotss0144	326509	+	SP119_0303	DUF1803 domain-containing protein	210	9	1.42E-05	3.43E-03	0		atttttttgaccaagtccttttgtcactcttctatgttataatagaaggta	tgttataat	13
prim	C	pyotss0145	331095	-	SP119_0307	ABC transporter ATP-binding protein	4	0	1.69E-01	1.00E+00	108		cacatcaaaaaaggctttgttaagccttttttctatgctataatagtgaag	tgctataat	12	ttgtta	16
prim, LL	A	pyotss0146	332678	-	SP119_0308	UDP-N-acetylmuramoyl-L-alanyl-D-glutamate--L- lysine ligase	222	3	1.18E-07	1.61E-04	0		acttttgcttgtgacttgtaaaacaagaactttaaggataaaataagggta	ggataaaat	12	ttgtaa	17
prim	A	pyotss0147	332742	+	SP119_0309	polysaccharide biosynthesis protein	1739	111	2.74E-05	5.33E-03	24		ccttaaagttcttgttttacaagtcacaagcaaaagtttataataaagcta	gtttataat	12	tttaca	17
int	B	pyotss0148	332949	+	int SP119_0309		27	1	1.66E-03	1.26E-01			aatacgcgattcaagccaacgctcttttcaatatggggtataatgtttatg	gggtataat	12
prim	B	pyotss0149	334537	+	SP119_0310	uracil phosphoribosyltransferase	1385	166	1.25E-03	1.01E-01	31		aaatcaggatttcccaagcaaactactgatatttttggtataatgataaaa	tggtataat	12
prim	A	pyotss0150	335337	+	SP119_0312	ATP-dependent Clp protease proteolytic subunit	3443	148	1.73E-06	8.60E-04	84		aagcaagtttatgatttgacctttattgaccaaaatattataataaagaca	tattataat	12	ttgacc	17
prim	A	pyotss0151	336267	+	SP119_0313	UPF0298 protein SPy_0397/M5005_Spy0329	961	97	4.91E-04	4.69E-02	236		tagccagtctttcttcgtctcttttacttaaagtgtggtataatcagatta	tggtataat	12	tcgtct	18
prim	A	pyotss0152	337005	+	SP119_0314	dTMP kinase	1427	66	3.47E-06	1.37E-03	22		tgcaaagatatgccagtgctttttagctcattttttgataaaatagaacta	tgataaaat	12
prim	B	pyotss0153	339102	+	SP119_0318	initiation-control protein YabA	170	31	1.71E-02	7.28E-01	116		ttttaccaataaagcaagaaaaaattccctgaatatggtaccatagtagag	tggtaccat	12	aagaaa	17
prim	A	pyotss0154	341522	-	SP119_0321	copper homeostasis protein CutC	428	39	3.39E-04	3.55E-02	18		tgacaaaaatgtttcctgatgactagcttcattcgtgctataatattactg	tgctataat	12	ctgatg	17
prim	B	pyotss0155	341603	+	SP119_SR019/SP119_0322	arsenate reductase family protein	72	6	1.31E-03	1.04E-01	200		atcaggaaacatttttgtcaaatcatggacattatgctatactcactagta	tgctatact	13	ttgtca	17
prim	A	pyotss0156	343088	-	SP119_0323	exodeoxyribonuclease	1368	67	5.46E-06	1.84E-03	28		gctaggtgcccaaagtcgcttatcgtttcgttttttgttacaataacaaca	tgttacaat	12
prim	A	pyotss0157	343250	+	SP119_0324	L-lactate oxidase	131	6	3.81E-05	6.78E-03	44		cagtgagcatatcgtttgacagttaagagtaggattactataatagaagca	tactataat	12	ttgaca	17
prim	A	pyotss0158	349949	+	SP119_0327	hypothetical protein	496	14	4.18E-07	3.29E-04	221		aatcaccaaaaggacttgatttgatagcttccctatgctatactaagccta	tgctatact	12	ttgatt	17
prim	A	pyotss0159	351259	+	SP119_0329	methionine--tRNA ligase	332	23	1.04E-04	1.40E-02	143		tcctttgattgactggttttgctgccccttaaaatatgatataatagacca	tgatataat	11	tttgct	16
prim	B	pyotss0160	353632	+	SP119_0330	Ribonucleoside-diphosphate reductase subunit beta	9	0	2.56E-02	1.00E+00	262		tgtcataaaaaagattgcaaaacactatatcttgtgttattatggttttta	tgttattat	13	ttgcaa	17
prim	A	pyotss0161	358628	-	SP119_0333b	ADP-ribosyltransferase SpyB	440	29	6.07E-05	9.64E-03	26		aacggttgctatggattgacaaatcgctcataatagcataatatcatgata	gcataatat	12	ttgaca	17
prim	A	pyotss0162	358929	+	SP119_0334	putative membrane associated protein	30	0	1.54E-04	1.89E-02	31		gataaaaacatgaacttgaaatgaaataatgagaggagtaaactagaacca	gagtaaact	12	ttgaaa	17
prim	C	pyotss0163	359584	+	SP119_0336	hypothetical protein	6	0	0.1E-01	1	186		tttgaaaaagaacactttataaatagttcatatttatggtataatacctaa	tggtataat	11	tataaa	16
as int	B	pyotss0164	362527	+	SP119_SR020	as SP119_0339 (speJ)	51	4	2.32E-03	1.64E-01			aaaatatttactttttgatttttcgtaaactttgttgtaatatagctctcg	ttgtaatat	13	ttgatt	17
prim	B	pyotss0165	362783	-	SP119_0339	exotoxin SpeJ	41	5	1.24E-02	5.64E-01	26		aaaaagtcctcaatgttgattttatggttttttaggataaagtagtttgtg	ggataaagt	13	ttgatt	16
prim	B	pyotss0166	363650	-	SP119_0340	hypothetical protein	88	18	3.88E-02	1.00E+00	31		agacataaactccctatctttttagcgcaagaattggtataataagtctta	tggtataat	13
prim	A	pyotss0167	363870	+	SP119_0341	DUF2829 domain-containing protein	394	33	2.24E-04	2.56E-02	110		gttgccaatacttttagttgctttttgacaaaaatgcgttatgatagacta	cgttatgat	11	ttgctt	16
prim	A	pyotss0168	366235	+	SP119_0344	MFS transporter	1938	71	6.77E-07	4.50E-04	40		tcgaatttgtaagcgttgacactgttgcataactctgttacactaagagaa	tgttacact	12	ttgaca	17
prim	A	pyotss0169	367755	+	SP119_0345	bifunctional UDP-N-acetylglucosamine diphosphorylase/glucosamine-1-phosphate N-acetyltransferase GlmU	705	75	7.13E-04	6.34E-02	30		aatgctaggatgtttcaggaaaaaaagagaaaatatgctataatgagaagg	tgctataat	12	aggaaa	16
prim	B	pyotss0170	370838	+	SP119_0349	hypothetical protein	21	1	5.23E-03	3.09E-01	31		acctaaaaataagaattgcaatcacttgaccaaacgctataatgggttaag	cgctataat	13	ttgcaa	16
prim	A	pyotss0171	371983	-	SP119_0350	metal-dependent transcriptional regulator MtsR	230	11	1.80E-05	4.02E-03	25		ttaggctttttgtcaagctttttcctaaaaattctgatataataatcatta	tgatataat	13
prim	A	pyotss0172	372053	+	SP119_0351	metal ABC transporter substrate-binding protein	975	12	1.53E-09	1.31E-05	51		tttttaggaaaaagcttgacaaaaagcctaaaagaggatatccttatagca	ggatatcct	12	ttgaca	17
prim	A	pyotss0173	375657	-	SP119_0354	peptidylprolyl isomerase	235	17	1.46E-04	1.81E-02	23	(A)n	gtttttaactctttactactattttctgttgcattttatgataaaataaag	ttttatgat	14	tttact	19
prim, LL	A	pyotss0174	375851	+	SP119_0355	DNA translocase FtsK	5020	93	4.59E-09	2.23E-05	0		tggttttttagagctatttcctaatagttaaaaaatggtataatagtgtta	tggtataat	12	tttcct	16
prim, LL	A	pyotss0175	378679	-	SP119_0356	DUF3397 domain-containing protein	1422	127	2.18E-04	2.50E-02	0		acaggtaagtatcagtttacaagtaagggatttgagtataaaatagaccta	gtataaaat	12	tttaca	17
prim	A	pyotss0176	378849	+	SP119_0357	50S ribosomal protein L11	495	17	1.06E-06	6.11E-04	74		attttaacaaaaagacttgatttattttggcaataagctataatggtaagg	agctataat	12	ttgatt	16
prim	B	pyotss0177	380443	+	SP119_0359	Uridylate kinase	4176	710	7.62E-03	4.18E-01	23		aaaatgtcctttccctattcataattgagggtttgtggtaaaatagtaagg	tggtaaaat	12	ttcata	15
prim	A	pyotss0178	382789	+	SP119_0362	peptide-methionine (S)-S-oxide reductase	499	18	1.76E-06	8.61E-04	30		taggataaaaatgctttgccactggcaaagttttttgttacaatgaagacc	tgttacaat	12	ttgcca	17
prim	A	pyotss0179	383671	+	SP119_0364	hypothetical protein	185	18	9.66E-04	8.13E-02	25		aaaaaatgacaagctactttttttcttaaaaatatgctatgatatagctta	tgctatgat	13
prim	A	pyotss0180	385056	+	SP119_0365	oleate hydratase	2139	82	8.90E-07	5.49E-04	123		agagatggtttttattagcgcaaatatgggtttaggggtaaaataaaggta	gggtaaaat	12	ttagcg	18
prim	A	pyotss0181	387081	+	SP119_0366	phosphate starvation protein PhoH	293	26	3.87E-04	3.89E-02	29		agtctgacgtgaacgtcacataagaatttaaaatttgttataatgtaagca	tgttataat	12	gtcaca	18
prim	A	pyotss0182	388838	+	SP119_0368	rRNA maturation RNase YbeY	949	25	1.28E-07	1.68E-04	104	ATA	tgatttacctagcattcccatttttaaggggcttgtggtataatgggtaaa	tggtataat	12	ttccca	18
as int (5'UTR)	C	pyotss0183	393614	+	SP119_SR022	as SP119_0376 (transposase)	15	3	1.74E-01	1.00E+00			tatcttgtttttgtgctaggaagttaagtaattctgtggtaaactgagtca	tggtaaact	11	taggaa	17
prim	A	pyotss0184	398481	+	SP119_0383	helix-turn-helix domain-containing protein Rgg2	251	20	2.49E-04	2.76E-02	36		ctgtctcctttctgattttctattttgtacttgtattatataatggattta	ttatataat	12	ttttct	17
int	B	pyotss0185	399315	+	int SP119_0383		72	7	3.36E-03	2.16E-01			ccttgcagatttttaagtatcttggagaggactcattgtattatagttata	ttgtattat	12
prim	A	pyotss0186	401082	+	SP119_0386	DUF853 domain-containing protein	1406	128	2.54E-04	2.80E-02	80		ctggtcccttttaaattagcgcatcaagggttatatgttataatagtatta	tgttataat	12	ttagcg	17
prim	A	pyotss0187	402734	+	SP119_0387	MFS transporter	2329	182	9.01E-05	1.26E-02	52		agcactattatgggacactgtttttggcagaaatgtgttataataatcaaa	tgttataat	12
prim	A	pyotss0188	404147	+	SP119_0388	preprotein translocase subunit SecG	2293	238	5.17E-04	4.88E-02	21		aagtgaccctgcatgttgaaacttgataagaattgtgttagaatggtcatg	tgttagaat	12	ttgaaa	17
prim	A	pyotss0189	408817	-	SP119_0392	pyroglutamyl-peptidase I	364	34	4.71E-04	4.55E-02	28		ccttaatgtatttacttgcttattattaacttttttgctaagttagtagcg	tgctaagtt	12	ttgctt	17
prim	A	pyotss0190	410470	-	SP119_0394	DUF969 domain-containing protein	7461	391	6.10E-06	1.94E-03	22		ttaggttgagcctttttgcaaatcctagcgactaatgttataatcgtcata	tgttataat	12	ttgcaa	17
prim	B	pyotss0191	411611	-	SP119_0395	glycosyltransferase	21	1	5.23E-03	3.09E-01	26	(A)n	cattattaacagagttttgaaatatctcagcttttgtgttacaattgccct	tgttacaat	11	ttgaaa	17
prim	A	pyotss0192	413934	-	SP119_0398	aminopeptidase P family protein	483	41	2.34E-04	2.64E-02	17		aattaactcgaagcttgattttttaagctttttttgaaaaaatagtaagta	tgaaaaaat	13	ttgatt	17
prim	B	pyotss0193	414055	+	SP119_0399	catabolite control protein A	5169	1248	4.02E-02	1.00E+00	36		ttaacctataacacttgaaagtggttacaaatcatgctaaaatactttttg	tgctaaaat	13	ttgaaa	17
prim, LL	A	pyotss0194	415223	+	SP119_0400	glycosyl transferase family 1	1876	114	1.92E-05	4.19E-03	0		ttttgcatgtcttagtgaaaaatactataaaatgagctataatagaactta	agctataat	13	gtgaaa	17
prim	A	pyotss0195	417595	+	SP119_SR023/SP119_0402	threonine--tRNA ligase	325218	25025	7.29E-05	1.10E-02	384		ttttctggattaagacttgtaaatttttgaaaacttgctataattatcttg	tgctataat	12	ttgtaa	16
prim	A	pyotss0196	420018	+	SP119_0403	sugar ABC transporter ATP-binding protein	542	38	6.95E-05	1.06E-02	45		aaaattaagcaaacggttgcaccgtcttttttatggtgttataataaattg	tgttataat	11	ttgcac	17
prim	C	pyotss0197	425831	+	SP119_0408	DUF3114 domain-containing protein	2	0	5.29E-01	1.00E+00	23	(A)n	ttatagtgagatacaagtgacgattcagctttagatgtgttataatatggt	tgttataat	10	gtgacg	18
prim	A	pyotss0198	426916	+	SP119_0409	DNA-binding response regulator VicR	119	10	7.03E-04	6.26E-02	95		aacggtagtcgtcattgtcaattaggctgaatttttggtataatcaggtag	tggtataat	12	ttgtca	18
int	B	pyotss0199	427895	+	int SP119_0410		10	0	1.70E-02	1.00E+00		(A)n	gagccataaaatccgagacttgattaatggtcgctatactgatataatcga	tgatataat	8	ttgatt	17
prim	A	pyotss0200	430292	+	SP119_0412	ribonuclease 3	193	20	1.16E-03	9.41E-02	31		aaatccacttagagtcggttttctaggtggatttttggtatactaaataag	tggtatact	12
prim	B	pyotss0201	435701	-	SP119_0414	MutR family transcriptional regulator Rgg3	13	0	8.64E-03	4.52E-01	42	(A)n	aaattttcttcataagcggacttcctttcagtttttatttattgtacaata	atttattgt	11	cggact	17
prim	A	pyotss0202	448997	+	SP119_0429	type II toxin-antitoxin system RelB/DinJ family antitoxin	852	34	1.94E-06	9.03E-04	19		atattgagtttttagttgagtcaactctaaaaacgtgatacaatgtcgtta	tgatacaat	12	ttgagt	17
IG	A	pyotss0203	450916	+	SP119_SR024	IG sRNA	1726	98	1.26E-05	3.17E-03			gtatcaattcggcacgtccttttttagtttatctgtggtataatgaaagaa	tggtataat	12
int	B	pyotss0204	452531	+	int SP119_0436		21	1	5.23E-03	3.09E-01			ttttaattgtaggtggaggtccagagataactatatgttatgatttaatta	tgttatgat	12	tggagg	19
IG	C	pyotss0205	455963	+	SP119_SR025	IG sRNA	10	2	2.77E-01	1.00E+00			ataatcacatattgttgtcaacgaaacccaccatagtctataatgaaagcc	gtctataat	12	ttgtca	18
prim	A	pyotss0206	457579	+	SP119_0441	Cof-type HAD-IIB family hydrolase	719	40	1.63E-05	3.73E-03	106	(A)n	tggctgttttttacgaatggaatgaaagctgctttttatgatataataaga	tgatataat	9	tggaat	18
prim	A	pyotss0207	462301	-	SP119_0444	MFS transporter	116	7	2.25E-04	2.56E-02	20		gcaaaaaagagtttctgacaattttaagattatatgatacaataacaatcg	tgatacaat	13	ctgaca	17
prim	B	pyotss0208	462444	+	SP119_SR026/SP119_0445	transcription antiterminator BglG	120	12	1.79E-03	1.32E-01	165		attttttgaaaacgcttgacagaatcttaaagagatgataacattaaagcg	tgataacat	12	ttgaca	17
prim	A	pyotss0209	468903	-	SP119_0450	hypothetical protein	2046	23	2.98E-10	1.02E-05	26		aacaacacttccgctttggcattgttctcaaatgatagtataatagactta	tagtataat	12	ttggca	17
prim, LL	A	pyotss0210	469108	+	SP119_0451	RNA-binding transcriptional accessory protein	100	1	3.08E-06	1.25E-03	3		tgtttcgctatcattttttgcattaacatggtttgtgttataatagcaata	tgttataat	12	tttgca	16
prim	A	pyotss0211	471708	+	SP119_0453	PspC domain-containing protein	11126	402	4.62E-07	3.56E-04	23		tcagtcgtaagactggttttattttgcgaaaaacaatgtaaactagtatca	atgtaaact	12	tttatt	15
prim	A	pyotss0212	472353	+	SP119_0454	HPr kinase/phosphorylase	786	24	3.93E-07	3.19E-04	15	(A)n	aaaaaatgagtatttgcaagggtctaacggtcgatttgtgttataatattg	tgttataat	9
second	A	pyotss0213	475382	-	SP119_0458, p2	DUF3270 domain-containing protein	32	0	1.25E-04	1.62E-02	13		aaagatgacaagaagagacttttatgatagaattacttagtatgttaagta	acttagtat	13	gagact	17
prim	A	pyotss0214	475393	-	SP119_0458, p1	DUF3270 domain-containing protein	651	40	3.14E-05	5.90E-03	24		atcttttaaaaaaagatgacaagaagagacttttatgatagaattacttag	tgatagaat	12	atgaca	17
prim, LL	A	pyotss0215	475566	+	SP119_0459	peptidase U32	38	1	2.52E-04	2.79E-02	2		tttgcaagaaatatgcttaaggtcttaaaatttttggtataataaagctta	tggtataat	13	ttaagg	15
prim	A	pyotss0216	478000	+	SP119_0462	hypothetical protein	121	8	2.80E-04	3.04E-02	81		aaattggatatcacaatagcttattttctcaaaacttgatagaataatagg	tgatagaat	11
prim	A	pyotss0217	480180	-	SP119_0464	lysine--tRNA ligase	1642	176	6.34E-04	5.71E-02	21		tccaacgaaatataggtgtattctagccccttttatgatacaatggaaagg	tgatacaat	12
prim	A	pyotss0218	480304	+	SP119_0465	HAD family hydrolase	132	12	1.07E-03	8.87E-02	29		tttttgaaaatgaaattgaaaagcctaatggaaaatagtataatgattggg	tagtataat	12	ttgaaa	17
prim	A	pyotss0219	482819	-	SP119_0468	aminoacyl-tRNA deacylase	257	12	1.82E-05	4.02E-03	180		taatttttagtcatttgaatcttacattaaaaaaatggtataataatgttg	tggtataat	12	ttgaat	18
prim	A	pyotss0220	483578	-	SP119_SR030/SP119_0469	energy-coupled thiamine transporter ThiT	9071	136	8.83E-10	1.15E-05	148		taaaaccccttatccttgacaaggagattatctcatcatataatgaaagca	tcatataat	12	ttgaca	17
prim, LL	A	pyotss0221	484548	-	SP119_0470	N-acetylmuramoyl-L-alanine amidase	221	6	1.18E-06	6.60E-04	1		acagttaggatattttgattttttttagtaattagggtacaataacagtta	gggtacaat	13	ttgatt	17
prim	A	pyotss0222	484849	+	SP119_0471	membrane protein	35	0	6.95E-05	1.06E-02	23	(A)n	aaataagtgagctccaaactggtaaacgctctgtaaatctgtcataataga	tgtcataat	8	tggtaa	17
prim	B	pyotss0223	488086	-	SP119_0474	oligoendopeptidase F	2576	614	2.61E-02	1.00E+00	24		tggataggtttagtctccatattccactaaaattctgttatactagtcttg	tgttatact	12	tccata	17
prim	A	pyotss0224	488231	+	SP119_0475	phosphoenolpyruvate carboxylase	1041	78	8.45E-05	1.21E-02	26	(A)n	gttatgaacatgatcacttttatttttggtaaaaagtggtatgatagaaga	tggtatgat	11	tttatt	15
prim	B	pyotss0225	491161	+	SP119_0476	FtsW/RodA/SpoVE family cell cycle protein	1724	306	9.83E-03	5.03E-01	28		ttcttgactttttcttttgtttgatatagaaagatgttataatgctaaatg	tgttataat	13	ttgttt	15
prim	B	pyotss0226	492753	+	SP119_0478	elongation factor Tu	1278	163	1.76E-03	1.30E-01	64		aaaaaacataaaatacttgcattttcattgtaatttgctacaatagtaagg	tgctacaat	14	cttgca	17
int	B	pyotss0227	493235	+	int SP119_0478		54	5	3.35E-03	2.16E-01			ccttctttcacgtcaggttggtgttaaacaccttatcgtgttcatgaacaa
prim	A	pyotss0228	494224	+	SP119_0479	triose-phosphate isomerase	8470	372	1.83E-06	8.72E-04	30	(AT)n	aaatataagcaattccttttaatcgtcggtcatttgtgctaaaatagaaga	tgctaaaat	11	ttttaa	17
prim	A	pyotss0229	498412	-	SP119_0482	Putative phosphatase	872	86	4.41E-04	4.31E-02	44	(GA)n	ttcctttcccatcccatgacaaaagcacctatttttagtaagataggaggg	tagtaagat	12	atgaca	17
prim, LL	A	pyotss0230	500125	-	SP119_0484	HD domain-containing protein	272	10	3.89E-06	1.48E-03	0		tattctatcaatttctccttattttatcaatttttgatataataaaaatta	tgatataat	13	ttctcc	19
prim	A	pyotss0231	500181	+	SP119_0485	DUF1934 domain-containing protein	1024	55	1.02E-05	2.83E-03	26		ttattatatcaaaaattgataaaataaggagaaattgatagaataaacaga	tgatagaat	12	ttgata	17
prim	A	pyotss0232	500670	+	SP119_SR031/SP119_0486	cation-translocating P-type ATPase	1381	66	4.34E-06	1.59E-03	154		attagggattattcttgttttttagtcaggtttttactataatggttatta	tactataat	13	ttgttt	17
int	A	pyotss0233	501398	+	int SP119_0486		139	9	1.90E-04	2.22E-02			tggagaatctgtaccggttgaaaaagacttgtcaacggctgtttcagaaga
prim	A	pyotss0234	504614	-	SP119_0487	LacI family transcriptional regulator	159	4	2.70E-06	1.16E-03	30		ttcgattgaaacactaaatcttttacgagtccttatgttataatatgacta	tgttataat	12
as int	B	pyotss0235	505418	+	SP119_SR032	as SP119_0488	14	0	6.12E-03	3.46E-01			agtgtatcgcccagcatcacagaaaagtggttgtcctttataatagagaca	ctttataat	12	atcaca	17
prim	B	pyotss0236	510443	-	SP119_0493	PTS N-acetylgalactosamine transporter subunit IIA	91	13	1.00E-02	5.10E-01	32		ctttttaaaaaagtattgacaaagaattttgaaagcgctacaatatttttg	cgctacaat	12	ttgaca	17
prim	C	pyotss0237	510706	+	SP119_0494	gluconate 5-dehydrogenase	9	1	9.46E-02	1.00E+00	41	(A)n	gttttcattaaaatgattgacaaaactagtttactttgttatagtcttggt	tgttatagt	11	ttgaca	17
int	B	pyotss0238	511173	+	int SP119_0494		11	0	1.15E-02	1.00E+00			aagctgtattaccatcaatgattgcaaagggacatggtaaaattataaata	tggtaaaat	13
prim	B	pyotss0239	514157	+	SP119_0498	HAD family phosphatase	388	45	1.44E-03	1.13E-01	16	(A)n	tagaatggactagctgtacagcttttacagcaacttatgctaaaatagaaa	tgctaaaat	10
prim, LL	A	pyotss0240	515515	+	SP119_0499	tRNA epoxyqueuosine(34) reductase QueG	293	18	6.09E-05	9.64E-03	0		tgtccttctttttccttgaagtcttaacttattttgattatgatagtagta	gattatgat	12	ttgaag	17
prim	B	pyotss0241	516683	+	SP119_0500	peptide chain release factor 2	576	135	3.85E-02	1.00E+00	110		attttaagccttttatggtatttttaagaaccttatgataaaataaaacag	tgataaaat	12	atggta	18
prim, LL	A	pyotss0242	520384	-	SP119_0503	MBL fold metallo-hydrolase	1540	46	2.05E-07	2.07E-04	0		tccgctactctttttttaacaaagtcttgattttttggtacactatcctta	tggtacact	12	ttaaca	17
prim	A	pyotss0243	520519	+	SP119_0504	acetoin reductase	5109	290	1.07E-05	2.92E-03	96		tctcacagcaatttcttgacaccgttttcataaaggtgtatcataaaagta	gtgtatcat	12	ttgaca	17
prim, LL	B	pyotss0244	521526	+	SP119_0506	bifunctional DnaQ family exonuclease/ATP-dependent helicase	35	5	2.42E-02	9.57E-01	3		gaggtatagtcatgttttgttttatagatatagcgtgctataatagactta	tgctataat	12	ttgttt	16
prim	B	pyotss0245	523996	+	SP119_0507	pyridoxal phosphate-dependent aminotransferase	37	2	2.70E-03	1.82E-01	327		ttttcacgattgtctagtagaaacggactgttttctgatataatggaaagg	tgatataat	12	tagaaa	15
prim	B	pyotss0246	527266	+	SP119_0509	RNase adapter RapZ	1741	397	3.18E-02	1.00E+00	31		taccactttttcacttcttagctttcttatgtatgtggtataatgaaggtg	tggtataat	12	ttctta	18
IG, as 3'UTR (73)	C	pyotss0247	530173	+	SP119_SR033	IG- as 3'UTR SP119_0512	19	3	7.10E-02	1.00E+00			ttttccattgtttttttgaagtgtctgatgttctgtgatatgataaaaggg	tgatatgat	12	ttgaag	17
IG, as 3'UTR (89)	C	pyotss0248	531696	+	SP119_SR034	IG -as 3'UTR SP119_0513			1.33E-04	1.67E-02			tagctacttttctcattgttttttacctcattttttgttaaaatgagtaca	tgttaaaat	12	ttgttt	17
prim	A	pyotss0249	532965	-	SP119_0514	XRE family transcriptional regulator	218	15	4.17E-01	1.00E+00	27		ttttttagcgttttattgtatttttttgggaacgatggtataatgatatta	tggtataat	12	ttgtat	17
prim	C	pyotss0250	533082	+	SP119_0515	XRE family transcriptional regulator	11	3	9.46E-02	1.00E+00	40		ttttagaaaaaatcgttgacaatttggaacgtaggttttataataaaggtg	ttttataat	12	ttgaca	17
IG, as 3'UTR (54)	C	pyotss0251	533406	-	SP119_SR035	IG-as 3'UTR SP119_0516	9	1	2.56E-02	1.00E+00			aacttttggggtccattgctcttttttgtttttcatggtaaaattgcctca	tggtaaaat	12	ttgctc	17
IG, as3'UTR (235 nt)	C	pyotss0252	545850	-	SP119_SR036	IG -as SP119_0534-0533			1.14E-04	1.51E-02			gttgtcggaatgttgcccatctaactctccattcatgatataatattgttg	tgatataat	12	ttgccc	20
prim	B	pyotss0253	546367	+	SP119_SR037/SP119_0536	adenine methyltransferase	9	0	5.50E-03	3.23E-01	113		agatacaaattgatactacataatactaatagctgtgttaatattgtagta	tgttaatat	12	tacata	16
IG	A	pyotss0254	547698	+	SP119_SR038	IG sRNA	45	1	3.64E-02	1.00E+00			aatcccttaaaaccgttgacttaacagtgtttcagagctatcatgtgatca	agctatcat	12	ttgact	17
int	B	pyotss0255	552512	+	int SP119_0540		43	4	7.27E-03	4.00E-01			aaagctaaattagataaacgtagggatgttgaaagtgctataataggagta	tgctataat	12
as int	B	pyotss0256	570112	+	SP119_SR039	as speC (SP119_0561)	13	1	4.86E-06	1.70E-03			ttaaagtcaatttcctggaaagttacgatatctttttctagaataattttg	ttctagaat	12	tggaaa	17
prim	B	pyotss0257	571474	-	SP119_0562	DNAse SpdI	192	29	4.28E-06	1.58E-03	59		taattttattaattttaagtttttttaatttaaagtgatataattaactag	tgatataat	12	ttaagt	18
prim	A	pyotss0258	571710	+	SP119_0563	dipeptidase	579	26	1.69E-01	1.00E+00	17	(A)n	ttatgaaaatttttgtatccagttcaatggatatttgatataatcgtctta	tgatataat	12	tatcca	17
prim	A	pyotss0259	573261	+	SP119_0564	Zinc-binding protein AdcA	319	12	1.64E-03	1.26E-01	36		caaaaagacaaaaacttggaaaaaaaatcaaagtatgctatacttaactgg	tgctatact	12	ttggaa	17
IG, as3'UTR (95 nt)	C	pyotss0260	574938	-	SP119_SR040	IG- as adcA (SP119_0564)	4	0	3.24E-03	2.10E-01			attcacctctaacttgttataaccacttaaagtatattataatcataagtg	tattataat	13	ttgtta	18
prim	B	pyotss0261	574965	+	SP119_0565	GntR family transcriptional regulator	3618	462	2.08E-02	8.42E-01	27		attctcaacattaatttgacggacacttatgattataatatactttaagtg	taatatact	12	ttgacg	17
prim	B	pyotss0262	577339	-	SP119_0567	type B 50S ribosomal protein L31	20802	3020	1.89E-03	1.38E-01	50		aaggaaagaaaagccttgtcaagtcattcaagttttgttacactagaatgg	tgttacact	12	ttgtca	17
prim	B	pyotss0263	578509	-	SP119_0568	bifunctional oligoribonuclease/PAP phosphatase NrnA	61	10	7.82E-05	1.15E-02	164		tagattaatttaccattatctagagcttacttttatgctataataaaatag	tgctataat	12	ttatct	17
prim	B	pyotss0264	578714	+	SP119_0569	flavodoxin	9360	1231	1.74E-07	2.02E-04	25		ctcgttaaacaattagtgcttttcctaaaaaagtgtgctaaaataaacata	tgctaaaat	12
prim	A	pyotss0265	579334	+	SP119_0570	chorismate mutase	182	11	5.08E-04	4.81E-02	30		acaatcagcttcaccttgcttctgatcctcttattaactataataaaaaga	aactataat	12	ttgctt	17
prim	A	pyotss0266	580941	+	SP119_0572	50S ribosomal protein L19	92	0	1.69E-08	4.29E-05	77	(GT)n	tttaaaaaaatagctttacaataaagaagctttttgttagaataaatctcg	tgttagaat	13	tttaca	17
tRNA	A	pyotss0267	581595	+	SP119_SR041	SP119_t045	34	1	3.05E-06	1.25E-03			tctgatatttcatcttgcattaccttattttctaggttaaaatagaagaca	ggttaaaat	13	ttgcat	17
tRNA	A	pyotss0268	581612	+	SP119_SR041	SP119_t045	213	1	2.68E-04	2.92E-02			cattaccttattttctaggttaaaatagaagacaaggtgagtataagatag	ggtgagtat	12
prim, LL	A	pyotss0269	582377	+	SP119_0573	hydrolase	763	33	7.38E-07	4.86E-04	0		atttgtgaaataactataatattaagtgaatttgtgatataatgaaaggta	tgatataat	13	ataata	16
prim	A	pyotss0270	585146	+	SP119_0575	septation ring formation regulator EzrA	167	12	5.43E-03	3.20E-01	112		ttagtcaaatatattttgaaatgcattttaaagtatgttataatcgtaatg	tgttataat	12	ttgaaa	17
prim	A	pyotss0271	587598	-	SP119_0576	DUF1694 domain-containing protein	147	2	9.95E-04	8.34E-02	26		cgaaaattttcaaattggtattttattgtagaaatcgatataataaagaaa	cgatataat	12	ttggta	18
prim	B	pyotss0272	587765	+	SP119_0577	Enolase	7356	1174	2.93E-01	1.00E+00	34		agattgctttttaagttgattaaaggcctagtttgtggtattatgaacatg	tggtattat	12	ttgatt	17
IG, as 3'UTR (56 nt)	A	pyotss0273	589576	+	SP119_SR042	IG- as 3'UTR SP119_0578 (transposase)	112	10	5.29E-01	1.00E+00			gaaaaaaaccttgcctagtatttttaagatcaaggtgttacaatgatagag	tgttacaat	12
prim	C	pyotss0274	592464	-	SP119_0581	transcriptional regulator , partial	3	0	6.22E-04	5.62E-02	40		gtcaccattgaattatttgactgttttatttaattatgtgataattaaata	tgtgataat	11	ttgact	17
prim	C	pyotss0275	592721	+	SP119_0582	putative extracellular matrix binding protein	2	0	7.39E-02	1.00E+00	175		atttaaattctaatcagctgtaacgttccggggcgtgttaaactgtctgaa	tgttaaact	12
prim/sRNA	C	pyotss0276	599796	+	SP119_0583	streptolysin S family bacteriocin SagA	4	0	3.23E-04	3.42E-02	144		attaaaaagaaagggtttacatattaatcattttttactataataaaagtg	tactataat	12	tttaca	17
prim	A	pyotss0277	608559	+	SP119_0592	nuclease	363	36	2.68E-02	1.00E+00	241		agttttgaaaacgtatttattttatgggatgtttttgttacaataagcatg	tgttacaat	12	tttatt	17
prim	C	pyotss0278	611714	+	SP119_0593	queuosine transporter QueT	60	14	3.76E-02	1.00E+00	96		acttgctaaagacttttgtcaagctaattgttttatggtacaatgtaaccg	tggtacaat	12	ttgtca	17
prim, LL	A	pyotss0279	612504	+	SP119_0594	NAD-dependent DNA ligase LigA	127	9	1.02E-04	1.39E-02	0		ttatgatatagaaatagctcatttgttatcttttatgataaaataaaagta	tgataaaat	12
second	B	pyotss0280	615730	+	SP119_0596, p2	F0F1 ATP synthase subunit C	14	1	7.11E-05	1.08E-02	161		gttattataccctttttggaatcttgttgcctttttgttataataagagtg	tgttataat	12	ttggaa	17
prim	B	pyotss0281	615862	+	SP119_0596, p1	F0F1 ATP synthase subunit C	651	152	3.43E-07	2.90E-04	29		gactaaagaaatctgttgacattcttaattttaaggaatagaatagcaaag	gaatagaat	12	ttgaca	17
prim, LL	A	pyotss0282	622586	+	SP119_0604	membrane protein	447	33	1.84E-02	7.74E-01	0		aacttaattgataagttggacggatcaagatggtatgttataataatccta	tgttataat	12	tggacg	16
prim	A	pyotss0283	622857	+	SP119_0605	UDP-N-acetylglucosamine 1-carboxyvinyltransferase 1	2693	203	1.99E-07	2.07E-04	30		ttttgagttccgctaatactggaataaaagaagtatggtataattttacta	tggtataat	12
prim	A	pyotss0284	624983	+	SP119_SR045/SP119_0608	phenylalanine--tRNA ligase subunit alpha	899	28	2.49E-05	5.01E-03	225		gtcactgatttaagattgtcactaagcactttttttgatagaatagaacta	tgatagaat	12	ttgtca	17
prim	B	pyotss0285	628913	+	SP119_0610	OsmC family peroxiredoxin	24	2	8.25E-02	1.00E+00	63	(A)n	ctaagaaaaaaactgggcctctaaggctccgtttttttctgttataataga	tgttataat	8
prim	A	pyotss0286	629784	+	SP119_0612	ABC transporter permease	970	28	9.47E-07	5.67E-04	21		tgctaaacagaaaagtagggatttctgggaagttatgctaagctagtgata	tgctaagct	12	taggga	17
prim	A	pyotss0287	632600	-	SP119_0614	neutral zinc metallopeptidase	1635	103	1.42E-06	7.38E-04	22		atctcatcataaaaatagcaattctaatagaattattttataataaaatca	ttttataat	12	tagcaa	17
prim	C	pyotss0288	632698	+	SP119_0615	ATP-dependent helicase/deoxyribonuclease subunit B	49	12	1.14E-03	9.28E-02	31		gattataactaaaaataggaaaagcaataggtatttgctataatataacaa	tgctataat	12	taggaa	17
prim	A	pyotss0289	640626	+	SP119_0618, p1	30S ribosomal protein S21	9565	382	2.66E-03	1.80E-01	40		aacaataaaagaggtttgacttttttaaaaaaataatgtaatataattggg	atgtaatat	12	ttgact	17
second	A	pyotss0290	640652	+	SP119_0618, p2	30S ribosomal protein S21	435	15	1.24E-02	5.64E-01	14		aaaaaaataatgtaatataattgggaacgtgaaaatgttacaatatcttga	tgttacaat	12
prim	A	pyotss0291	641359	-	SP119_0619	large conductance mechanosensitive channel protein MscL	20498	2469	3.04E-05	5.72E-03	27		ctgaagtgattccattggattttgtttactaattatgctatgcttaactta	tgctatgct	12	tggatt	17
prim	B	pyotss0292	641452	+	SP119_0620	DNA primase	317	41	5.24E-03	3.09E-01	11	(A)n	cacttcagtttttaaatttacaaaaaagagtttcggtggtataataaaacg	tggtataat	11	tttaca	17
int	B	pyotss0293	643774	+	int SP119_0621		41	5	4.46E-03	2.72E-01			gcaaaacgttatgttggacgtggaatgcaatttcttgatttaattcaagaa	tgatttaat	12	tggacg	18
prim	A	pyotss0294	645022	+	SP119_0623	dTDP-4-dehydrorhamnose reductase	338	19	8.42E-05	1.21E-02	85	(A)n	attgatagtaaagggatgaaatattcccttttttgatgtagaataaaagga	atgtagaat	12	atgaaa	17
prim	B	pyotss0295	646051	+	SP119_0624	glycosyltransferase family 1 protein	1399	219	2.89E-08	6.18E-05	29		ttcatgggtttaaggtcgcattagccttctaattgtggtataatatcactg	tggtataat	12	gtcgca	18
prim	B	pyotss0296	659458	+	SP119_0635	peptidase T	1074	162	2.85E-03	1.91E-01	21		aaacttagcttgaataagtattttaaagccttttatgctataattaaattg	tgctataat	12
prim, LL	A	pyotss0297	661415	-	SP119_0637	ferredoxin	169	10	1.96E-07	2.07E-04	0		atgatcgtccccccttgttaatttaacaaaatcatattagaataatagtta	tattagaat	13	ttgtta	17
prim	A	pyotss0298	662657	+	SP119_SR046/SP119_0640	translation initiation factor IF-3	4074	97	3.14E-07	2.77E-04	140		aagcagaaaaaatagttgacatgtcctagagcctatgttagaatagtaaca	tgttagaat	12	ttgaca	17
prim	B	pyotss0299	666502	-	SP119_0643	LTA synthase family protein	463	62	6.60E-06	2.04E-03	17		atttgaacttacaacaagcattagcttcacatttttggtataatttaatct	tggtataat	12
prim, LL	A	pyotss0300	666593	+	SP119_0644	class I SAM-dependent rRNA methyltransferase	7209	229	2.69E-03	1.82E-01	0		aagttcaaatttagtaggattttttatcagattttgttataataaaaacta	tgttataat	13
prim	A	pyotss0301	669736	+	SP119_0647	YlbF/YmcA family competence regulator	1327	42	8.28E-04	7.14E-02	24		tcaagcaattttagatagcgagatactggcttttatggtatcatacaggta	tggtatcat	12	tagcga	17
prim	A	pyotss0302	670219	+	SP119_0648	glutathione-disulfide reductase	139	4	8.67E-05	1.23E-02	103	(A)n	tctttgtatcagaaagttgagcctctttcttatttgtgatatagtcaaata	tgatatagt	11	ttgagc	17
prim	B	pyotss0303	673578	-	SP119_0650	membrane protein	56	5	6.76E-08	1.08E-04	78		cataaggtaaaccgttgacttcactttttttctagattatactgatagatg	gattatact	13	ttgact	17
prim	A	pyotss0304	673711	+	SP119_0651	cysteine desulfurase	554	60	6.33E-06	2.00E-03	24		aatacgaatattcttgatttcattttagctattttgtgatagaataaagta	tgatagaat	11	atttca	17
prim	A	pyotss0305	676223	+	SP119_0653	capsule biosynthesis protein CapA	103	5	1.98E-06	9.09E-04	17	(A)n	ttttgctgcaatgaaggaggaaaattttgaggcaagatgttataatagaga	tgttataat	10	aggaaa	17
prim	A	pyotss0306	677524	+	SP119_SR047/SP119_0654	50S ribosomal protein L21	7513	205	1.58E-02	6.79E-01	123		aaacttaatttttccttgataaaaagcagttatggtgctaaaatagtaacg	tgctaaaat	12	ttgata	17
prim	A	pyotss0307	678944	+	SP119_0657	LysR family transcriptional regulator	2134	110	2.02E-03	1.46E-01	24		aaacaatgtcataagatgttgttataacgggctttatggtataattaagga	tggtataat	11	ttgtta	15
prim	A	pyotss0308	681463	+	SP119_SR048/SP119_0660	bifunctional pyr operon transcriptional regulator/uracil phosphoribosyltransferase PyrR	548	21	4.84E-03	2.92E-01	150	(A)n	gtattgtcttttttacttgtttttcttttctttttttgctatactgattga	tgctatact	11	ttgttt	17
int	B	pyotss0309	681926	+	int SP119_0660		142	25	1.26E-08	3.72E-05			tacaggcaaggatgtgattttgattgatgatgtgctttatactggtcgtac	ctttatact	13	gtgatt	18
prim	B	pyotss0310	689110	+	SP119_0665	ABC transporter substrate-binding protein	2175	287	1.76E-06	8.61E-04	30		agggctaagaatttcttgacaacaatataaaaaggtcatatacttgtctta	tcatatact	12	ttgaca	17
int	B	pyotss0311	691017	+	SP119_0667 (end of SP119_0666)	ABC transporter permease	44	4	1.01E-01	1.00E+00	116		aaattatggaactcttgacagagttaaacaaagaaggtaaaacaattatta	aggtaaaac	13	ttgaca	17
prim	A	pyotss0312	694406	+	SP119_0669	30S ribosomal protein S16	5331	114	1.14E-02	5.56E-01	61		gtcaagaaaaaaacttgacactttctttaaactgagttatactgtttaaca	ttatactgt	11	ttgaca	19
prim	A	pyotss0313	695406	+	SP119_0671	cell surface protein	149	3	2.24E-06	1.01E-03	493		cctaacatgatgtattgaaaggggaaatagtttatgttagtatactgatta	tgttagtat	13	ttgaaa	17
prim	C	pyotss0314	700430	+	SP119_0674	TetR/AcrR family transcriptional regulator	6	0	6.36E-06	2.00E-03	107		tgacttttttacttgctggcataattttctccttttgttatactggtaata	tgttatact	12	ctggca	17
prim	B	pyotss0315	700449	-	SP119_0673	cation transporter	18	1	2.51E-05	5.02E-03	48	(A)n	gtgctcatttttggttatagtaattgtattttaacttttagataatagaat	ttagataat	10	tagtaa	17
prim	A	pyotss0316	701177	+	SP119_0675	ribosome maturation factor RimM	3725	166	1.15E-02	5.64E-01	96	aa(t)n	agacaaaactgtaagtgcaaaatagactataacgtgataaaataataggta	tgataaaat	13	gtgcaa	17
prim	A	pyotss0317	703624	+	SP119_0678	PTS transporter subunit IIC	317	13	7.05E-06	2.15E-03	58		ttacctaagtcttcgtgacaagttttatactttgtgataaaatagtcattg	tgataaaat	13	gtgaca	17
prim	A	pyotss0318	705876	+	SP119_0680	DeoR/GlpR transcriptional regulator	3888	250	3.95E-02	1.00E+00	56	(A)n	ttttgaaaggttatgcttgacttttagttataaaatagtataataattgta	tagtataat	12	ttgact	16
prim	B	pyotss0319	709567	+	SP119_0683	N-acetylmuramidase	157	26	7.69E-05	1.14E-02	22	(A)n	tactaaaactagaatctgtcaaggttctagttttttgctatactagagtta	tgctatact	12	ctgtca	17
prim	A	pyotss0320	710308	+	SP119_0684	N-acetylmuramidase	627	30	2.19E-07	2.11E-04	32		aattatctgtggaaaagttaatttaaacgttcgtgtgctataatagaaaca	tgctataat	12	ttaatt	15
prim	B	pyotss0321	713501	+	SP119_0689	nucleoside-diphosphate kinase	8	0	1.04E-05	2.86E-03	20		ggtactttcctattttttgtctgttaaaacgtttttattttataatggata	ttttataat	10	ttgtct	18
second	A	pyotss0322	713768	+	SP119_0690, p2	DUF1149 domain-containing protein	1003	74	4.33E-03	2.69E-01	157		gaggtgcagtacaagaccactaacgggtgtttttttggtataatgtcagta	tggtataat	12
prim	A	pyotss0323	713900	+	SP119_0690, p1	DUF1149 domain-containing protein	1112	33	1.87E-07	2.07E-04	25		gtagtttaggggctactttaataattttcaaatctatgctataatggatca	tgctataat	11	ttaata	16
prim	A	pyotss0324	718880	+	SP119_0694	peptide deformylase	977	52	1.29E-03	1.03E-01	372		gtcaactgaaaaacttgacagaaatattcagaaaatttataatactaacta	atttataat	13	ttgaca	17
prim	B	pyotss0325	721788	-	SP119_0695	bifunctional metallophosphatase/5'-nucleotidase	40	3	9.71E-04	8.16E-02	32		tttttaaaaataccattgaattacaaacaaaatcatagtaaacttgatcta	tagtaaact	12	ttgaat	17
prim, LL	A	pyotss0326	721976	+	SP119_0696	GTP pyrophosphokinase	4331	135	1.43E-03	1.12E-01	0		tcattgcagagatttaagcatttgttgagaaaatttgttataataagcgta	tgttataat	12	taagca	18
prim	B	pyotss0327	724794	+	SP119_0699	mevalonate kinase	451	52	9.18E-04	7.76E-02	38		taaaaagatatatcatcgcattttctaatcatttagtgtaaaatagtaagg	gtgtaaaat	12	atcgca	18
prim	A	pyotss0328	731318	-	SP119_0704	hydroxymethylglutaryl-CoA synthase	856	97	1.10E-03	9.06E-02	31		aaataactttatcagtctaattttgcagtaaaatgtgatagaatgggtaag	tgatagaat	12
prim	B	pyotss0329	731468	+	SP119_0705	thymidylate synthase	71	6	6.71E-03	3.72E-01	28		aatgtttatttattctggtattttttggtaaaattagttagaatagtatga	agttagaat	12	ctggta	18
prim	A	pyotss0330	732390	+	SP119_0706	dihydrofolate reductase	1177	133	1.50E-02	6.50E-01	25		tatttagattttttgtgagcattttgttcataaatttggtaaaataaatag	tggtaaaat	11	tgagca	18
int	A	pyotss0331	734892	+	int SP119_0709		74	6	8.33E-05	1.20E-02			cccttcaaaagaagatattcagatgtatgactttttgaagtactatgacat	aagtactat	10	ttcaga	17
prim	B	pyotss0332	735205	+	SP119_0710	hypothetical protein Vfr	185	28	2.14E-01	1.00E+00	13		ttaccgattttacttgacgccttaatgatgacatgctagtattttatatta	tgctagtat	14	ttgacg	17
int	B	pyotss0333	736162	-	int SP119_0711		16	1	2.34E-05	4.81E-03			ttactgatgacgctaaagctcatttgatagatttagggtacaatcacgcta	gggtacaat	12
as int	A	pyotss0334	736330	+	SP119_SR049	as SP119_0711	278	18	9.84E-05	1.35E-02			ttctaaactttctttttgcagatgattaaatttaatgatactattaaaacg	tgatactat	12	tttgca	18
prim	C	pyotss0335	738249	-	SP119_0711	ATP-dependent Clp protease ATP-binding subunit ClpL	16	4	2.05E-05	4.39E-03	131		tcaagtgttttttgtttgacctttactgaccttttgattataataatacta	gattataat	12	ttgacc	17
prim	A	pyotss0336	738465	+	SP119_0712	ribose-5-phosphate isomerase	5815	372	1.77E-01	1.00E+00	32		aaaacaaatgttttcattaacaagttggcgctttcatggtataataaagtg	tggtataat	11	ttaaca	17
prim, LL	A	pyotss0337	744861	-	SP119_0718	LysR family transcriptional regulator CpsY	471	34	2.07E-02	8.41E-01	0		tgatgacgtttgtgcttgcgtctttattttttttgagctagactgtactta	agctagact	12	ttgcgt	17
prim	A	pyotss0338	745041	+	SP119_0719	hypothetical protein	4087	255	2.26E-06	1.01E-03	42		aatctatcaatttcattgcccttttatttttcttgtgttatattaatagta	tgttatatt	12	ttgccc	17
prim	C	pyotss0339	745741	+	SP119_SR050/SP119_0720	orotidine 5'-phosphate decarboxylase	18	4	3.75E-04	3.81E-02	155		caaataacaaaaagttttgacatcttgttttaaaaaagctataatagttta	agctataat	11	ttgaca	17
prim	B	pyotss0340	747432	+	SP119_0722	amidase	69	12	4.12E-06	1.54E-03	40		tttctaaccttttaatggtggttttcttttatttgtgttttaataaaaaag	tgttttaat	12
prim	A	pyotss0341	749024	+	SP119_0723	ABC transporter substrate-binding protein	407	15	4.29E-04	4.23E-02	20		attgagtgctcactgataacacaacttaatcaaaatgttatactattctta	tgttatact	12	ataaca	17
prim	A	pyotss0342	750667	+	SP119_0725	uracil-DNA glycosylase	328	29	7.46E-03	4.10E-01	52	(A)n	aaatatcatattttcagggtctttctatttaaaatgtggtaaactagatag	tggtaaact	11
prim, LL	A	pyotss0343	753471	-	SP119_0727	glycerol-3-phosphate acyltransferase	1815	87	2.13E-05	4.51E-03	0		tcttttccagatctagttctccaatctatgaatatgttataataaggatta	tgttataat	13	ttctcc	15
second	A	pyotss0344	753495	+	SP119_0728, p2	DNA topoisomerase IV subunit B	70	4	6.03E-04	5.52E-02	111		aatggtaataaaaagtagtaatttcataatccttattataacatattcata	ttataacat	12	tagtaa	17
prim	B	pyotss0345	753582	+	SP119_0728, p1	DNA topoisomerase IV subunit B	370	60	4.31E-05	7.49E-03	24		aattagcaaattattttgcaaaattggtaaaaaacttgtaagataaaaaag	ttgtaagat	12	ttgcaa	17
prim	A	pyotss0346	758204	+	SP119_0730	branched chain amino acid aminotransferase	451	25	2.58E-03	1.75E-01	24	(A)n	acaaaagaatagaataaacttgaaaattattgaaaaaaagttacaatagaa	agttacaat	9	ttgaaa	16
prim	A	pyotss0347	759301	+	SP119_0731	DUF2969 domain-containing protein	209	19	8.78E-07	5.47E-04	13		aatagagcttgctcttgcaagcttttttgattttgtgtaaaatagacaaag	gtgtaaaat	13	ttgcaa	17
tRNA	A	pyotss0348	759597	+	SP119_SR051	SP119_t046	631	41	3.35E-05	6.17E-03			ttagacaaaaacacttgccagcttacaaaaactatgatagaatagtttttg	tgatagaat	13	ttgcca	17
tRNA	B	pyotss0349	761235	+	SP119_SR053	SP119_t048	24	1	1.47E-03	1.15E-01			tggttagaaaagttatttcatattatttcattttatgatatactataaggg	tgatatact	12	ttcata	16
prim	A	pyotss0350	762000	-	SP119_0733	hypothetical protein	1125	41	5.24E-06	1.81E-03	11		ctttaagcaaatcattagaagctttatttagaaaatgctaagataaaacaa	tgctaagat	12	tagaag	17
prim	A	pyotss0351	762162	+	SP119_0734	rhodanese domain-containing protein	1425	94	1.52E-05	3.59E-03	26		acaaacaaatgacttgcctagacttgtttttcctagatataataggaagta	agatataat	13	ttgcct	18
prim	B	pyotss0352	764095	+	SP119_0736	C4-dicarboxylate ABC transporter	56	4	1.26E-05	3.17E-03	46		ttctttcgcgggtggtgtcaaaaatgctcgaaatgtgataaaataaacaag	tgataaaat	12	gtgtca	18
prim	A	pyotss0353	765394	-	SP119_0737	DUF3042 domain-containing protein	11068	568	9.83E-03	5.03E-01	51		aaaacgccttttacttgaaaattagcttatttttcgctaccatatattata	cgctaccat	13	ttgaaa	17
prim	A	pyotss0354	765407	+	SP119_0738	tRNA dimethylallyltransferase	137	5	2.29E-05	4.76E-03	70		ttctagtgaaggacctcagtggtccttaatcttatgttataatatatggta	ttataatat	11
prim	A	pyotss0355	766422	+	SP119_0739	GTPase HflX	589	31	6.41E-03	3.60E-01	27		catgacgcaaaattagcagaatctgttgaagatatgttataatagaattta	tgttataat	13	ttagca	19
prim	B	pyotss0356	772340	+	SP119_0744	adenine phosphoribosyltransferase	3331	595	4.63E-06	1.65E-03	41		atgtcagaagtcttattttacgaaaaatatgtttcgtgatataatgaagag	tgatataat	11	tttacg	17
prim	A	pyotss0357	774364	+	SP119_0747	tRNA (adenine-N(1))-methyltransferase	2102	132	4.28E-04	4.23E-02	24		tagcctttggttttctttttttatggaggtaattttgctataatagaacca	tgctataat	12	ttttta	15
prim	B	pyotss0358	777030	+	SP119_0750	glucose-1-phosphate thymidylyltransferase	1417	231	7.86E-03	4.29E-01	26		gtctactggtaaagcgtgacactgctttcaaaaaatgatagaatgataggg	tgatagaat	12	gtgaca	17
int	A	pyotss0359	778906	+	int SP119_0752		112	2	5.28E-05	8.66E-03			ctgtccttgataaattgacatatgcaggtaatcgtgctaacattgaagcta	tgctaacat	13	ttgaca	17
prim	A	pyotss0360	779999	+	SP119_0753	8-oxo-dGTP diphosphatase	337	31	1.69E-01	1.00E+00	24	(A)n	tttgactcataaaatgatagcatattttctagagattggtataatagaaac	tggtataat	11	atagca	17
prim	B	pyotss0361	784711	-	SP119_0756	DUF814 domain-containing protein;Fibronectin/fibrinogen-binding protein??	258	41	1.29E-05	3.23E-03	25		caagctctttcgtccatatttttagtcaagtatttgtggtataatgaagag	tggtataat	11	ttttta	15
prim	A	pyotss0362	784790	+	SP119_SR054/SP119_0757	peptide ABC transporter substrate-binding protein	194	11	1.86E-01	1.00E+00	250	(A)n	aaaatatggacgaaagagcttgcaatttttttgatttaggttataatgtta	ggttataat	9	ttgcaa	16
int	C	pyotss0363	785900	+	int SP119_0757		5	0	3.23E-07	2.80E-04			atcagtacgatttgggagttcaaacagctaatcaggtgttaaaattaatca	tgttaaaat	10	ttcaaa	15
IG, as 3'UTR (85 nt)	A	pyotss0364	786293	-	SP119_SR055	IG- as SP119_0758	47	0	2.58E-03	1.75E-01			tataaaccctttctttacattaatttttagatttgttttatacttagttca	ttttatact	12	tttaca	19
prim	C	pyotss0365	788131	+	SP119_0761	ribonuclease J	496	176	3.11E-02	1.00E+00	81		tatcaaggctatttagagaaaaaacgcctcaaatatgatatactatagaag	tgatatact	12	tagaga	19
prim, LL	A	pyotss0366	791193	+	SP119_0764	ABC transporter ATP-binding protein	166	2	4.11E-03	2.58E-01	0		actaggctgaaaatgtcctcaaaagggtatttttttgttagaatgaaagta	tgttagaat	12	tcctca	17
prim	B	pyotss0367	793362	+	SP119_0765	pyruvate dehydrogenase E1 subunit alpha	100	11	5.52E-05	8.95E-03	23		gcgatttaattatttgcaaattgtgaaaaaaagttttatcataaaaaggta	ttttatcat	14	ttgcaa	17
prim	B	pyotss0368	802237	-	SP119_0769	hyaluronate lyase HylA	29	4	8.03E-06	2.33E-03	52		tatttatgtaagggtttataaaaatactttaacgtggtatatttttactta	tggtatatt	13	tttata	17
prim	B	pyotss0369	802385	+	SP119_0770	lipoate--protein ligase A	276	39	7.65E-02	1.00E+00	33		tacagaataggacacttgtcttttatatttgttttcattatactagagagg	cattatact	12	ttgtct	17
prim, LL	A	pyotss0370	805650	-	SP119_0772	DUF1727 domain-containing protein	181	10	1.02E-04	1.39E-02	0		caaagatttttccctatctaaaatcaataaacttatgataaaatataagca	tgataaaat	12	tctaaa	16
prim	A	pyotss0371	805725	+	SP119_0773	TIGR00159 family protein	119	3	1.45E-05	3.45E-03	32		tgattttagatagggaaaaatctttgatcatgatatgatataatatagcta	tgatataat	12
prim	C	pyotss0372	807576	+	SP119_0775	phosphoglucosamine mutase	723	201	3.92E-09	2.09E-05	39		gtagtgaccgttcagttgacaaccaccaaaaaataatggataataactagg	atggataat	12	ttgaca	17
prim, LL	A	pyotss0373	809808	+	SP119_0777	coproporphyrinogen III oxidase	311	22	2.56E-02	1.00E+00	0		aatggtttattcatagaaacattttatcatcaaagtggtataataagacca	tggtataat	12	tagaaa	19
IG	A	pyotss0374	813283	-	SP119_SR056	tracRNA	2294	134	6.23E-02	1.00E+00			tctttgaatttctccttgattatttgttataaaagttataaaataatcttg	ttataaaat	12	ttgatt	17
IG	A	pyotss0375	813362	-	SP119_SR056	tracRNA	586	7	1.01E-06	5.92E-04			taacacaaaattcttttaaaaagtagtttattttgttatcattctatagta	tgttatcat	14	tttaaa	16
prim	B	pyotss0376	813423	+	SP119_0781	type II CRISPR RNA-guided endonuclease Cas9	9	0	3.84E-02	1.00E+00	153		gataacaaaataaactactttttaaaagaattttgtgttataatctattta	tgttataat	12
int	C	pyotss0377	818456	+	int SP119_0782		7	0	1.50E-03	1.16E-01			agagagagttatttactttgttttcagatacattttcatataatggtaaag	tcatataat	12	ttgttt	15
IG	A	pyotss0378	819549	+	SP119_SR057	crispr	269	7	3.75E-03	2.39E-01			tttagatgaagattatttcttaataactaaaaatatggtataatactctta	tggtataat	12	ttctta	16
prim	B	pyotss0379	819973	+	SP119_0785	nucleoside-diphosphate kinase , partial	37	7	5.05E-05	8.34E-03	17	(A)n	ggataccttcctattctttctgttaaagcgttttcatgttataataggcaa	tgttataat	10
prim	B	pyotss0380	820494	+	SP119_0787	elongation factor 4	198	22	7.90E-04	6.87E-02	27	(A)n	atccgtaagaaaagataggcaaaggcctaccttttttgttataatagaagg	tgttataat	11	taggca	18
prim	B	pyotss0381	822472	+	SP119_0788	hypothetical protein	41	3	4.44E-05	7.67E-03	134		tatacaaaaagaactttacaatcattcgcacataatgttataataatatta	tgttataat	12	tttaca	18
prim	A	pyotss0382	823648	+	SP119_0789	peptide-methionine (R)-S-oxide reductase	219	12	1.90E-07	2.07E-04	25		ctgtgaacaaatcagttaccgctcacctctttttttggtaaaatgtaagca	tggtaaaat	12	ttaccg	17
prim	A	pyotss0383	824208	+	SP119_0790	putative sulfate exporter family transporter	244	24	1.82E-04	2.14E-02	17		gcgtacgggtcagttttacaagcctttgtaaaaggtctataatagggaatg	gtctataat	13	tttaca	17
prim	A	pyotss0384	825364	+	SP119_SR058/SP119_0791	PTS mannose transporter subunit IIA	2030	141	1.12E-03	9.17E-02	87		taaagagaataatgcatttttaaaacgttttcatttgataaaataaaccta	tgataaaat	12	ttttta	16
int	A	pyotss0385	827931	+	int SP119_0794		90	0	4.37E-03	2.69E-01			attcaagattaccttgaccaattgtttattggtattgtaccattaatggta	ttgtaccat	13	ttgacc	18
prim	A	pyotss0386	828164	+	SP119_0795	sensor histidine kinase	149	10	3.98E-06	1.50E-03	8		tgttttgatgaaaaacgtagtagcattaagaaatttgttataatgaaagga	tgttataat	12
prim	A	pyotss0387	831722	+	SP119_0798	YkgJ family cysteine cluster protein	44	2	1.72E-03	1.30E-01	28		tgtcaacttgaaaaaggtcctaaggccttttttctatgttataattaagaa	tgttataat	11
prim	B	pyotss0388	833774	+	SP119_0801	succinate-semialdehyde dehydrogenase	34	2	5.08E-05	8.36E-03	24		tagcgtagtcattttttgaaatcgatttcataatctggtagactaaggtta	tggtagact	12	ttgaaa	17
prim, LL	A	pyotss0389	835297	+	SP119_0802	UvrABC system protein C	185	6	1.49E-04	1.84E-02	0		cactcttcttttttaaagtcaaaattttaaaaatttgataaactagtaaca	tgataaact	12	aagtca	17
prim	B	pyotss0390	837241	+	SP119_0803	NAD(P)H nitroreductase	101	10	1.14E-02	5.56E-01	37	GTATT(A)n	agtgtagtgagtttatgattttaaaaactattttatggtaaaataaaatgg	tggtaaaat	12	atgatt	18
prim, LL	A	pyotss0391	840858	-	SP119_0805	tRNA uridine-5-carboxymethylaminomethyl(34) synthesis GTPase MnmE	196	11	1.10E-04	1.47E-02	0		atacaaataacaccttgctttctactaggacttgatttaaaatagagggca	atttaaaat	13	ttgctt	17
prim	A	pyotss0392	841025	+	SP119_SR059/SP119_0806	50S ribosomal protein L10	638	51	5.67E-01	1.00E+00	166		ttttaatagtttttattgacaatagtattataaaagaatataatgatatag	gaatataat	12	ttgaca	17
prim	B	pyotss0393	845021	+	SP119_0815	DNA-binding response regulator	17	1	2.41E-04	2.68E-02	132		atacttctcgaaatgaaatacaatgggagtaattatgatataatttgggtg	tgatataat	12	aataca	16
prim	A	pyotss0394	847284	+	SP119_0817	lantibiotic streptin	731	56	3.05E-07	2.77E-04	42		aatactttttttctgaacaaattctgaacttggggtgtcataataatcatg	tgtcataat	12	tgaaca	19
prim	C	pyotss0395	850628	+	SP119_0822	XRE family transcriptional regulator	11	4	5.49E-05	8.95E-03	13		aaataggacaattaaacattttttaatcaaatctcctttatactgatatta	ctttatact	12
prim	A	pyotss0396	851276	+	SP119_0823	pseudogene	389	33	1.40E-02	6.28E-01	74	(A)n	aaaaagttgaagaagctcgcgaacttgaacaaaatgcggtacaattaagta	cggtacaat	11	tcgcga	17
prim, LL	A	pyotss0397	852683	+	SP119_0827	D-alanyl-D-alanine carboxypeptidase	319	7	7.70E-03	4.22E-01	0		ccactatacttccttccaaatttctgagaatttttgttataatagtaacta	tgttataat	13	tccaaa	17
prim	A	pyotss0398	855035	-	SP119_0828	polysaccharide deacetylase family protein	792	55	1.24E-02	5.64E-01	26		aaaggctgacttcaagccttcttttctctaaaaaatgttacaatagaggta	tgttacaat	12
prim	B	pyotss0399	855325	+	SP119_0829	bifunctional folylpolyglutamate synthase/dihydrofolate synthase	10497	2021	4.26E-03	2.65E-01	16		actctaggttatctgctgtcacttttttttatatatggtatactaaagata	tggtatact	12	ctgtca	17
prim	B	pyotss0400	858997	+	SP119_0834	UDP-N-acetylenolpyruvoylglucosamine reductase	1210	204	3.80E-04	3.84E-02	56		gttttgccaaattcatcgttattttttctaaaatttgatataatagtatcg	tgatataat	12	tcgtta	17
prim	B	pyotss0401	866011	-	SP119_0840	sensor histidine kinase	12	0	1.99E-03	1.45E-01	12		ttaattaatttaagctagcaggtcatttcttatcgtgttatactcaataaa	tgttatact	12	ctagca	18
prim	B	pyotss0402	869868	-	SP119_0843	alcohol dehydrogenase	46	4	4.53E-05	7.73E-03	48		tcgatttaaaaaatattgaaaaccctttcttaaaatattataatatctgtg	tattataat	12	ttgaaa	17
prim	A	pyotss0403	870042	+	SP119_0844	class B acid phosphatase	89	6	3.37E-06	1.34E-03	14		gaatttgaaaccgctttacttaaaccgtgtatttttgtacaataatgatta	ttgtacaat	13	tttact	17
prim	B	pyotss0404	870937	+	SP119_0845	ClC family H(+)/Cl(-) exchange transporter	163	18	2.95E-05	5.62E-03	28		ctaaaaaagaatcactggtaacttaaggttgtctttgatacaatggtaaca	tgatacaat	12	tggtaa	17
prim	A	pyotss0405	872637	+	SP119_0846	lipase/acylhydrolase	127	6	1.34E-05	3.32E-03	23	(A)n	agtgaaacgcttttgatgaagtcaagtaggctttttgttatactaacaata	tgttatact	12	atgaag	17
prim	A	pyotss0406	873442	+	SP119_0847	AI-2E family transporter	278	10	7.13E-03	3.94E-01	12	(A)n	tcaaaagattatgatatcgctatgttgagttttagtgtataatgataatta	gtgtataat	13	tcgcta	15
prim	A	pyotss0407	876698	-	SP119_0850	redox-sensing transcriptional repressor Rex	669	41	5.18E-04	4.88E-02	37		aaacaatcaaaatgttgcatttttcacaatctttttgttacaataaagaca	tgttacaat	12	ttgcat	18
prim	A	pyotss0408	879437	-	SP119_0853	Putative ribose-phosphate pyrophosphokinase 2	498	26	3.86E-04	3.89E-02	83		aaagcgacagaaaaactgaaatttttctgtttttctgttaaaatagggatg	tgttaaaat	12	ctgaaa	17
prim	B	pyotss0409	880107	+	SP119_0855	GTP pyrophosphokinase	278	44	7.18E-06	2.17E-03	53		tttctaggttagtcatgggaaattccttttaatttgtgctataataaattg	tgctataat	11	gggaaa	17
prim	A	pyotss0410	880109	-	SP119_0854	CYTH domain-containing protein	85	6	4.00E-06	1.50E-03	37		ctattgtctcctttcttgtcaaagccaggataataatataaaattgaaata	atataaaat	12	ttgtca	17
int	A	pyotss0411	882520	+	SP119_0858 (end of SP119_0857)	phosphate acetyltransferase	3905	389	4.27E-02	1.00E+00	28		agctgtgcaatacacttgacagatgactttgatagcgttatcataggttta	cgttatcat	12	ttgaca	17
prim, LL	A	pyotss0412	885325	-	SP119_0861	hypothetical protein	469	22	1.52E-02	6.57E-01	0		agataagcagattaattgtcttttctagaaaatacagctatcatacaatta	agctatcat	12	ttgtct	17
prim	A	pyotss0413	885511	+	SP119_0862	ABC transporter ATP-binding protein	511	22	4.51E-04	4.40E-02	234		aatagtctcattatttgacttatagtgggaaactttttataatggtcaaca	ttttataat	13	ttgact	17
prim	B	pyotss0414	888137	+	SP119_SR060/SP119_0864	GMP reductase	542	130	3.26E-06	1.31E-03	133		aatagcatataaatttgacaaaacataaacaaataagtaatctataaaatg	aagtaatct	13	ttgaca	17
prim	B	pyotss0415	889366	+	SP119_SR061/SP119_0865	xanthine phosphoribosyltransferase	26	2	3.39E-02	1.00E+00	192		tcatatctctgtaggtattgaaaaaaataagaaacatggtaaaatagtaaa	tggtaaaat	11	ttgaaa	16
prim	A	pyotss0416	892685	-	SP119_0868	4-oxalocrotonate tautomerase	112	8	2.34E-06	1.03E-03	23		ccattgaaaacagtgtatactttttcacagcattatgttacaatgatgccc	tgttacaat	12	tatact	17
prim	A	pyotss0417	892772	+	SP119_0869	thymidine kinase	368	14	6.12E-02	1.00E+00	28		cactgttttcaatggctgggaaaacttcagcctttgtggtaaaataggtag	tggtaaaat	12	tgggaa	17
int	B	pyotss0418	902157	+	int SP119_0878		21	2	1.26E-05	3.17E-03			ctggtagcatcaagttagataaagttcctattaagtgttatgctaaggaag	tgttatgct	12	tagata	17
prim	A	pyotss0419	902862	+	SP119_0879	NADH oxidase	10093	460	2.59E-06	1.12E-03	33		aagtgagcaatatatttggaagcgttttttgactgtggtataatagagccc	tggtataat	12	ttggaa	17
prim	C	pyotss0420	905449	-	SP119_0880	L-lactate dehydrogenase	12208	3257	1.13E-04	1.51E-02	42		atttttctgaattcaatgacaaacaattatcaatatgttaaaataagaccg	tgttaaaat	12	atgaca	17
prim	A	pyotss0421	905567	+	SP119_0881	DNA gyrase subunit A	589	31	2.60E-04	2.86E-02	31		gataacgcttccaataagaaaaaataaggaatttatggtataatgaaatct	tggtataat	12	aagaaa	17
prim	A	pyotss0422	909573	+	SP119_SR062/SP119_0884	hypothetical protein	854	36	4.86E-03	2.93E-01	263		ggaaaagcaaaatatttgacgataaactcttacagtgttataatgacaata	tgttataat	12	ttgacg	17
prim	A	pyotss0423	911321	-	SP119_0886	diacylglycerol kinase	172	11	1.37E-05	3.37E-03	29		tgatgatttgatgtaagacatcaattcttagaagtggtataatggatagca	tggtataat	13	aagaca	17
prim	A	pyotss0424	912523	-	SP119_0888	DUF1836 domain-containing protein	519	45	6.02E-02	1.00E+00	27		ctttacagtttttgcttgcaataagttttcattaatcatataatctagtta	tcatataat	12	ttgcaa	17
prim	B	pyotss0425	912631	+	SP119_0889	ribosome biogenesis GTPase YlqF	289	42	1.04E-03	8.70E-02	84		agaggaaagtagaaatggcgaagtgaagctaatcatgctataatgttaaag	tgctataat	12	tggcga	17
prim	A	pyotss0426	915317	+	SP119_0892	type I DNA topoisomerase	3424	200	4.34E-04	4.26E-02	35		tatagcatttttttattgacagtttcttaaaaatgggatattatgctataa	ggatattat	12	ttgaca	17
prim	C	pyotss0427	918258	+	SP119_0895	PTS transporter subunit IIC, truncated	24	4	4.11E-03	2.58E-01	193		tttgattaaagtcatccacaaggtctttgcctttgtgataaaatatctcca	tgataaaat	12	tccaca	18
prim	A	pyotss0428	920092	+	SP119_0897	DNA-binding protein	96	8	4.48E-03	2.73E-01	16		aaattcctttataatggacttttttgtattagtccgttataatagactgta	cgttataat	13	tggact	17
prim	A	pyotss0429	921564	+	SP119_0899	FADH(2)-oxidizing methylenetetrahydrofolate--tRNA-(uracil(54)-C(5))-methyltransferase TrmFO	162	13	8.41E-05	1.21E-02	69		gcttagtctctttctttttctttcttcttatttctgttataataagtcagg	tgttataat	13	ttttct	16
prim	B	pyotss0430	923121	+	SP119_0900	HMGL-like family protein	58	6	2.36E-03	1.65E-01	35		aaatacatgaatagactatggtcactagaagcaatattatataatgaatag	ttatataat	11	tggtca	15
prim	B	pyotss0431	928182	-	SP119_0905	GntR family transcriptional regulator	227	32	3.16E-03	2.09E-01	25		aactcatctagtcctattggaatgtttcacaaatttaagtataataaagtg	aagtataat	12	ttggaa	17
prim	A	pyotss0432	929744	-	SP119_0906	citrate transporter	34	0	4.34E-04	4.26E-02	26		ctgcacaaagaagtatttattttataagcgctttcatctatactgaaatca	atctatact	12	tttatt	17
prim	B	pyotss0433	930057	+	SP119_0907	hypothetical protein	17	0	2.21E-03	1.57E-01	41		agaacacaaaaaagccatctcaaaaaagattggtagtatataataaactta	gtatataat	12	atctca	16
prim	B	pyotss0434	938681	-	SP119_0917	hypothetical protein	36	2	3.04E-04	3.25E-02	23	(A)n	agaacaaggtttatcgcatactatttttagacattttgttataataaaaag	tgttataat	11
prim	A	pyotss0435	940515	-	SP119_0918	tyrosine recombinase XerS	163	13	6.05E-06	1.94E-03	87		aaaactgtaattttcttgaaaaatatttataggtgtgatatactgctcttg	tgatatact	12	ttgaaa	17
prim	B	pyotss0436	940868	+	SP119_0919	XRE family transcriptional regulator	172	20	2.11E-04	2.43E-02	29		tagaaaatgttacacttgctttcgttttatttttttgatactattagtaaa	tgatactat	12	ttgctt	17
prim, LL	A	pyotss0437	943621	-	SP119_0921	putative DNA-binding protein	1120	105	8.27E-05	1.20E-02	0		aattaatttgctactgttaaaaacaatcatagtatgataaaatgaacatta	tgataaaat	13	ttaaaa	15
prim	A	pyotss0438	944440	-	SP119_0922	GntR family transcriptional regulator	271	11	2.82E-05	5.43E-03	23	ATA	cctcaatatttacaattcaattttcatcaaaaatatgataaaatagatgaa	tgataaaat	12	ttcaat	17
prim	A	pyotss0439	945965	-	SP119_0923	hypothetical protein	99	6	7.00E-04	6.24E-02	32		ttctctagctcgttggaaaaaaacgtaatcgttatgttacaatagaggcta	tgttacaat	13	tggaaa	18
prim	A	pyotss0440	946056	+	SP119_0924	GMP synthetase	1121	84	1.71E-03	1.29E-01	44		agctagagaaattgtaatgtcttttcgatgaaaatatgctacaataagttg	tgctacaat	11	atgtct	17
as int	C	pyotss0441	949319	+	SP119_SR063	as SP119_0926	6	0	5.51E-04	5.15E-02			tgtgtaaaaaattaaggaatagtttaggttaacttactaaaatcccaagta	tactaaaat	13
prim	A	pyotss0442	950886	-	SP119_0926	ABC transporter ATP-binding protein	98	3	1.59E-06	7.94E-04	50		acttttagtcaaatattgacaaaaggttacaattttgccataatgaaataa	tgccataat	12	ttgaca	17
prim	A	pyotss0443	952391	-	SP119_0928	pyridoxamine kinase	211	20	1.57E-04	1.91E-02	20		aagtgttataactattgtatcttatgcctctttttcttacaatagttatta	tcttacaat	13	ttgtat	17
prim	B	pyotss0444	952435	+	SP119_0929	GntR family transcriptional regulator	68	6	6.18E-07	4.32E-04	26		tttctataataactattgtaagaaaaagaggcataagatacaatagttata	agatacaat	12	ttgtaa	17
prim	A	pyotss0445	954497	-	SP119_0930	hypothetical protein	7007	744	1.62E-03	1.24E-01	32		tatgagtgctatgacttgacaaatgctaataacatttgcataatgtaggta	ttgcataat	12	ttgaca	17
IG	A	pyotss0446	954776	-	SP119_SR064	sRNA asd	256639	11155	8.23E-06	2.38E-03			aacaattgcccctctcttgtaattttcgtaaaatatgttataatatctgta	tgttataat	12	ttgtaa	16
prim	A	pyotss0447	956400	-	SP119_0931	cardiolipin synthase	1353	114	1.14E-03	9.34E-02	18	(A)n	aattcgagcaagcgctcctttcttcccgctttactgtgatataataaggta	tgatataat	11
prim	A	pyotss0448	958161	-	SP119_0932	formate--tetrahydrofolate ligase	804	27	3.56E-04	3.69E-02	24		tttaattcaaataaatgtacgtatgatatgaattgtgatataatgacgtca	tgatataat	12	tgtacg	17
prim	B	pyotss0449	964439	-	SP119_0939	lipoate--protein ligase family protein	2097	265	8.93E-04	7.61E-02	28		agcaagacactatagtagctaaaatctaaattttaaggtaaaatagagcaa	aggtaaaat	12	tagcta	17
prim, LL	A	pyotss0450	964613	+	SP119_0940 $	phosphopantothenate--cysteine ligase	582	28	1.57E-03	1.21E-01	0		cgtcattatcttccgtttactatcagctccttttttgataaaatatgacta	tgataaaat	12	tttact	17
prim	A	pyotss0451	966613	+	SP119_0943	phospho-sugar mutase	685	79	1.01E-01	1.00E+00	27		agctgcaaataattagtgtttttttcccttcaaaatgatataatgaaagcg	tgatataat	12
prim	A	pyotss0452	975063	-	SP119_0949	class I SAM-dependent methyltransferase	425	39	3.56E-02	1.00E+00	25		taaaaaacaagcgtcttgtaaaccatttcaaagtatgatagaatgaaaaag	tgatagaat	12	ttgtaa	17
prim	A	pyotss0453	975282	+	SP119_0950	type I pantothenate kinase	92	7	1.08E-03	8.96E-02	24		atactaacgaaaaattatttattttttaactaaaatggtataatgtaagca	tggtataat	12	tttatt	15
prim	B	pyotss0454	976268	+	SP119_0951	30S ribosomal protein S20	9452	1203	2.97E-04	3.20E-02	27		aaaagtgataaagggttgccaaacgcatatattttctatataataatgtag	ctatataat	11	ttgcca	17
prim	C	pyotss0455	978706	-	SP119_0953	DNA-binding response regulator CiaR	8	0	7.86E-04	6.84E-02	76		gagtattaatattttagtaaaccttaagctttttgtagtatagtctcgtta	tagtatagt	12	tagtaa	18
prim	B	pyotss0456	981695	-	SP119_0954	aminopeptidase N	122	26	6.60E-04	5.92E-02	182		taaaactggaaaaattattgaattataagaaattatgctataatgagactg	tgctataat	12	ttgaat	15
prim	A	pyotss0457	986775	-	SP119_0960	phosphate-binding protein	67	5	8.50E-04	7.28E-02	57		taaagaaaaaatgctttcaaagcataggtagatatgttactataaagaata	tgttactat	13	ttcaaa	16
prim	A	pyotss0458	989656	-	SP119_0964	regulatory protein Spx	323	28	1.71E-04	2.04E-02	24		taaattggaaaaaagatagcaaattatcttaaatttttgtataataaggta	ttgtataat	11	tagcaa	17
prim	A	pyotss0459	991553	-	SP119_0966	tRNA pseudouridine(55) synthase TruB	1531	170	3.20E-03	2.10E-01	33		gttaagcgtttattttggcaaaactgatgataaagcggtagaatagaatca	cggtagaat	12	ttggca	18
prim	A	pyotss0460	992999	-	SP119_0967	DUF2130 domain-containing protein	81	6	1.05E-03	8.76E-02	23		ctatgacagcttgggacttaacttcctgagcttttttgctataataaaatg	tgctataat	12	ttaact	16
prim	A	pyotss0461	994664	-	SP119_0969	restriction endonuclease subunit S	47	2	4.53E-05	7.73E-03	28		agatatagacagcacttgaaaagttaatcatattatgatagtatctaaata	tgatagtat	12	ttgaaa	17
prim	A	pyotss0462	998120	-	SP119_0971	ABC transporter ATP-binding protein	102	6	2.17E-04	2.50E-02	40	(AT)n	gcgtcagatttgttcttgttaaatacttagggccattatataataaggcta	ttatataat	12	ttgtta	17
prim	B	pyotss0463	998143	+	SP119_0972	TetR/AcrR family transcriptional regulator	16	0	2.47E-08	5.65E-05	55		tatttgaacatagtgttgatttaattatagccttattatataatggcccta	ttatataat	12	ttgatt	17
prim	A	pyotss0464	999560	-	SP119_0973	GntR family transcriptional regulator	104	9	3.30E-02	1.00E+00	36		aaaaagatacggactattgtcatctctctaaaaatatgatttaattagata	tgatttaat	11	ttgtca	17
prim	A	pyotss0465	1002298	-	SP119_0979	GlsB/YeaQ/YmgE family stress response membrane protein	127	6	1.35E-03	1.06E-01	224		tttaggagcatatcagttgcattttaaatttaaaggtgtataataacaata	gtgtataat	12	gttgca	17
prim	A	pyotss0466	1004798	-	SP119_0980	DNA helicase PcrA	1469	131	2.36E-04	2.64E-02	42		ttttggggtcttctttgctatttttcttggaaacatgatataattttaagg	tgatataat	12	ttgcta	18
prim	A	pyotss0467	1004974	+	SP119_SR065/SP119_0981	sodium:alanine symporter family protein	17743	426	1.61E-05	3.72E-03	311		tttttgctattttggttgacttcattcgttttttgaggtatgatagtccta	aggtatgat	12	ttgact	17
prim	B	pyotss0468	1006709	+	SP119_0982	cation transporter	62	12	9.53E-03	4.90E-01	18		agacgctaggcttttttcttaagcccctttttatggtataatataaagttg	gtataatat	12	ttctta	17
prim	B	pyotss0469	1009177	-	SP119_0983	CAMP factor	28	1	7.52E-06	2.23E-03	73		tggaaattaaagaaatattgaccttagtaaaaacaagtagtatgataacgt	aagtagtat	13
prim	A	pyotss0470	1011628	-	SP119_0986	amino acid ABC transporter permease	254	20	1.19E-02	5.64E-01	22	(AT)n	tttataaaaaacctctccccaaatacgttcaaatttggtataatagtgaaa	tggtataat	12	tcccca	17
prim	A	pyotss0471	1012072	-	SP119_0987	hypothetical protein	5267	318	4.18E-03	2.61E-01	25		gagaacgtattcatcttgtcaaatcattgattctaaagtaaaatggtaaca	aagtaaaat	12	ttgtca	17
prim	B	pyotss0472	1014147	-	SP119_0988	glutamine--fructose-6-phosphate aminotransferase	1184	208	1.14E-05	3.03E-03	90		ataccaattttatgtttgacaagacattgtggatattatatactgtaaaca	ttatatact	12	ttgaca	17
prim	A	pyotss0473	1014807	-	SP119_0989	signal peptidase I	1366	71	6.19E-03	3.49E-01	17	(AT)n	tcaaaaattgtttactttttttctagcttagaacatggtataataagacaa	tggtataat	12
prim	B	pyotss0474	1017614	-	SP119_0991	6-phosphofructokinase	9774	1819	3.57E-08	6.98E-05	28		aatggacaattagtgaagtattttgcaaatgaatgtgctataataagaccg	tgctataat	12
int	B	pyotss0475	1020735	-	int SP119_0992		51	5	1.79E-05	4.00E-03			gaggaacttatgtttgctcaacttgatactaaaactgtatactcatttatg	ctgtatact	13	tgctca	17
prim	A	pyotss0476	1020798	-	SP119_0992	DNA polymerase III subunit alpha	305	14	7.12E-01	1.00E+00	22		tagagagaaaattgaagcaagaaaacctttttcatagtataatagggaaca	tagtataat	13
prim	B	pyotss0477	1020925	+	SP119_0993	GntR family transcriptional regulator	348	54	1.24E-02	5.64E-01	36		aaaatggcataaaacttgacattccctttttttttctgtaccatttaatta	ctgtaccat	12	ttgaca	17
prim, LL	A	pyotss0478	1023566	-	SP119_0996	TVP38/TMEM64 family protein	227	2	3.53E-08	6.98E-05	0		aaaactttttttaaatagcaaaattttacagcttatggtatgattagtcta	tggtatgat	12	tagcaa	17
IG	A	pyotss0479	1023632	+	SP119_SR066	tmRNA	8879	547	8.39E-05	1.21E-02			taagctgtaaaattttgctatttaaaaaaagttttgatagaatagttagtg	tgatagaat	13	ttgcta	17
IG	C	pyotss0480	1047704	-	SP119_SR067	IG sRNA	5	0	2.77E-01	1.00E+00			acagtaataagatagtttatacatatttttacatgttattatagtattatc	tattatagt	11	tttata	16
IG	C	pyotss0481	1048226	+	SP119_SR068	IG sRNA	23	13	2.98E-01	1.00E+00			tctctggaaaaaacgtcatgaaagcccccccaatgtggtataatttattta	tggtataat	12	atgaaa	15
prim	B	pyotss0482	1055888	+	SP119_1045	hypothetical protein	11	0	1.52E-06	7.77E-04	83		tttttaagctcattgtactctttgacagatattgtgataaaatctttgtta	tgataaaat	13	tgtact	18
prim	A	pyotss0483	1056538	+	SP119_1046	hypothetical protein	11609	292	6.76E-03	3.74E-01	25		tcttttctccttttattagttttgttcctcctgcgtgctataataaagcta	tgctataat	12
prim	A	pyotss0484	1057138	+	SP119_1048 $	hypothetical protein	70	2	5.75E-01	1.00E+00	18		cacctcctttctatctgtttttagttcctccaatctgctataatatgggca	tgctataat	12	ttttta	15
prim	C	pyotss0485	1057774	+	SP119_1050	hypothetical protein	11	2	9.46E-02	1.00E+00	20		tattttttggggcgcatctattccaccccctttctgtggtataatttaaat	tggtataat	11
IG	C	pyotss0486	1058636	+	SP119_SR069	IG sRNA	264	108	1.66E-04	1.99E-02			cctctcctttcattcttgcggagatacagccaatgtgctaaactaaactta	tgctaaact	12	ttgcgg	17
IG	A	pyotss0487	1058819	-	SP119_SR070	IG sRNA	173	4	2.36E-03	1.65E-01			ttttgtttaacacgcttgacaatgaatgtttaacgtgttaaactataatca	tgttaaact	12	ttgaca	17
prim	B	pyotss0488	1058907	+	SP119_1052	XRE family transcriptional regulator	342	54	1.04E-01	1.00E+00	31	(A)n	gtgttaaacaaaaatattgaattattttttgttgtgttgtataatgtatta	ttgtataat	11	ttgaat	17
IG, as 3'UTR(86 nt)	C	pyotss0489	1060777	-	SP119_SR071	IG- as 3'UTR SP119_1053	15	7	3.28E-03	2.12E-01			atgatttaattttcattgcataccatctttcaatttgataaaataggtaca	tgataaaat	12	ttgcat	17
prim	C	pyotss0490	1062239	+	SP119_1056	DUF3862 domain-containing protein	9	1	5.29E-01	1.00E+00	24	(A)n	ctatggggaatcatagctatatcttgtttataatttatgatataatacagc	tgatataat	10
prim	A	pyotss0491	1066960	-	SP119_1058	4-alpha-glucanotransferase	191	13	1.25E-05	3.17E-03	28		tttttaggaaactggttgacttacgcaagcgcttgcgttataatctcatca	cgttataat	12	ttgact	17
as int	B	pyotss0492	1067286	+	SP119_SR072	as SP119_1059	17	0	1.99E-02	8.11E-01			attaaaagtgataattgacatatcatctggcacttttatatcataaaaaga	ttatatcat	12	ttgaca	18
prim	C	pyotss0493	1068126	-	SP119_1059	LacI family transcriptional regulator	91	25	2.36E-03	1.65E-01	60		ggaatcttgattgaagttgattttttgaaagataattgtataatggaaacg	ttgtataat	12	ttgatt	16
prim	B	pyotss0494	1068282	+	SP119_1060	maltose/maltodextrin ABC transporter maltose/maltodextrin-binding protein	3787	548	3.95E-04	3.96E-02	30		ttttaaaaaaaggcttgactttttctgcaagcggttgcataatattaagtg	gcataatat	11	ttgact	19
as int	C	pyotss0495	1076565	+	SP119_SR073	as SP119_1067	2	0	4.57E-04	4.44E-02			tattgctggtttgcttatcggcagttgtcactgaaatgttataataatttg	tgttataat	11	tcggca	16
prim	A	pyotss0496	1081601	-	SP119_1069	sugar ABC transporter substrate-binding protein	155	6	5.29E-01	1.00E+00	135	(A)n	aaagtaaaaaagttattgacaaatgaaagcgattacgataaacttaactta	cgataaact	12	ttgaca	17
IG, as 3'UTR (215 nt)	B	pyotss0497	1081867	+	SP119_SR074	IG- as SP119_1070	15	1	1.36E-01	1.00E+00			tagagctttttgaatatcaaaaaagtcccataagatttataatgaaaagca	atttataat	13	atatca	18
prim	B	pyotss0498	1087575	-	SP119_1075	teichoic acid D-Ala incorporation-associated protein DltX	17	0	5.40E-03	3.18E-01	34		taatatgacttttagcttgtcaagttaggttttttcgagtagaatttttta	gagtagaat	11	ttgtca	17
prim	A	pyotss0499	1089825	-	SP119_1076	UvrABC system protein B	2163	215	2.93E-01	1.00E+00	29		tttacgcttattggaggtgattctggcttatctatgttaaaatagtctata	tgttaaaat	13	gtgatt	15
prim	A	pyotss0500	1089960	+	SP119_1077	amino acid ABC transporter permease	809	80	4.36E-01	1.00E+00	29		ataaataacaaatttcttgcttaatgttcaatattttgttataattaacca	tgttataat	11	ttgctt	17
prim	C	pyotss0501	1100508	-	SP119_1086	glycoside hydrolase family 1 protein	2	0	3.49E-03	2.25E-01	30		agattttttaaagcgtttacatcacctgtttttcttcttataataaaaaga	tcttataat	10	tttaca	17
prim, LL	C	pyotss0502	1100703	+	SP119_1087	nicotinamide riboside transporter PnuC	8	1	6.82E-05	1.05E-02	0		aaaaccaagcccctattgacagatgccttagcctatgtttgaataggggta	tgtttgaat	12	ttgaca	17
prim	B	pyotss0503	1103156	-	SP119_1090	DUF4044 domain-containing protein	787	122	7.18E-06	2.17E-03	28		atattcatctgatatttgcctaaaacgatctttcatgttaagatataagaa	tgttaagat	12	ttgcct	17
IG	C	pyotss0504	1103277	+	SP119_SR075	IG sRNA	3	0	9.00E-03	4.65E-01			ctgagtattgtatcttgtgaatttcatatgaatatgatacattagcatttg	tgatacatt	13	ttgtga	17
int	C	pyotss0505	1103691	+	int SP119_1091		32	13	5.88E-06	1.90E-03			tgctctcaaggtggatagcgcaatacaagaaaaacggttatactattcttg	ggttatact	12
prim	B	pyotss0506	1105515	-	SP119_1093	rRNA pseudouridine synthase	210	28	1.22E-06	6.82E-04	23		aagcgcttacagtcatgaaactactgtttttttatgttatacttaataatg	tgttatact	13	atgaaa	17
prim	A	pyotss0507	1105585	+	SP119_1094	diaminopimelate epimerase	84	3	4.44E-06	1.62E-03	22		aaaaacagtagtttcatgactgtaagcgcttaatatattataataggctta	tattataat	12	atgact	17
prim	A	pyotss0508	1107508	-	SP119_1095	MFS transporter	52	0	1.54E-05	3.62E-03	196		tatgttcaaaagaacttgacaattaaaatgagctttactatactagtaaca	tactatact	12	ttgaca	17
prim	B	pyotss0509	1107672	+	SP119_1096	DUF1846 family protein	59	7	2.97E-04	3.20E-02	14		cctgcaaaaaaccttttctttcttggaatttctttgttataatgctttaca	tgttataat	11	ttttct	18
prim	A	pyotss0510	1109716	-	SP119_1097	thioesterase	272	11	8.53E-02	1.00E+00	38		ttgaaacatgagctctgccttctgttcctatttgtagtataatgaggcttg	tagtataat	13	ctgcct	17
prim	A	pyotss0511	1111996	-	SP119_1099	tRNA (uracil-5-)-methyltransferase	136	2	1.40E-05	3.42E-03	61		aaaacgttagccaaattaggtctgcgctaagatatggtataatggagagta	tggtataat	13
prim	A	pyotss0512	1113510	-	SP119_1100	LytR family transcriptional regulator	1359	65	1.14E-02	5.56E-01	42		gattaaaattttgagaggacaatctggctaatataggttataatggtagta	ggttataat	12	aggaca	17
int	A	pyotss0513	1117536	-	SP119_1104 (end SP119_1105)	methionine aminopeptidase	585	32	5.84E-05	9.35E-03	155		aaagcaccaaaaaaatatcattatcgaacaaatgatggtatactttttaca	tggtatact	12	atatca	18
prim	A	pyotss0514	1119257	-	SP119_1106	N-acetyltransferase	657	60	5.60E-02	1.00E+00	26		agactaagactgttatagaatatttgcaaaagatttgttataatggaccca	tgttataat	12	tagaat	17
prim	C	pyotss0515	1120198	-	SP119_1107	protein G alpha 2M-binding protein (Grab)	22	4	2.98E-07	2.77E-04	76		aattagataataaacttgattttatgcaattaatctgtataataaaagatg	ctgtataat	13	ttgatt	16
prim	A	pyotss0516	1121771	-	SP119_1108	UDP-N-acetylglucosamine 1-carboxyvinyltransferase	1217	69	1.93E-06	9.03E-04	32		ttaagacgtcaataattgtcaggcttcatgatttatgataaaatgaaaagg	tgataaaat	12	ttgtca	17
as int	B	pyotss0517	1122431	+	SP119_SR076	as metK (SP119_1109)	17	1	1.34E-06	7.32E-04			aacaaaacgtcctgttggattaatgaagaactttgtgtcatcatctaaata	tgtcatcat	12	tggatt	17
prim	A	pyotss0518	1123486	-	SP119_SR077/SP119_1109	S-adenosylmethionine synthase	1491	107	8.70E-07	5.47E-04	377		atgagtgaaaagaatggcacctaaatggctaaaacatgttataatagattg	tgttataat	11
prim	C	pyotss0519	1126046	-	SP119_1110	internalin A	48	10	1.24E-03	1.00E-01	22		tatcctaaaaagagcttgaggaaaaacaagtgatgtgatatacttaaccag	tgatatact	12	ttgagg	17
prim, LL	A	pyotss0520	1126228	+	SP119_1111	bifunctional biotin--[acetyl-CoA-carboxylase] synthetase/biotin operon repressor	345	8	3.30E-04	3.47E-02	0		taacttttcttttcctttgaaaataagatcttttataatatactatacata	taatatact	12	ttgaaa	16
prim, LL	A	pyotss0521	1127347	-	SP119_1112	DUF3272 domain-containing protein	397	14	6.27E-05	9.81E-03	0		atctcgttacttttcttcatagtacagtatttttttgttataataaagcta	tgttataat	12	ttcata	17
prim, LL	A	pyotss0522	1129609	-	SP119_1114	GAF domain containing protein	640	23	4.13E-07	3.28E-04	0		atagtcgtaaaaaatactcgaatagacccagatatgctataataaaaggta	tgctataat	13
prim	A	pyotss0523	1129720	+	SP119_1115	PrsW family intramembrane metalloprotease	143	2	3.18E-03	2.10E-01	34		agtcagtttttaaaatggtttttgaggttgtttatgatataattttcaata	tgatataat	13
prim	B	pyotss0524	1131613	-	SP119_1117	uridine kinase	828	98	4.57E-05	7.77E-03	28	(A)n	gtttctatattcattatagcattatagtctcaattttggtaaaatagtgag	tggtaaaat	11	atagca	18
prim	A	pyotss0525	1131658	+	SP119_1118	ATP-dependent helicase	135	10	3.15E-04	3.34E-02	25		tctttctcactattttaccaaaattgagactataatgctataatgaatata	tgctataat	12	ttacca	18
prim	A	pyotss0526	1134170	-	SP119_1119	deacetylase	86	3	8.91E-05	1.25E-02	17		aacttaactttttgtttatttttttaatgttttttgttacaatagtctata	tgttacaat	13	tttatt	17
prim	A	pyotss0527	1135699	-	SP119_1120	NADP-dependent glyceraldehyde-3-phosphate dehydrogenase	9702	344	3.11E-03	2.06E-01	24		ttagtatagccaaatcttgaattatatcggaaaagtgatagaataagatta	tgatagaat	12	ttgaat	16
prim	B	pyotss0528	1137917	-	SP119_1122	phosphocarrier protein HPr	4259	613	1.12E-03	9.17E-02	56		taaatatttaatcttgaaaataaaaaagcattgtgctataatcggttgttg	tgctataat	14	ttgaaa	17
prim	A	pyotss0529	1138206	+	SP119_1123	NrdH-redoxin	578	38	5.63E-03	3.29E-01	48		agataagtttatagcttgctttttagctttattttttatatgctattatag	ttatatgct	12	ttgctt	17
prim, LL	A	pyotss0530	1142005	+	SP119_1126	chloride channel protein	119	8	3.70E-04	3.80E-02	0		agactgataatctatcagtctcttttcttaacttttgttataatagtctta	tgttataat	12
prim	A	pyotss0531	1143333	+	SP119_1127	IS3 family transposase	393	28	2.56E-02	1.00E+00	36		aaaagttggacattatattttaagcaaagttggacttggtataataaagta	tggtataat	11	ttttaa	16
prim	C	pyotss0532	1144202	+	SP119_1129	transposase	3	1	8.95E-03	4.63E-01	138		gtatgcaagacaagttggtaacagaagctttcaatcaagcttataatagag	gcttataat	9	gtaaca	18
prim	B	pyotss0533	1146548	-	SP119_1133	hypothetical protein	155	19	4.57E-04	4.44E-02	69		ttttgactattatcgttgtcaaaaagaaaaagatatgttacaattatagta	tgttacaat	12	ttgtca	17
prim	A	pyotss0534	1149623	-	SP119_SR078/SP119_1134	alanine--tRNA ligase	44	2	1.14E-06	6.46E-04	340		ataagtaggattttattgactaatcagttaaaaaaacttataataatttag	acttataat	12	ttgact	17
prim	B	pyotss0535	1150754	-	SP119_1135	foldase PrsA	407	62	8.06E-05	1.18E-02	29		ttgtattaccagattaagtaacattgataaatttatgttataataaattag	tgttataat	12	gtaaca	15
prim, LL	A	pyotss0536	1151495	-	SP119_1136	O-methyltransferase	303	27	1.47E-03	1.15E-01	0		ttaaaagtaaaccctagcaaagcctagggtttttttatataattaggttta	ttatataat	13	tagcaa	17
prim	B	pyotss0537	1152814	-	SP119_1137	MFS transporter	9	0	4.89E-09	2.23E-05	57		atatttttattatatttgacattttataaaagagataatagaattaaaata	taatagaat	12	ttgaca	17
prim	B	pyotss0538	1154962	-	SP119_1138	oligoendopeptidase F	790	136	2.16E-04	2.48E-02	24		agaaggtgcaaacgcttttttcaccaaaatattatgttaaaatggatagta	tgttaaaat	13
prim, LL	A	pyotss0539	1156924	-	SP119_1140	rRNA pseudouridine synthase	579	56	2.30E-02	9.16E-01	0		ttgtaacttctatttcttttgcaagggtaaatttatgttacactactaata	tgttacact	12	tttgca	15
prim	A	pyotss0540	1157783	-	SP119_1141	glucosamine-6-phosphate deaminase	2003	79	3.61E-07	2.98E-04	36		aagtaaaggataggcttgacaaaaattggtatataccatataataaaaaca	ccatataat	12	ttgaca	17
prim	A	pyotss0541	1157887	+	SP119_1142	S-adenosylmethionine:tRNA ribosyltransferase-isomerase	171	10	1.23E-05	3.17E-03	62		gatgaaagattaaagatgacgggttagacgacaagtgatataatagaaaag	tgatataat	12	atgacg	17
prim	B	pyotss0542	1161380	-	SP119_1146	hypothetical protein	635	77	4.77E-04	4.57E-02	15		tttttaatgtaattccttgatttttagctaaatttagctagaatagaatgg	agctagaat	12	ttgatt	16
prim	A	pyotss0543	1162163	-	SP119_1147	superoxide dismutase [Mn] SodA	10509	200	1.86E-09	1.41E-05	26		agataatcaaattagttgaaagctcttattttttgcgataagatagacgta	cgataagat	12	ttgaaa	17
prim, LL	A	pyotss0544	1163274	-	SP119_1148	DNA polymerase III subunit delta	192	14	2.36E-03	1.65E-01	0		agaaacaagcagtcgctttccttttaggagaaagatgatataataaaagca	tgatataat	12	tttcct	16
prim	B	pyotss0545	1167196	-	SP119_1151	1-acyl-sn-glycerol-3-phosphate acyltransferase	171	34	2.84E-06	1.20E-03	25		aagagtgattttgactttcgaaaagtcagctttcgtgatacaataagtaag	tgatacaat	12	tcgaaa	15
prim, LL	A	pyotss0546	1167289	+	SP119_1152	tRNA1(Val) (adenine(37)-N6)-methyltransferase	82	0	2.27E-03	1.62E-01	0		tcactcttcaaacattcacctcaagcctattttatgttaaaataacaggta	tgttaaaat	13	ttcacc	17
prim	A	pyotss0547	1170401	-	SP119_1154	potassium transporter Kup	64	1	2.99E-05	5.64E-03	44		taattttctgaaaaagttgcttttataatggaatctgttataatggtttca	tgttataat	12	ttgctt	16
int	A	pyotss0548	1170696	-	int SP119_1155		77	5	1.80E-01	1.00E+00			caataaaaatggcaaaggtggtcgtggacgtgacaaccgtaaccgtggtga
prim	A	pyotss0549	1172178	-	SP119_1155	ATP-dependent helicase	1150	16	4.17E-05	7.30E-03	74		attagccttatttcctatctttttgattctaattgtgttacactagttagg	tgttacact	12
prim	B	pyotss0550	1174162	-	SP119_1156	peptide chain release factor 3	17	0	1.64E-02	7.04E-01	207		agaaaagtaggtcgttgaaaaagcacttaaaatcagctataataagaagag	agctataat	13	ttgaaa	17
prim	A	pyotss0551	1174916	-	SP119_1157	TIGR02206 family membrane protein	60	0	2.60E-01	1.00E+00	18		ctttcagagaaaggcttgttctctcatgaagattaaggtataatgaaaaaa	aggtataat	12	ttgttc	17
prim	B	pyotss0552	1176407	-	SP119_1158	UDP-N-acetylmuramoyl-tripeptide--D-alanyl-D- alanine ligase	1875	252	2.08E-02	8.41E-01	38		gagtttgacattttagaaatttttctaatgttttgtgctataatagatagg	tgctataat	12	tagaaa	19
prim	A	pyotss0553	1177635	-	SP119_1159	D-alanine--D-alanine ligase	83	2	1.56E-05	1.51E-02	29		tcgcaaagagaggttttgaaaaggctacatctttttgttataataaaaaaa	tgttataat	12	ttgaaa	17
prim	C	pyotss0554	1179029	-	SP119_1160	recombination protein RecR	20	5	8.99E-06	2.52E-03	726		ggcgtcctattctcagtcttctttttataatttatggtaaaataagaagcg	tggtaaaat	13
prim	A	pyotss0555	1179916	-	SP119_1161	formate/nitrite transporter	190	10	1.63E-04	1.97E-02	35		tttcttgttgaaagggcttgcattttttaggaaaattgatatactaaagtg	tgatatact	11	cttgca	17
prim	B	pyotss0556	1180561	-	SP119_1162	hypothetical protein	86	14	2.12E-02	8.55E-01	14		aaagatacaggtgtcttgatagttattggtttttaaggtatactatttttg	aggtatact	12	ttgata	17
prim	C	pyotss0557	1181248	-	SP119_1164	transcription repressor NadR	15	4	6.65E-01	1.00E+00	19	(A)n	tatcctaagaagaaagaaaaccctgcttaaaaatatgatatgatagaaata	tgatatgat	12	aagaaa	19
prim	B	pyotss0558	1182074	-	SP119_1165	phosphoglycerate mutase	4657	972	2.33E-01	1.00E+00	43		aagtcagaatagactagcttttttgctatattttttgtaaaataggaactg	ttgtaaaat	13
prim	A	pyotss0559	1182240	+	SP119_1166	dihydroorotate oxidase	523	33	1.82E-02	7.71E-01	30	(A)n	acatttttgtaaaaatagcttgctattattcatgcctagtggtagaataga	tggtagaat	8	ttgcta	17
prim	A	pyotss0560	1183460	-	SP119_1167	hypothetical protein	1830	99	5.29E-01	1.00E+00	27		aaataatttagaaacttgcttgaaaacttgaaagtgtttataataatagta	gtttataat	12	ttgctt	17
prim	A	pyotss0561	1185409	-	SP119_1168	PerR-regulated metal transporter A; heavy metal translocating P-type ATPase	3457	298	5.62E-07	3.97E-04	42		atgtttctaaattacttgacttatttatttagaattattataattaatata	tattataat	12	ttgact	17
IG	B	pyotss0562	1185569	+	SP119_SR079	IG sRNA	81	14	6.12E-03	3.46E-01			gcaaatatgaaaaaaactccccctacctgcggaaatgatatactaatagaa	tgatatact	12
prim	C	pyotss0563	1186100	-	SP119_1169	paratox	3	1	1.00E-09	1.15E-05	20		atttaaacgacctttaaatttaattatattatttcctgtaaaatacgaata	ctgtaaaat	12	ttaaat	19
prim	C	pyotss0564	1186293	+	SP119_1170	DNA-entry nuclease	322	122	1.05E-04	1.41E-02	20		taattttattaattttaagtttttttaatttaaagtgatataattaacctg	tgatataat	12	ttaagt	18
int	B	pyotss0565	1202845	-	int SP119_1194		405	79	5.04E-05	8.34E-03			atcgctaagttagatatgacaaaggttggtccgagtgatataattgatata	tgatataat	12	atgaca	17
IG	C	pyotss0566	1206341	+	SP119_SR080	IG sRNA and as to SP119_1199-1200-1201	2	0	9.60E-04	8.09E-02			attgccttagctttgctcactaactagctcctttttgatataatagatttg	tgatataat	12	ctcact	17
IG	C	pyotss0567	1212854	+	SP119_SR081	IG sRNA	0	0	1.24E-02	5.64E-01		(A)n	aatttctgcttttggcatattaatatcctctctcttgtggtataattaagt	tggtataat	10	ttaata	15
prim	A	pyotss0568	1213173	+	SP119_1214	hypothetical protein	339	9	2.93E-01	1.00E+00	78		tttatatacaatatattgatttttcaatatagtcttgatataatattcgta	tgatataat	12	ttgatt	17
prim	B	pyotss0569	1213616	+	SP119_1215	hypothetical protein	14	0	1.83E-01	1.00E+00	16	(A)n	gatatcgttttggtctcatgtggttctcctttctgtggtataatttaaata	tggtataat	12
IG	A	pyotss0570	1215714	+	SP119_SR082	IG sRNA	5841	88	7.26E-03	4.00E-01			atttttgtaaccatcttgatttttttgacttacaatcttataatgaaagta	tcttataat	12	ttgatt	17
IG	A	pyotss0571	1215943	+	SP119_SR083	IG sRNA	289	20	9.05E-04	7.67E-02			tggcatgacacgtaaaaatattgccgttattcgacttaggggtatagagtc
prim	A	pyotss0572	1216186	+	SP119_1218 $	type I addiction module toxin, Fst family	231	13	1.35E-03	1.06E-01	40		aacaaaaaagtacgctatccaatcgataacgtacatgatataatattgact	tgatataat	12	tatcca	17
IG, as 3'UTR (96nt)	A	pyotss0573	1216417	-	SP119_SR084	IG- as 3'UTR SP119_1218	90	7	3.57E-02	1.00E+00			tacttacaagttctttgacaattgaatatcgtatgtgatatgatatagggg	tgatatgat	12	ttgaca	18
prim	B	pyotss0574	1216532	+	SP119_1219	XRE family transcriptional regulator [Streptococcus pyogenes]	12	0	2.11E-04	2.43E-02	212		aatttaaatttttcattgacattttttagagtatactttaaaatagaggca	ctttaaaat	12	ttgaca	17
IG, as 5'UTR	C	pyotss0575	1216646	-	SP119_SR085	IG- as 5'UTR SP119_1219	3	0	1.67E-04	2.00E-02			ttcaataaaaaccgttgactttttacggagaatactctaaaatagtttttg	ctctaaaat	13	ttgact	17
IG, as 3'UTR (88nt)	C	pyotss0576	1217841	-	SP119_SR086	IG- as 3'UTR SP119_1221	25	7	2.62E-04	2.87E-02			ttcttctatccacatttgttttttacctcattttttgttaaaatgagtata	tgttaaaat	12	ttgttt	17
prim	B	pyotss0577	1219426	-	SP119_1223	DNA-binding protein HU	24548	4149	1.29E-03	1.04E-01	42		ataacgttaaatacttgacctaatcgctttttttagatatgataatatctg	agatatgat	13	ttgacc	17
prim	A	pyotss0578	1221752	-	SP119_1226	hypothetical protein	5516	636	8.98E-03	4.65E-01	30		atagcactaccagttttgctttatttagtaaggagtgttagaataaagagg	tgttagaat	12	ttgctt	17
prim	B	pyotss0579	1222917	-	SP119_1227	peptidase	645	77	2.28E-09	1.56E-05	26	(AG)n	tctggcttggtttgccttgacaaacctctgagaaatagtagaatagataag	tagtagaat	12	ttgaca	16
prim	B	pyotss0580	1228476	-	SP119_1233	exodeoxyribonuclease VII large subunit	61	12	6.97E-02	1.00E+00	48		tttttgtttttctgctcactatttattcagaaaaatggtataattgcatta	tggtataat	12	ctcact	18
prim	A	pyotss0581	1229457	-	SP119_1234	bifunctional protein FolD; methylenetetrahydrofolate dehydrogenase/methenyltetrahydrofolate cyclohydrolase	137	9	7.85E-04	6.84E-02	22		taagtaagagtataaagaacaggcatctatttttttgttataatagaaaaa	tgttataat	12	agaaca	17
prim	A	pyotss0582	1231411	-	SP119_1235	phospho-sugar mutase	6677	582	6.65E-02	1.00E+00	74		aatttaaaaaataagttgactttatttagattatttgatactattcagttg	tgatactat	12	ttgact	17
prim	A	pyotss0583	1232963	-	SP119_1236	deoxyribodipyrimidine photo-lyase	95	6	3.27E-07	2.80E-04	39	(A)n	ttgctaaggcattttataggagattacttttctttttgttaaaataaaaag	tgttaaaat	12	aggaga	16
prim	B	pyotss0584	1234528	-	SP119_1238	amino acid ABC transporter permease	1089	131	6.98E-05	1.07E-02	35		attgtcaaaaagtattgtattaatattcatcagatggtataattatcttta	tggtataat	13	ttgtat	17
prim	B	pyotss0585	1234876	-	SP119_1239	DUF1797 domain-containing protein	8399	1478	4.74E-05	7.96E-03	26		atatattactttccttgttagtttcccttgttttgtgttaaaataagaggg	tgttaaaat	12	ttgtta	18
prim	A	pyotss0586	1235085	+	SP119_1240	ATP-dependent Clp protease ATP-binding subunit	5471	92	1.66E-03	1.26E-01	63		gcgataaactttttacttgatttcccaagccgtggtgctataatatgaata	tgctataat	12	ttgatt	16
prim	C	pyotss0587	1237538	+	SP119_1241	NUDIX hydrolase	11	1	7.37E-06	2.20E-03	20	(A)n	aaactaaacaaattgataagaataattagcaaaaatttagtataatgaaga	tagtataat	10	ttgata	22
prim	A	pyotss0588	1238042	+	SP119_1242	DUF1827 domain-containing protein	439	46	1.56E-06	7.85E-04	22		aaagcatcattctactaactaaggctttaaattagtgctataataggtaca	tgctataat	12	ctaact	18
prim	C	pyotss0589	1247638	-	SP119_1250	cell division protein FtsA	3147	855	1.26E-04	1.62E-02	66		aaaacgtaaaatgataacattttacgtttttttatggtataatattttctg	tggtataat	13	ataaca	18
int	A	pyotss0590	1247996	-	int SP119_1251		390	10	7.33E-05	1.10E-02			cctattatcaaaaattgaaaaaaaaccttgaaaatgatagtatagtggata	tgatagtat	13	ttgaaa	17
prim	A	pyotss0591	1251400	-	SP119_1253	UDP-N-acetylmuramoylalanine--D-glutamate ligase	1704	127	5.29E-01	1.00E+00	27	(A)n	ggtatttttaaaatgttgaaaaagcatctaaataaaggtaaaatagaaatc	aggtaaaat	12	ttgaaa	17
IG	A	pyotss0592	1251558	+	SP119_SR088	IG sRNA or as 3' SP119_1254	114	5	8.10E-04	7.00E-02			gtgagattattgatacgtttttttaagtaaaataagataaaatactagtca	agataaaat	13
prim	B	pyotss0593	1253985	-	SP119_1255	translational GTPase TypA	2474	315	6.47E-07	4.43E-04	28		acaattgattaaaaccagttttttaaaacattttgtgttatacttatctag	tgttatact	12
prim, LL	A	pyotss0594	1255720	-	SP119_1258	DUF910 domain-containing protein	247	10	3.53E-03	2.27E-01	2		gattccatacttgtcttgaaatctgccgtagaatttgctaaaatctactta	tgctaaaat	12	ttgaaa	17
prim	A	pyotss0595	1256550	-	SP119_1259	Dps-like peroxide resistance protein; DNA starvation/stationary phase protection protein	3204	135	2.53E-03	1.74E-01	163		aaagaaatcaaatacttgcaatctttccttaatcattgtagaatatagata	ttgtagaat	12	ttgcaa	17
prim	A	pyotss0596	1259181	-	SP119_1262	DUF1027 domain-containing protein	128	7	3.09E-07	2.77E-04	155		caagtctctcatttacttacaaaagtcaaaaaatagtgtataatggttgag	gtgtataat	12	cttaca	17
prim, LL	A	pyotss0597	1262908	-	SP119_1266	16S rRNA (guanine(966)-N(2))-methyltransferase RsmD	460	32	9.62E-03	4.94E-01	0		aagaaatcatttttaaggtttagagctagaaatttgctataataaatgtta	tgctataat	13	ttaagg	19
as int	C	pyotss0598	1263046	+	SP119_SR089	as asnA (SP119_1267)	2	0	1.82E-06	8.72E-04			tacaagtggaaaacttagcaaaatgatgtgattacttataaaatattatcg	ttataaaat	12	ttagca	18
prim	A	pyotss0599	1264140	-	SP119_1267	aspartate--ammonia ligase	55	3	3.94E-08	7.38E-05	117		tattgagaattagccttttcttttagctttgataggtgtataataaccata	gtgtataat	12	ttttct	17
prim	A	pyotss0600	1271197	-	SP119_1273	arginine deiminase	3058	113	2.02E-03	1.46E-01	64		gctgtgagaaataccctatttttatcttttttaaggagtacactaggaata	gagtacact	12
prim	B	pyotss0601	1272111	-	SP119_1274	Crp/Fnr family transcriptional regulator	3118	457	4.64E-12	3.18E-07	24		gtttttgatgaaccgcttacaaaatggcttttttatggtaaaataaagatg	tggtaaaat	12	cttaca	17
prim	B	pyotss0602	1272197	+	SP119_1275	arginine repressor	156	18	2.46E-03	1.70E-01	32		cggttcatcaaaaactttacaccttctcctctttttgctatactcggattg	tgctatact	12	tttaca	17
int	A	pyotss0603	1273606	-	SP119_1276 (end of SP119_1277)	hypothetical protein	4723	159	2.61E-05	5.18E-03	22		taagccctcaattaattgcatttttaaaggaaaaagagtattttaaagaga	gagtatttt	12	ttgcat	17
prim	B	pyotss0604	1277276	-	SP119_1279	DNA-binding response regulator	43	5	5.53E-05	8.95E-03	56	(A)n	attatcatctgtagaatagggttaggcctaaaaatctgatataatagaaga	tgatataat	11
prim	A	pyotss0605	1288462	-	SP119_1289	CRISPR-associated helicase/endonuclease Cas3	1319	55	5.77E-05	9.25E-03	37		ttatgagaaaaacgctttctttatttaaagagttatgttacaatactatta	tgttacaat	12
prim	A	pyotss0606	1292346	-	SP119_SR092/SP119_1292	N-acetyltransferase	62781	1621	7.40E-04	6.52E-02	378		atagtcatcttctcgttgcttaatggctataaatttgttagaatattagca	tgttagaat	12	ttgctt	17
prim	B	pyotss0607	1293087	-	SP119_1294	DUF1912 domain-containing protein	168	19	5.29E-01	1.00E+00	27		agttattaataacatggcacaagaggcctgccttatggtataatggtaaag	tggtataat	12	atggca	19
tRNA	A	pyotss0608	1293224	+	SP119_SR093	SP119_t049	650	1	3.55E-02	1.00E+00			atttttaagaaaagcttgcatcaattaataacttatagtattataaaaagg	tagtattat	12	ttgcat	17
prim	B	pyotss0609	1293439	+	SP119_1296	3-deoxy-7-phosphoheptulonate synthase	82	8	8.04E-02	1.00E+00	100		caatctagggtttacttgctatttcatcttgtttatggtatcatttcacag	tggtatcat	12	ttgcta	17
prim	A	pyotss0610	1296547	-	SP119_1299	cupin domain-containing protein	2228	143	8.10E-04	7.00E-02	47		acaggcaaaaatctctgctatattgctgtaaaaagtgtaaaataaacctta	gtgtaaaat	13	ctgcta	17
prim	A	pyotss0611	1297504	-	SP119_1300	class I SAM-dependent methyltransferase	50	1	1.00E-02	5.09E-01	196		ggtgatgagtaacactttttaagtaagcttaattatgatatattaataaga	tgatatatt	12	ttttta	17
prim	A	pyotss0612	1298488	-	SP119_1301	shikimate dehydrogenase (NADP(+) )	36	0	2.68E-02	1.00E+00	67	(A)n	tctttggcaccaggtctgatgaattctgtaaaataaggtataataaaaaac	aggtataat	12	ctgatg	17
prim	A	pyotss0613	1305920	-	SP119_1305	DUF624 domain-containing protein	32	1	2.07E-02	8.41E-01	122		tcttagtaaagcggtttccaaaagcctataaagtgtgctatattagaagag	tgctatatt	12	tttcca	18
prim	C	pyotss0614	1309669	+	SP119_1309	N-acetylmannosamine kinase	2	0	1.37E-04	1.71E-02	43		aatcacttagaaagccttttcgttgttgcttaaatctgtcatactaagatg	tgtcatact	11	ttttcg	17
prim	B	pyotss0615	1315463	-	SP119_1313	AraC family transcriptional regulator	25	3	1.61E-05	3.72E-03	11		aggtttttgaaaaggtttacaactcttttttgacatgttatactgataaca	tgttatact	12	tttaca	17
prim	C	pyotss0616	1315550	+	SP119_1314	metal-independent alpha-mannosidase	77	19	1.17E-03	9.54E-02	35		cttttcaaaaacctatagacaaagtttaacttatcatttataatgaaaccg	atttataat	12	tagaca	17
prim	A	pyotss0617	1321149	-	SP119_1316	sensor histidine kinase RocA	55	3	1.84E-05	4.05E-03	102	(AT)n	cttttcgtaatttaactgttagaatgacagaacttatgataaaataaagaa	tgataaaat	11	ctgtta	18
prim	B	pyotss0618	1323146	-	SP119_1317	23S rRNA (uracil(1939)-C(5))-methyltransferase RlmD	128	20	6.71E-03	3.72E-01	79		tttagtgattttcatactttgattatatcaaaaatggtaaaatagaagacg	tggtaaaat	13
prim, LL	B	pyotss0619	1323182	+	SP119_1318	regulatory protein RecX	14	1	4.91E-04	4.69E-02	0		tttagcagtattttcgtcttctattttaccatttttgatataatcaaagta	tgatataat	12	tcgtct	19
prim	B	pyotss0620	1324007	+	SP119_1319	DUF402 family protein	2081	432	1.24E-05	3.17E-03	31		agactgacaaaagaagtgattttttcacacatttatgatagactatagagg	tgatagact	12	gtgatt	17
prim	A	pyotss0621	1332853	-	SP119_1321	Ribosome hibernation promotion factor	915	74	2.13E-03	1.53E-01	42	(A)n	aattgcacgttaaaacttgcaaattttcatgaaagcagtataatagtatta	cagtataat	12	ttgcaa	16
prim, LL	A	pyotss0622	1334909	+	SP119_1324	YigZ family protein	3117	187	4.33E-05	7.51E-03	0		attattcgcttttttttgctaatttttatcttttcttgtacaattttttta	ttgtacaat	12	ttgcta	17
prim	A	pyotss0623	1335630	+	SP119_1325	cysteine synthase A	3411	410	6.97E-02	1.00E+00	39		tagtaaatctgtattttactttaataatatctctccttatacttaaataca	ccttatact	13	tttact	17
prim	A	pyotss0624	1338425	-	SP119_1327	Cof-type HAD-IIB family hydrolase	3530	216	3.63E-06	1.40E-03	20		tcgacatcatttagtcccccaagacgataattaatgctataatatagggta	tgctataat	13
prim	B	pyotss0625	1340785	-	SP119_1330	protein liaF	20	1	1.50E-02	6.50E-01	16	(A)n	actcgtcatataaagatgcaattttccaggaattctgataaaatacaaaga	tgataaaat	12	atgcaa	17
int	A	pyotss0626	1343756	-	int SP119_1333		629	62	1.46E-02	6.50E-01			tattgtctagtgtttgtcaaaccttgcgtaaaggtggtataataacataca	tggtataat	13	ttgtca	18
prim	A	pyotss0627	1345827	-	SP119_1334	methionyl-tRNA formyltransferase	185	7	1.80E-04	2.12E-02	15		ataaggtaaatcactaaatctaggatgatcagttatgatataataaaaata	tgatataat	12
prim	B	pyotss0628	1349317	-	SP119_1337	guanylate kinase	211	25	2.35E-05	4.82E-03	26		gcctttgaaaatgttcttgaaaaagactagcctttttgataaactattaaa	tgataaact	9	ttgaaa	17
prim	A	pyotss0629	1351050	-	SP119_1338	ribonucrease Y	104	4	9.04E-10	1.15E-05	42		aaaatgaattggaattgtgtaaacgctcaatttatgataaactaagagatg	tgataaact	13	ttgtgt	17
as int	C	pyotss0630	1351289	+	SP119_SR095	as SP119_1339	10	1	7.15E-05	1.08E-02			gacgttccattggaatacacttaatgtcctttaattggtataattctgtaa	tggtataat	12	tacact	17
prim	A	pyotss0631	1352078	-	SP119_1339	LysR family transcriptional regulator	223	7	5.98E-01	1.00E+00	44		tgatagagttggcaatagcatttaacatctacttgtgtcataatataggta	tgtcataat	12	atagca	18
prim	B	pyotss0632	1352095	+	SP119_1340	acetyl-CoA acetyltransferase	16	1	9.79E-05	1.35E-02	141		ccttgtcttatcaattgctttttccggtataattacctatattatgacaca	ctatattat	11	ttgctt	19
prim	B	pyotss0633	1357026	+	SP119_1345	S-ribosylhomocysteine lyase	437	82	3.58E-09	2.09E-05	20	(A)n	tttctcctccacaagtagccactttctcactatttgtgttatgataaagtg	tgttatgat	11	tagcca	18
int	A	pyotss0634	1359330	-	SP119_1346 (end of SP119_1347)	hypothetical protein	647	54	1.05E-07	1.50E-04		(G)n	ggagaacggttgcttgatgacaaagcggttgacatcttgtataatgaaatg	ttgtataat	11	atgaca	17
int	A	pyotss0635	1360466	-	SP119_1347 (int RNAse P)	class I SAM-dependent RNA methyltransferase	523	30	3.03E-04	3.24E-02			ctcaagctagcaacccaaactttggtaggggcatgggatagttggaaacga	tgggatagt	14
prim	A	pyotss0636	1361132	-	SP119_1348	cell cycle protein GpsB	7127	106	4.22E-05	7.37E-03	51		tggtatttaaatacttgctttttgaactatttttctgtatcattgataata	ctgtatcat	13	ttgctt	17
prim	A	pyotss0637	1361758	+	SP119_1350	Holliday junction resolvase RecU	539	38	4.92E-03	2.96E-01	41		atcgcagtcattaggtgttatcctttcaaaaaatatgttataataaaagtg	tgttataat	12	gtgtta	18
prim	C	pyotss0638	1361775	-	SP119_1349	DUF1273 domain-containing protein	11	5	3.23E-06	1.30E-03	57		aataagattatgaggataattaaccattgttctcctaatattatctagtta	taatattat	12	aggata	20
as int	A	pyotss0639	1362288	-	SP119_SR097	as recU (SP119_1350)	46	1	6.07E-06	1.94E-03			aaaggctccaaatgctaccttaaagccattttttctgatataatcaatggg	tgatataat	12
prim	A	pyotss0640	1366442	-	SP119_1352	aminopeptidase C	1690	28	1.26E-03	1.01E-01	88		tatcctaacttttttcttgaagaaaatcaaataaggtctataatagaagta	gtctataat	12	ttgaag	16
prim	A	pyotss0641	1368842	-	SP119_1354	nicotinate phosphoribosyltransferase	1662	45	9.69E-09	3.16E-05	23		ttctaaaccctagccaaagagtcttttttaaaatatgttataatagtaaca	tgttataat	12
prim	A	pyotss0642	1370393	-	SP119_1355	amino acid permease	12204	1176	9.27E-05	1.29E-02	24		ctttcctagataaatgttgaaaattttctgaaaaaaggatataataaatag	ggatataat	11	ttgaaa	17
int	A	pyotss0643	1371433	-	int SP119_1356		53	1	7.44E-01	1.00E+00			ggcaagagtagattaaaggagaaaaatcatgtacgatacattaattattgg	cgatacatt	14	ttaaag	18
prim	B	pyotss0644	1371480	-	SP119_1356	thioredoxin-disulfide reductase	256	37	5.51E-05	8.95E-03	25		ataaaatcctaatcattgcaagaagggattatcattgctaaaatattggca	tgctaaaat	12	ttgcaa	17
prim	A	pyotss0645	1371820	-	SP119_1357	DUF4059 domain-containing protein	59	0	3.39E-02	1.00E+00	77		agctattcaaaaacatacatttaatgttattcttttgttataataaaaagg	tgttataat	12	cataca	19
prim	A	pyotss0646	1373418	-	SP119_1359	amino acid ABC transporter permease	560	26	5.26E-03	3.10E-01	25		atacgaatttactattttacatgtgggtctaagagtgttagaatattaaga	tgttagaat	12	tttaca	17
prim	B	pyotss0647	1374947	-	SP119_1360	ATP-dependent helicase	266	29	1.70E-02	1.00E+00	16		gttgtcccactccttttgcttgtctctaacaataatgatataatatggaag	tgatataat	12	ttgctt	17
prim, LL	A	pyotss0648	1379638	-	SP119_1364	16S rRNA (cytosine(1402)-N(4))-methyltransferase RsmH	8265	172	1.69E-01	1.00E+00	0		ctcttactttttcatttctaaaccttttgaagtatggtacaattaaagtta	tggtacaat	13	tttcta	17
prim, LL	A	pyotss0649	1382239	-	SP119_1367	glutamate 5-kinase	242	16	5.18E-07	3.74E-04	0		tattcggaaaaacagtcctctggggctgttttttatgctataatttgggta	tgctataat	12
prim	C	pyotss0650	1385014	-	SP119_1370	bacteriocin immunity protein	1551	937	1.33E-04	1.67E-02	43		tttgataagaagtcattgacaaaacgattcataaaaattataatttaattg	aattataat	12	ttgaca	17
prim	A	pyotss0651	1387194	-	SP119_1371	transketolase	987	69	5.56E-04	5.18E-02	45		ttggaggattttctgaaaaaagcgtctatttttgtgatacaatagacaata	tgatacaat	13	ctgaaa	19
prim	B	pyotss0652	1388092	-	SP119_1372	fructose-6-phosphate aldolase	21	2	4.68E-03	2.84E-01	81		gtgtgatacttggtcttttctaaggactgttacacttttataataataaag	ttttataat	12	ttttct	17
prim, LL	B	pyotss0653	1390975	-	SP119_1374	NAD(P)/FAD-dependent oxidoreductase	49	5	2.32E-05	4.79E-03	3	ATT	ggattaggtaaaacgctttcatatcttaaaaaaactgctataataatacta	tgctataat	12	ttcata	15
prim	B	pyotss0654	1395199	-	SP119_1377, p1	glycerol kinase	10	0	4.90E-03	2.95E-01	36	(A)n	tttaaaaattcttgataatatatttctgataaaattagctataatagaatc	agctataat	11	ataata	19
second	C	pyotss0655	1395209	-	SP119_1377, p2	glycerol kinase	4	0	1.77E-03	1.30E-01	46		tttttttagctttaaaaattcttgataatatatttctgataaaattagcta	tgataaaat	11
prim	A	pyotss0656	1395893	-	SP119_1378	putative lipoprotein [Streptococcus pyogenes str. Manfredo]	5555	202	2.68E-01	1.00E+00	25	(A)n	tgtatagtcaaaatattgggaaaaaccatgtgtttgagttataatagaaga	agttataat	11	ttggga	18
prim	A	pyotss0657	1400115	-	SP119_SR099/SP119_1381	glycine--tRNA ligase subunit alpha	3732	312	3.50E-06	1.37E-03	327		ccttaagctcatgatggacaaactaatggctttatgctaaactagactcta	tgctaaact	13	tggaca	17
prim	A	pyotss0658	1400738	-	SP119_1382	isoprenylcysteine carboxyl methyltransferase	283	27	2.92E-03	1.95E-01	45		tttttgaaaacggtttgacaaaggtttatcatttagctataatctttatta	ctataatct	11	ttgaca	19
prim	B	pyotss0659	1401706	-	SP119_1383	aldo/keto reductase	688	104	9.46E-02	1.00E+00	42	(A)n	ctggcaggccaattctttttgtattttctttctttatgatagaatagatta	tgatagaat	11	tttgta	16
prim	A	pyotss0660	1402954	-	SP119_1384	N-acetylglucosamine-6-phosphate deacetylase	247	12	2.95E-01	1.00E+00	20	(A)n	caaaagtggtatataccatttacaaagtaaagaataaggcgtataataagg	gcgtataat	9	tttaca	17
prim	B	pyotss0661	1404711	-	SP119_1385	Na/Pi cotransporter family protein	283	41	8.87E-03	4.60E-01	28		acgcttaaaaaaaccttgtgataaagaccgtaatacattaaaatagaatag	cattaaaat	12	ttgtga	17
prim, LL	B	pyotss0662	1404891	+	SP119_1386 $	hypothetical protein	205	23	7.84E-05	1.15E-02	3		gtttttgcacaaatcttttcatttcgtttaattagaggtataatatggcta	aggtataat	12	ttttca	17
prim	C	pyotss0663	1406795	-	SP119_1387	DegV domain-containing protein	13	3	1.41E-06	7.38E-04	217		ctgatgagttatcagtagcaaaaaccgacttaataatgatataattttatg	tgatataat	11	tagcaa	18
prim	A	pyotss0664	1406809	+	SP119_1388	TetR/AcrR family transcriptional regulator	417	17	1.83E-02	7.73E-01	62		gataactaactttagttgacaaattaagacttttcccataaaattatatca	ccataaaat	12	ttgaca	17
prim	B	pyotss0665	1408932	-	SP119_1390	membrane protein	2129	300	8.99E-04	7.63E-02	25		tttatctttttctacttattttttaaaggaaaacgtggtaaactaaaagaa	tggtaaact	12
as int	C	pyotss0666	1408991	+	SP119_SR100	as SP119_1391-1395 (lacABCD.1)	9	1	2.50E-05	5.02E-03			tttaccacgttttcctttaaaaaataagtagaaaaagataaaatgtaagga	agataaaat	12	tttaaa	17
prim	C	pyotss0667	1409053	-	SP119_1391	hypothetical protein	6	1	2.56E-02	1.00E+00	8		aacaaccttatcctatcaagcagctctcattgatgtgataagataagtatg	tgataagat	12
prim	B	pyotss0668	1414108	-	SP119_1398	PTS galactose transporter subunit IIA	204	33	1.84E-02	7.74E-01	74		tattgcgtaaaaatgttgaattatgttgaaggttatactataatgattttg	tactataat	12	ttgaat	17
prim	A	pyotss0669	1414239	+	SP119_1399	DeoR/GlpR transcriptional regulator	150	8	3.73E-04	3.80E-02	32		gtttattttgttttattgaaatatgaaggtctatatgctatgataaacata	tgctatgat	12	ttgaaa	17
prim	A	pyotss0670	1418162	-	SP119_1402	CopY/TcrY family copper transport repressor	1308	52	4.30E-02	1.00E+00	35		gagaaaagttatttatttacaaatgtagttaaattcgttataattaattta	cgttataat	12	tttaca	17
as int	B	pyotss0671	1418751	-	SP119_SR101	as SP119_1403	59	9	1.75E-05	3.93E-03			ttatggtaatagtgttggtaaagattgaccaattttggcatagtatagtta	tggcatagt	12	ttggta	18
int	A	pyotss0672	1422966	-	SP119_1405 (end of SP119_1406)	translation initiation factor IF-2	30	1	2.93E-01	1.00E+00	131		aatgtgacaaaaaaagtgacagataaaagtaattattataatgtagaagtc	tattataat	14	gtgaca	15
prim	A	pyotss0673	1425378	-	SP119_SR102/SP119_1409	ribosome maturation factor RimP	2710	173	6.65E-01	1.00E+00	48	(A)n	aacaaagtgcatatccttgcattcctcttaaattatggtataataggctta	tggtataat	12	cttgca	17
prim	B	pyotss0674	1425767	-	SP119_1410	paratox	9	0	5.29E-01	1.00E+00	13		aagcttcaaatttaattatattatttcctgtaaaatacgaataataagata	tacgaata (ComX)	15
prim	B	pyotss0675	1425967	+	SP119_1411	streptodornase SdaD2	38	5	8.64E-03	4.52E-01	26		taattttattaatttcatatttttttaatttaaaatggtatacttaatctg	tggtatact	12	ttcata	19
int	A	pyotss0676	1427056	+	int SP119_1411		26	0	3.50E-01	1.00E+00			agacactgtatatgtggcaagtaatgggcaatctgatgtatactggtacaa	atgtatact	12	gtggca	19
IG,as 3'UTR(57nt)	B	pyotss0677	1445566	+	SP119_SR103	IG- as 3'UTR SP119_1434 and 5'UTR SP119_1432	27	4	6.74E-04	6.02E-02			aacatattttcctccttgatagttttaatagggtgatgtataattgagata	atgtataat	12	ttgata	17
prim	A	pyotss0678	1450337	-	SP119_1437	terminase small subunit	61	1	2.48E-05	5.01E-03	42		tgacacaaaaatgtatggaattgtcatctttttgatgataaattgatagta	tgataaatt	12	tggaat	17
IG, as 3'UTR (54nt)	C	pyotss0679	1461062	+	SP119_SR104	IG- as 3'UTR SP119_1451 and 5'UTR SP119_1450	3	0	4.74E-05	7.96E-03			aaagttacttcaatcattgtgtttctctctttctgtgttataatttaattg	tgttataat	12	ttgtgt	16
IG, as 3'UTR (47nt)	C	pyotss0680	1462501	+	SP119_SR105	IG- as 3'UTR SP119_1457	3	1	5.25E-07	3.74E-04			aaactcatctagcatttgtaataatctgctatccatgataaaattccttta	tgataaaat	12	ttgtaa	17
prim	C	pyotss0681	1462792	+	SP119_1458	hypothetical protein			3.16E-07	2.77E-04	19		cattttttgtgttgttgactcatctgctctcctttctgatataatataaat	tgatataat	12	ttgact	19
prim	B	pyotss0682	1463481	+	SP119_1460	XRE family transcriptional regulator	13	0	3.63E-01	1.00E+00	154		ttttcaactttagtattgacattttacaaactatattctaaaatcaaggta	ttctaaaat	12	ttgaca	17
IG, as 3'UTR (82nt)	C	pyotss0683	1465077	-	SP119_SR106	IG- as 5'UTR SP119_1463	27	10	6.27E-05	9.81E-03			ttcgataaaatgccattgttttcacctcatttttctgttaaaatgggtaca	tgttaaaat	12	ttgttt	17
tRNA	A	pyotss0684	1466353	-	SP119_SR107	SP119_t058	96	7	5.39E-04	5.05E-02			gaggcaaatttctagtagtattttgtttcaaaatatgataacataaaggag	tgataacat	12
prim	A	pyotss0685	1467852	-	SP119_1465	aminoglycoside phosphotransferase	1207	75	1.93E-05	4.19E-03	37	(A)n	aagttaaagaagatcattgactaagtagcctaaaacaagtaaaataggggt	aagtaaaat	11	ttgact	17
prim	A	pyotss0686	1469670	-	SP119_1467	ABC transporter ATP-binding protein	114	5	1.35E-07	1.74E-04	29		ttttccattttatatcaccttctctacttgaatttgttataatatattata	ttataatat	11
prim	A	pyotss0687	1469676	+	SP119_1468	HIT family protein	1234	42	1.26E-03	1.01E-01	37		ttttaatgtttaacatataatttctttctagtttttgatatacttataata	tgatatact	12
prim, LL	A	pyotss0688	1472839	-	SP119_1472	tRNA (adenosine(37)-N6)-threonylcarbamoyltransferase complex ATPase subunit type 1 TsaE	540	15	4.03E-05	7.09E-03	0		tcttctaggtagtgcttggaagtatgttttttttctgatataatgttgcta	tgatataat	12	ttggaa	17
prim	C	pyotss0689	1474566	-	SP119_1473	NCS2 family permease	49	20	1.99E-03	1.45E-01	113		atgaagttatagacgttgaaaagtgaacaaaaaaatggtaacatattgtta	tggtaacat	12	ttgaaa	17
prim, LL	A	pyotss0690	1474717	+	SP119_1474	Cof-type HAD-IIB family hydrolase	1575	115	3.73E-04	3.80E-02	0		taacttatcttttctctttatcttggagcaaaatttgctataatttaatta	tgctataat	12	tttatc	16
prim	A	pyotss0691	1475774	+	SP119_1475	PTS mannose transporter subunit EIIAB	4969	524	4.92E-07	3.64E-04	107		tttttccgaaagggcttgattttttagtgaaaacgttttaaaatagaaacg	ttttaaaat	12	ttgatt	17
prim	A	pyotss0692	1478789	+	SP119_1478	DUF956 domain-containing protein	3210	198	1.08E-04	1.44E-02	24		ttatgctttatgtcaggaaaatcccacttaaaatatggtataataactaca	tggtataat	12	aggaaa	18
prim	A	pyotss0693	1479300	+	SP119_SR108/SP119_1479	serine--tRNA ligase	64365	1971	2.36E-03	1.65E-01	264		gattccctcatttgagtttactttttcttgttttttgttataatagtccta	tgttataat	12	tttact	16
prim	B	pyotss0694	1489411	-	SP119_1489	acyl carrier protein	114	11	1.01E-03	8.47E-02	58		ggttttggtggaggtttgacatggggaagtctaattgttagaatctagtta	tgttagaat	12	ttgaca	17
int	A	pyotss0695	1490305	-	int SP119_1490		38	0	3.19E-02	1.00E+00			tatgttccacagcagttagtgactaataatgatttagctagcataatggac	agctagcat	12	tagtga	16
prim	B	pyotss0696	1490852	-	SP119_1491	MarR family transcriptional regulator	672	86	2.58E-03	1.75E-01	29		taagacagctattgcttgcaaaatactttgacctttgatataatttgattg	tgatataat	12	ttgcaa	17
prim	A	pyotss0697	1491769	-	SP119_1492	enoyl-CoA hydratase	184	15	6.15E-03	3.47E-01	78		tatcgtttttttctcttgtcaaaatggtttatttagtatatcataattagg	gtatatcat	12	ttgtca	17
prim	A	pyotss0698	1496997	-	SP119_1496	heat-inducible transcriptional repressor HrcA	36140	1327	7.85E-07	5.07E-04	53		tttttgagtttttttcttgacatgtctcccataaagagtataatagaatta	gagtataat	12	ttgaca	16
prim	A	pyotss0699	1499106	-	SP119_1499	histidine phosphatase family protein	1903	152	5.88E-05	9.39E-03	21		catcaggaagtgttttgcaagtgttttctttaaatgctataataattaata	tgctataat	13	ttgcaa	17
IG	B	pyotss0700	1499327	-	SP119_SR109	IG sRNA	17	0	2.90E-06	1.20E-03			atttaatatcgttttcttgacaaatagttagattttgttactgttttgaca	tgttactgt	12	ttgaca	16
IG	C	pyotss0701	1499407	+	SP119_SR110	IG sRNA	only RNA-seq	0	1.92E-02	8.01E-01			gtcaagaaaacgatattaaattttcacacaactatcttataatgaggatgc	tcttataat	13	attaaa	17
int	A	pyotss0702	1500012	-	int SP119_1501		21	0	4.86E-03	2.93E-01			atgttagtgaccgcctataaaaagaccatcatctatgctaaaataagactg	tgctaaaat	12	tataaa	17
prim	B	pyotss0703	1503457	-	SP119_1504	Asp-tRNA(Asn)/Glu-tRNA(Gln) amidotransferase subunit GatC	531	119	1.28E-03	1.03E-01	104		ttgcattagtcacctatggtaaatgggagcaattgtgatataataattgag	tgatataat	12	atggta	17
prim	B	pyotss0704	1504944	-	SP119_1508	cysteine hydrolase	25	1	4.53E-04	4.41E-02	42		tgcaaatagatgtcttgatacctgtaataaaaactgatacaatgccatata	tgatacaat	13	ttgata	17
prim	B	pyotss0705	1505859	-	SP119_1509	GTP-sensing transcriptional pleiotropic repressor CodY	757	121	2.04E-03	1.48E-01	28		ttttctgataattccttgcaaaagcgagttagctttgttataatgaaagcg	tgttataat	12	ttgcaa	17
prim	A	pyotss0706	1507280	-	SP119_1510	pyridoxal phosphate-dependent aminotransferase	2005	75	2.58E-03	1.75E-01	17		tgatggataaattctttctattttaagtattttggtttataatatggaata	ttataatat	11	tttcta	19
prim	A	pyotss0707	1507445	+	SP119_1511	universal stress protein	306	19	1.31E-03	1.05E-01	49		gcaaaaataatggatcgctttcaaaatgactcaaaaaagagtataatgaaa	gagtataat	9	ttcaaa	16
prim	A	pyotss0708	1509486	-	SP119_1512	Cof-type HAD-IIB family hydrolase	428	17	6.86E-06	2.10E-03	29		tttttcatttgattgtcaaacttccttttatttatgatataatctattcta	tgatataat	13	ttgtca	19
prim	B	pyotss0709	1509497	+	SP119_1513	asparaginase	62	10	3.75E-05	6.74E-03	32		tttactgtcaaaaccttcttttgcctcctgtgtttatgatagaatagatta	tgatagaat	11
as int	B	pyotss0710	1511287	+	SP119_SR111	as SP119_1514	77	9	4.92E-03	2.96E-01			aaaagagataagccaaaactaactagcagtttatagattataattaaagta	gattataat	12
prim	B	pyotss0711	1512502	-	SP119_1515	ABC transporter ATP-binding protein	396	45	1.20E-03	9.69E-02	40		aataaaaagaagaacttgtcacaaccgtttacagatgttattatgtgtaag	tgttattat	12	ttgtca	17
prim	A	pyotss0712	1515068	-	SP119_1516	DNA helicase RecG	128	10	6.28E-03	3.53E-01	298		ctaaaaggcttttatctgaaaataaataggaactcttgtataatagataca	ttgtataat	12	ctgaaa	17
int	B	pyotss0713	1518294	-	int SP119_1520		124	13	3.44E-04	3.61E-02			ctggtaaatcaactttggtgaaattaattatgaaatggtataattggaaga	tggtataat	12	gtgaaa	15
int	B	pyotss0714	1528649	-	int SP119_1526		25	1	5.22E-04	4.90E-02			agataggcccttacgctagtcaatcagctggaaaagagtattataaacata	gagtattat	12	tagtca	16
prim	B	pyotss0715	1530881	-	SP119_1527	CHAP domain-containing protein	57	4	3.79E-05	6.77E-03	31		atcatgtaaaaataattgcattgtgcttatctttaatgttataataaagtg	tgttataat	12	ttgcat	18
prim	A	pyotss0716	1535049	-	SP119_1530	protein translocase subunit SecA	2093	109	6.38E-06	2.00E-03	24		actttaccaacctttcttgaactgcctgcatatttatgttaaaatgaaatg	tgttaaaat	12	ttgaac	17
prim	A	pyotss0717	1537455	-	SP119_1533	mannose-6-phosphate isomerase, class I	1304	87	1.55E-08	4.09E-05	27		ttgtctagtaaaagaaagcgcagtcagctagaacatgctataataaacaga	tgctataat	12
prim	B	pyotss0718	1543877	-	SP119_1536	PTS beta-glucoside transporter subunit EIIBCA	180	25	1.82E-02	7.71E-01	105		aaatatgttaaacgcttgacataaaaaatattagtgataaaatgatagtca	tgataaaat	13	ttgaca	16
prim	A	pyotss0719	1543985	+	SP119_1537	sucrose-6-phosphate hydrolase	73	6	8.67E-05	1.23E-02	29		atatgctttaaattcttgatttttaaacagaaaacgtttagtatattcttg	gtttagtat	12	ttgatt	17
int	B	pyotss0720	1545309	+	SP119_1538 (end of SP119_1537)	LacI family transcriptional regulator	42	4	1.12E-05	2.99E-03	149		ggtacggtgcgctcttgccaaatcccacaaggccatgttacacttaatgtc	tgttacact	12	ttgcca	18
prim	A	pyotss0721	1548029	-	SP119_1541	elongation factor P	813	77	2.58E-05	5.12E-03	28		acggtcataaaagatttgagccaaggccacttttgtggtaaaatgaagtga	tggtaaaat	12	ttgagc	17
prim	A	pyotss0722	1549714	-	SP119_1543	aminopeptidase P family protein	463	45	3.12E-04	3.31E-02	48		gagctccttttaatcttttaaatgctctcaaatcatggtaaacttaaagta	tggtaaact	12	tttaaa	16
prim	A	pyotss0723	1552648	-	SP119_1544	excinuclease ABC subunit UvrA	180	9	1.89E-06	8.94E-04	39	(A)n	ttcgcaaagtttggggcaataggttatcagaaatttttgttataatataag	tgttataat	10
prim	A	pyotss0724	1552717	+	SP119_1545	magnesium transporter	381	17	1.59E-05	3.71E-03	95		ttctgataacctattgccccaaactttgcgaattttggtataatagataag	tggtataat	12	ttgccc	19
prim	A	pyotss0725	1555953	-	SP119_1549	30S ribosomal protein S6	28662	648	5.79E-06	1.88E-03	68		agtagaaaaagttccttgcttttaattgactattagtgtacaataagattc	gtgtacaat	12	ttgctt	17
prim	B	pyotss0726	1556430	-	SP119_1550	hypothetical protein	96	17	7.40E-04	6.52E-02	79		aaagattttaggtatttgcgaaaaagaaaaggaaatattataataatatta	tattataat	12	ttgcga	17
prim, LL	A	pyotss0727	1556519	+	SP119_1551	A/G-specific adenine glycosylase	104	5	7.09E-02	1.00E+00	0		cctaaaatctttttttactctttttaagactcctgtgttacaataacaaca	tgttacaat	12	tttact	19
prim	A	pyotss0728	1558729	-	SP119_1553	thioredoxin	966	52	1.15E-03	9.34E-02	27		gttcgtagcaaatagtttcaaaaacaactaaattcttgtacaataggctta	ttgtacaat	12	ttcaaa	16
prim, LL	A	pyotss0729	1561626	-	SP119_1555	endonuclease MutS2	838	51	1.40E-06	7.38E-04	0		ttagtgactttcttgccccattttccatcattttaggtataatgaagagta	aggtataat	13	ttgccc	19
prim	A	pyotss0730	1562642	-	SP119_1557	hypothetical protein	434	39	9.73E-04	8.17E-02	11		aatggtgttgactattttacgaaagtttcattttacggtataatgctaatg	cggtataat	12	tttacg	17
prim, LL	A	pyotss0731	1562788	+	SP119_1558	ribonuclease HIII	418	15	1.88E-02	7.90E-01	0		taaacttatgaattaaccatagtcaactattttatgttaaaataattatta	tgttaaaat	13	ttaacc	19
prim	A	pyotss0732	1566847	+	SP119_1561	hypothetical protein	1443	84	5.52E-04	5.15E-02	49		aaatcctagaaaaacggacatttttgattaatctatggtataatatttttg	tggtataat	12	cggaca	18
prim	A	pyotss0733	1568576	-	SP119_1562, p1	DNA polymerase IV	73	1	8.64E-03	4.52E-01	11		ttagaatgtatttttttggctttagatagcctaaaaggtataatagagaaa	aggtataat	12	ttggct	17
second	A	pyotss0734	1568645	-	SP119_1562, p2	DNA polymerase IV	32	1	3.80E-04	3.84E-02	80		ccaagcaaaattcttgacaaaattaagattcttttataatacagattgttg	ttttataat	16	ttgaca	15
prim	C	pyotss0735	1568728	+	SP119_1563	formate C-acetyltransferase	6926	1915	8.72E-07	5.47E-04	46		gtcaagaattttgcttgggaaaacgtttcctatgtgttaaacttagaattg	tgttaaact	13	ttggga	17
prim	A	pyotss0736	1572982	-	SP119_1565	peptidase	229	24	2.71E-06	1.16E-03	16		aatacgtataatttcttgtcaaatagaggaattttgtctataatagcagag	gtctataat	12	ttgtca	17
prim, LL	A	pyotss0737	1573264	+	SP119_1566	sodium:solute symporter	536	19	7.96E-06	2.32E-03	0		tgaagtaaatcacgttgacggctaaggtttttttttgtaaactagtcttta	ttgtaaact	13	ttgacg	17
prim	A	pyotss0738	1575378	-	SP119_1567	aquaporin family protein	1166	133	2.69E-03	1.82E-01	34	(GTT)n	attattttattacctttacattcatcaataagcctgttaaaatggtatttg	tgttaaaat	13	tttaca	17
prim	B	pyotss0739	1577067	-	SP119_1568	MFS transporter	1599	325	3.22E-03	2.10E-01	25		attataccattgaaatatattatattctgctttttttgtaaaatgtttatg	ttgtaaaat	12
prim	A	pyotss0740	1577124	+	SP119_1569	Crp/Fnr family transcriptional regulator	379	37	5.38E-05	8.82E-03	84		attttacaaaaaaagcagaatataatatatttcaatggtataatataagtg	tggtataat	12
prim	B	pyotss0741	1580513	-	SP119_1571	XRE family transcriptional regulator	13	0	5.55E-02	1.00E+00	41		aaactctctaaaaacttgacttcataaaaaccgaagtttataataaactta	gtttataat	12	ttgact	17
prim	A	pyotss0742	1580622	+	SP119_1572	XRE family transcriptional regulator	89	6	1.15E-04	1.52E-02	20		tcttttacgataccttttgctttaacctcttttatggtatcatattttata	tggtatcat	13	tttgct	16
prim	A	pyotss0743	1581184	+	SP119_1573	nucleoid-associated protein, YbaB/EbfC family	3440	133	1.69E-01	1.00E+00	25		ctaactgacattgtttttattgcctctttttatgtgttataatagttagta	tgttataat	13	ttttta	18
prim	A	pyotss0744	1583651	-	SP119_1576	DUF536 domain-containing protein	8040	374	3.58E-07	2.98E-04	34		gaaatgaggtcaaattgacagaatactcctattatggtactatttttaata	tggtactat	13	ttgaca	17
prim, LL	A	pyotss0745	1583823	+	SP119_1577	NAD(P)/FAD-dependent oxidoreductase	198	7	7.00E-05	1.07E-02	0		gttcatttacctgactattaaatcccccgcttttatgctaaaataaggcta	tgctaaaat	12	attaaa	16
int	B	pyotss0746	1586620	-	int SP119_1579		467	62	8.07E-04	6.99E-02			tagtctactttattatgtaggaatccttggatttgtagtaaaatggatagg	tagtaaaat	12	taggaa	15
prim	B	pyotss0747	1587831	-	SP119_1580	uridine phosphorylase	1642	235	3.31E-02	1.00E+00	41		caccttaaaaaagcgtttacaaaatagagtgtgtgtgatactatacaagtg	tgatactat	12	tttaca	17
prim	A	pyotss0748	1587933	+	SP119_1581	GntR family transcriptional regulator	344	22	2.74E-06	1.17E-03	97	AT	ttttcatctcttttttgacaaaaagtacctgagtgtgagatactaacacta	tgagatact	12	ttgaca	18
prim	C	pyotss0749	1588919	+	SP119_1582	30S ribosomal protein S14	104	24	1.66E-04	1.99E-02	90		agttaattttttttatttgcttttgcttttatttattgtataatgattata	ttgtataat	12	tttgct	17
prim	A	pyotss0750	1591617	-	SP119_1585, p1	tRNA (adenosine(37)-N6)-threonylcarbamoyltransferase complex dimerization subunit type 1 TsaB	398	29	1.93E-03	1.40E-01	25		agagtcagcctttttgtttatgattcttaatttgtgttataattgatacta	tgttataat	13	ttgttt	18
second	C	pyotss0751	1591674	-	SP119_1585, p2	tRNA (adenosine(37)-N6)-threonylcarbamoyltransferase complex dimerization subunit type 1 TsaB	5	0	4.92E-05	8.18E-03	82		aacttagcttttagtaaaaaatttaggtacatttatggtatagtctaaatc	tggtatagt	12	taaaaa	18
prim	A	pyotss0752	1591742	+	SP119_1586	hypothetical protein	1471	48	5.83E-03	3.38E-01	135		aatgtacctaaattttttactaaaagctaagtttatggtataattgtaata	tggtataat	12	tttact	17
prim	A	pyotss0753	1595790	-	SP119_1589	MerR family transcriptional regulator	5146	390	5.44E-05	8.89E-03	17		atataacatatatacttgacaggttatttttttcagcctataataaggaag	gcctataat	12	ttgaca	17
prim	A	pyotss0754	1596403	-	SP119_1590	aromatic acid exporter family protein	191	18	6.69E-05	1.03E-02	12		aaaacgtttaccaaaagggttttatggattgatatgttaaaatagatagtg	tgttaaaat	13
prim	B	pyotss0755	1597879	-	SP119_1591	phosphoglycerate kinase	973	222	1.97E-05	4.26E-03	29		attattttcatattttatctttatgctaggaattgtggtataatggaggag	tggtataat	12	ttatct	18
prim	A	pyotss0756	1598920	-	SP119_1592	5'-nucleotidase, lipoprotein e(P4) family	232	7	2.08E-02	8.41E-01	23		aaatgttaagttgtattgacttttaaattaaataagtttaaaatcaactta	gtttaaaat	12	ttgact	17
prim	A	pyotss0757	1600078	-	SP119_1593	SPFH domain-containing protein	191	13	4.06E-03	2.57E-01	61		atggttacgatttaatttgacaaaacctagaaaaacattataattgtatta	cattataat	12	ttgaca	16
prim	B	pyotss0758	1602309	-	SP119_1595	Asp23/Gls24 family envelope stress response protein	1745	227	2.79E-03	1.87E-01	26		tagctattctatctcttttacattacttctaaaatatgataaaataggatg	tgataaaat	11	tttaca	17
prim	A	pyotss0759	1604005	-	SP119_1597	50S ribosomal protein L28	100742	7291	1.12E-03	9.18E-02	56		aaaatgggaaataccttgtcaaattaagcaccctatgatagaatagatagg	tgatagaat	12	ttgtca	17
prim	B	pyotss0760	1605255	-	SP119_1598	fructose-bisphosphate aldolase	2320	373	4.73E-04	4.55E-02	43		agcttgtgaaaggctagaaatttatggaaaattgtgctagaatgaacaatg	tgctagaat	13	tagaaa	17
tRNA	A	pyotss0761	1605518	-	SP119_SR112	SP119_t059	321	20	1.23E-05	3.17E-03			ttgagaaataagtattgacagttaaactcacagttgctataataatttatg	tgctataat	13	ttgaca	17
prim, LL	A	pyotss0762	1606484	-	SP119_1599	alpha/beta hydrolase	400	27	6.04E-04	5.52E-02	0		ttttaggttagcactttctttttcagtcatttttttgtaaaatacttggta	ttgtaaaat	13
prim	A	pyotss0763	1608442	-	SP119_SR113/SP119_1600	CTP synthetase	60	1	1.69E-01	1.00E+00	186	(G)n	aaatgtaattatcatttgacaaattgtctattatagtttatattattattc	gtttatatt	12	ttgaca	17
second	B	pyotss0764	1609096	-	SP119_1601, p2	Probable DNA-directed RNA polymerase subunit delta	28	3	1.56E-05	3.66E-03	8		gacgaattactttttttagcgtaaaatggtagagaatgataaaataaggag	tgataaaat	11	ttagcg	18
prim	B	pyotss0765	1609113	-	SP119_1601, p1	Probable DNA-directed RNA polymerase subunit delta	953	141	3.24E-03	2.10E-01	25		gagttgataaaagttttgacgaattactttttttagcgtaaaatggtagag	gcgtaaaat	12	ttgacg	17
prim	B	pyotss0766	1610620	-	SP119_1602	trigger factor	500	67	3.98E-03	2.52E-01	32		ttcacgcataaaaagctttaaaaacgctttaaattatgataaaatgaactg	tgataaaat	11	tttaaa	17
prim	A	pyotss0767	1610896	+	SP119_1603	mechanosensitive ion channel family protein	145	14	3.83E-03	2.43E-01	13		tattaatttatctcttttcaagattggtttttttttgataaactatcaaag	tgataaact	12	ttttca	18
as int	A	pyotss0768	1611554	-	SP119_SR114	as SP119_1603	25	0	5.79E-06	1.88E-03			tccattagagttattttgaggccctaaaatatttggtttgccaacgatttg
prim, LL	A	pyotss0769	1614356	-	SP119_1607	tRNA pseudouridine synthase A	1068	59	6.12E-03	3.46E-01	0		tttgattaaaaatagtttctcttacgtttaagaaatgttaaaatagtaaca	tgttaaaat	12	ttctct	16
tRNA	A	pyotss0770	1615204	-	SP119_SR115	SP119_t060	23	0	2.85E-03	1.91E-01			gcgtcctatctttttttgcattttagagaagagtgtggtaagatagaggca	tggtaagat	12	tttgca	18
prim	C	pyotss0771	1621905	-	SP119_1609	glycerate kinase	5	0	2.36E-03	1.65E-01	22	(A)n	agcttgactattaatagggttttaaaggatgataatctgctacaatataca	tgctacaat	10	ttttaa	15
prim	A	pyotss0772	1622209	+	SP119_1610	DEAD/DEAH box helicase	277	13	4.28E-04	4.23E-02	25	(AT)n	tcaatagcttcgccattctaaaaaggatccgccaatgatataatattacta	tgatataat	12	ttctaa	17
int	B	pyotss0773	1631516	-	int SP119_1615		23	1	2.05E-05	4.39E-03			ctatcacagactctgggcaaacaataccttattttgatataattaactaca	tgatataat	13	tgggca	18
prim	B	pyotss0774	1635835	-	SP119_1619	type A2 lantipeptide	379	54	4.16E-02	1.00E+00	36		ttgcactttttactcattgaaaatgaagacgtattatttacaataaaagtg	atttacaat	12	ttgaaa	16
prim	B	pyotss0775	1642880	-	SP119_1626	Galactose-6-phosphate isomerase subunit LacA 2	87	10	1.71E-03	1.29E-01	104		taaaacaaaaaaatgttgacttttatgtttggtgggtgtatgattaggtca	gtgtatgat	12	ttgact	17
prim	A	pyotss0776	1643187	+	SP119_1627	DeoR/GlpR transcriptional regulator	370	16	3.24E-03	2.10E-01	36		tatgtttgttttgtttgatttttttattgatattatgttatgataccttta	tgttatgat	12	ttgatt	18
prim	B	pyotss0777	1644633	+	SP119_1628	hypothetical protein	14	0	2.95E-01	1.00E+00	24		ttaccgagtcttttttattgacttttttgtatatatgatataattaaataa	tgatataat	12	ttgact	15
prim	B	pyotss0778	1647462	-	SP119_1631	50S ribosomal protein L13	2228	313	1.93E-04	2.25E-02	109		tcagctaaagcacttgactggagcctcttaagtttgatatcatagtaggcg	tgatatcat	13	ttgact	18
prim	B	pyotss0779	1648306	-	SP119_1633	hypothetical protein	17	0	5.56E-03	3.26E-01	26		tatgtaaaatatatttgacaaaatatccaaaataatttatattatgtcata	ttatattat	11	ttgaca	19
prim	A	pyotss0780	1649324	-	SP119_1634	DegV family protein	337	31	5.50E-03	3.23E-01	48	(ATA)n	aatgagaattacgactcgccaagtgcgggtttttttgataaaataaaacaa	tgataaaat	12	tcgcca	17
prim, LL	A	pyotss0781	1650641	-	SP119_1636	23S rRNA (guanosine(2251)-2'-O)-methyltransferase RlmB	6840	430	4.66E-06	1.65E-03	0		ataaaagagtctatgcatttattttgaagcattcatggtataataaactca	tggtataat	12	tttatt	15
prim	B	pyotss0782	1651516	-	SP119_1637	hypothetical protein	250	58	4.54E-05	7.74E-03	31		aaaagacataaaaataatgaaatcattttcgaatagtttataatgagaggg	gtttataat	12	atgaaa	16
prim	B	pyotss0783	1657770	-	SP119_SR117/SP119_1643	polyribonucleotide nucleotidyltransferase	68	6	5.80E-06	1.88E-03	136		gattgcgatctgacagtgaaatttctagtattttatggtaaaatgtagcag	tggtaaaat	12	gtgaaa	17
int	B	pyotss0784	1659094	-	int SP119_1645		23	1	8.24E-03	4.48E-01			attaattccaaatgctattccagccgtggattgtgcggtattcttccctta	cggtattct	12	attcca	16
prim	C	pyotss0785	1662413	-	SP119_1647	PTS fructose transporter subunit IIA	6	1	3.24E-04	3.42E-02	15		tggactcaatttatcttgaaaatgaaaacgcttcattttatactgacatta	ttttatact	12	ttgaaa	17
prim	A	pyotss0786	1663101	-	SP119_1648	30S ribosomal protein S15	186	13	2.30E-04	2.61E-02	82		ataataggataacggttgacctaatattatgaatctgctagaatagagtgg	tgctagaat	12	ttgacc	17
prim	B	pyotss0787	1663802	+	SP119_1651	peptide deformylase	3563	569	1.18E-04	1.55E-02	26	AGTT(A)n	actatctgacttttctttaaaaaagaaatgatttgtgatatagtaaatcca	tgatatagt	12	tttaaa	17
prim	B	pyotss0788	1670105	-	SP119_1654	DNA polymerase III PolC-type	43	4	4.98E-05	8.26E-03	21		tttccatctaaaactcgaaaatcatcttgaattgtgataaaataaagccta	tgataaaat	12	tcgaaa	17
prim	A	pyotss0789	1675308	-	SP119_1658	isoprenyl transferase	583	26	4.04E-04	4.04E-02	27		aattgataaaaaacaagccaaaaggcgtgaaatatgataaaatatgagata	tgataaaat	13	aagcca	17
prim	A	pyotss0790	1675895	-	SP119_1659	preprotein translocase subunit YajC	389	24	9.51E-07	5.67E-04	30		caggtaacgtctagtcttgctataccgcttgatttttgatatagtaagaca	tgatatagt	11	ttgcta	17
prim	A	pyotss0791	1676348	-	SP119_1660	thiol reductase thioredoxin	677	32	1.41E-05	3.43E-03	20	(A)n	tgaaaagaccttgtgattgagaaaattgctactttagtgtatcatgagacc	gtgtatcat	11	ttgaga	17
prim	B	pyotss0792	1679996	-	SP119_1661	pullulanase	187	29	2.10E-08	4.96E-05	29		gaagtgcggcatgtcttgcaagcgcttgcgcaatgtgataagatagtcttg	tgataagat	12	ttgcaa	17
prim	C	pyotss0793	1681805	-	SP119_1662	Glucan 1,6-alpha-glucosidase	408	111	7.00E-02	1.00E+00	27		atttgcgcaaacgattgcacaaaaagagaaaaaacgttaaaataaaagatg	cgttaaaat	13	ttgcac	17
prim	A	pyotss0794	1683114	-	SP119_1663	sugar ABC transporter ATP-binding protein	388	34	1.77E-08	4.32E-05	74		tggtcgctttgtctctgttttgaaagcgctatttttgttataataaaagca	tgttataat	12	ttttga	15
prim	A	pyotss0795	1684211	-	SP119_1664	PucR family transcriptional regulator	567	49	6.52E-06	2.03E-03	25	(A)n	ctgacaacaaaccgaactgtgtgataaagagtcatgtgttataatggttta	tgttataat	11	gtgtga	15
prim	A	pyotss0796	1684514	+	SP119_1665	Streptokinase G; Ska protein	366	27	2.99E-04	3.20E-02	32		tcattagatttttgtttgtatctataaaattattatgttattctaataatg	tgttattct	12	ttgtat	17
prim	A	pyotss0797	1688669	-	SP119_1667	Bifunctional (p)ppGpp synthase/hydrolase RelA	419	27	1.02E-04	1.39E-02	26	(A)n	tcttagcagattctgccttttgcttttgtgtgtaaagtgttaaaataggga	tgttaaaat	10	tttgct	16
prim	A	pyotss0798	1690291	+	SP119_1669	flavoprotein	274	24	1.90E-05	4.16E-03	32	G(A)n	aggtttcttctttacttgtttgttggtcttgattgtggtaagcttatgaag	tggtaagct	12	ttgttt	17
prim	A	pyotss0799	1694396	-	SP119_1671	PTS glucose transporter subunit IIABC	588	20	1.71E-07	2.02E-04	110		tgtctaagaaaacgctttacaaattgttgcgaggctagtataataaaggta	tagtataat	12	tttaca	17
prim	A	pyotss0800	1696990	-	SP119_1674	ribosomal protein L11 methyltransferase	819	45	6.06E-04	5.52E-02	103		taagaccttctcttatggtcaatattagtcaaatatgttataattcagtta	tgttataat	12	tggtca	17
prim, LL	A	pyotss0801	1697087	+	SP119_1675	DUF3013 domain-containing protein	393	6	3.90E-05	6.93E-03	0		cttaatggcaggatcacctctagcaaccgcttttatgatataatttgggta	tgatataat	12
IG	A	pyotss0802	1700827	+	SP119_SR118	6S	4030	89	1.89E-03	1.38E-01			aaatcgataattttgcttgaaaaaattttaaaaagtggtattataaaagta	tggtattat	12	ttgaaa	16
tRNA	A	pyotss0803	1701030	+	SP119_SR119	SP119_t063	809	39	1.39E-07	1.76E-04			cgcgggctcaatacaaaaacgtggatcaccggtgccaatacagcattcttg
prim	A	pyotss0804	1701211	+	SP119_1678	N-acetyltransferase	37	1	1.24E-04	1.61E-02	30	(A)n	ttgttccatcatttatccccgcagtaattttttatggtatgataccaatta	tggtatgat	13	ttatcc	19
prim	A	pyotss0805	1703873	+	SP119_1682	surface lipoprotein	33	0	5.23E-03	3.09E-01	48		taaccagttaaacaattgccctcctatttgtttattgctataatgagatgg	tgctataat	12	ttgccc	17
prim	A	pyotss0806	1709187	-	SP119_1687	CsbD family protein	1068	63	1.71E-04	2.04E-02	24	(A)n	gataatagcggttttcttttgcaaagaaatggtatccatgttagaatgata	tgttagaat	9	ttgcaa	17
prim	A	pyotss0807	1712778	-	SP119_1689	adhesion protein Lmb	265	5	1.48E-03	1.15E-01	36		agatggtagttgccattgacaaagcattgataaaggagtaaaattaactgg	gagtaaaat	12	ttgaca	17
prim	A	pyotss0808	1719178	-	SP119_SR120/SP119_1692	peptidase C5; ScpA protein	161	14	5.64E-06	1.87E-03	216		cttaaaaagctgacctttactaataatcatctttgttttataataaatatg	ttttataat	12	tttact	17
prim	A	pyotss0809	1719369	+	SP119_1693	IS5/IS1182 family transposase	240	13	1.08E-08	3.36E-05	27	(A)n	cttagaatcgcttttctaggggctttttatgatatttaggagtataatata	gagtataat	8
prim	B	pyotss0810	1722134	-	SP119_1694	inhibitor of complement protein Sic	1879	244	2.31E-05	4.79E-03	34		cttaaaaagctgacctttactaataatcgtctttgttttataatgaaaaca	ttttataat	12	tttact	17
prim	A	pyotss0811	1723807	-	SP119_1695	M protein	3881	116	1.70E-02	1.00E+00	64		ctaaaaaagctggtctttaccttttggcttttattatttacaatagaatta	atttacaat	12	tttacc	17
prim	A	pyotss0812	1725600	-	SP119_1696, p1	M protein trans-acting positive regulator Mga	9955	830	3.72E-04	3.80E-02	83		tggattttaatgaaagaatttgaaaggcattttatggtatactttttctta	tggtatact	13
second	B	pyotss0813	1725913	-	SP119_1696, p2	M protein trans-acting positive regulator Mga	21	1	5.46E-04	5.11E-02	396		caagagctaatgttggtgtaaattgactgaagtatgatagaatttttaatg	tgatagaat	13	gtgtaa	16
int	A	pyotss0814	1730919	-	int SP119_1702		180	12	5.79E-06	1.88E-03			ggactgagaaaattgcttatatcccgctacatcagtggtataatattaatg	tggtataat	12	cttata	17
int	B	pyotss0815	1734250	-	int SP119_1705		42	2	4.37E-03	2.69E-01			aaacagataatcgttagaaaaacagtagatgcgtctgttaaactaaaggta	tgttaaact	12	tagaaa	18
prim	A	pyotss0816	1734691	-	SP119_1706	DUF4298 domain-containing protein	453	20	1.91E-02	7.97E-01	23		atagaggttttttcatgacaattgctagcatttcggtgtaaaataaaggta	gtgtaaaat	12	atgaca	18
prim	A	pyotss0817	1734862	+	SP119_1707	hypothetical protein	550	8	2.93E-01	1.00E+00	50		gattgttttgtgaccttgatttttaatctttttctccttaaaatgacatta	ccttaaaat	12	ttgatt	17
prim	A	pyotss0818	1736384	-	SP119_1708	foldase PrsA2	1759	110	8.75E-04	7.48E-02	32		caaaaagcaagattaagctacgtttaagactaatgatataagataacagta	atataagat	12
prim	B	pyotss0819	1738907	+	SP119_1713	XRE family transcriptional regulator RopB/Rgg1	10	0	1.05E-05	2.87E-03	368	(A)n	tagatgctcatttcagttgacaagaaacttaaaaatactgataatataaac	tgataatat	9	ttgaca	19
prim	A	pyotss0820	1739031	-	SP119_1710, p1	pyrogenic exotoxin B (SpeB); peptidase C10	2210	217	1.24E-06	6.86E-04	696		aatacgtaacaaaataatgggttagcaaaataagcagctatgatatagcca	agctatgat	12
second	A	pyotss0821	1739176	-	SP119_1710, p2	pyrogenic exotoxin B (SpeB); peptidase C10	2486	261	1.85E-07	2.07E-04	841		aatacgtaacaagttgaatgtttcggatgatagtcgcttatgataggtgca	gcttatgat	12	ttgaat	19
prim	A	pyotss0822	1741204	-	SP119_1714	mitogenic factor 25K precursor	8389	436	7.10E-05	1.08E-02	31		tttttaaaaaaactattgataaactagttaagtaagcgtatactatggtta	gcgtatact	12	ttgata	17
prim	B	pyotss0823	1741518	+	SP119_1715	phosphatidylglycerophosphatase A	34	2	4.56E-06	1.64E-03	19	(A)n	cctctttagctgttgtagaggtttcttaaaatcttttatgttacaataaag	tgttacaat	9
prim	B	pyotss0824	1746414	-	SP119_1718	formate C-acetyltransferase/glycerol dehydratase family glycyl radical enzyme	54	8	8.63E-03	1.00E+00	43		tcttatggttaaggatacgcaaaagtcctaatatatgataaaatagttacg	tgataaaat	12	tacgca	17
prim	C	pyotss0825	1748650	-	SP119_1721	PTS lactose/cellobiose transporter subunit IIA	3	0	5.28E-04	4.95E-02	99		tatagcacaaaatatattgaccctaaaaacaaaaatgatacaataaactta	tgatacaat	12	ttgacc	16
prim	A	pyotss0826	1750591	-	SP119_1723	DeoR/GlpR transcriptional regulator	136	12	3.61E-04	3.73E-02	10	GA	gaaagtaaatatcccttttcttttaagaaaataactggtacaatgaaaggg	tggtacaat	12	ttttct	17
prim	A	pyotss0827	1750685	+	SP119_1724	glycyl-radical enzyme activating protein	501	25	1.50E-02	6.50E-01	22		tactttcattcgtaattgatttatttacgtttatctggtatgatagtttta	tggtatgat	12	ttgatt	17
prim	A	pyotss0828	1752070	-	SP119_1725b	50S ribosomal protein L33	4541	11	1.11E-07	1.56E-04	11		ctattttagatagcttgcagtattttagagatcgtgttaaaataatagtta	tgttaaaat	13	ttgcag	17
prim, LL	A	pyotss0829	1754444	-	SP119_1726	penicillin-binding protein 2A ; penicillin-binding protein	343	7	6.31E-03	3.55E-01	0		tcgatgacctaatcaaggttactttaagatcatagtggtataataacgtta	tggtataat	12	gttact	15
prim	A	pyotss0830	1754894	-	SP119_1727	RidA family protein	462	32	2.07E-07	2.07E-04	31	(A)n	accaaaggtttttaatataaaatattaagaaaaattgttataattgtgata	tgttataat	12	tataaa	17
prim	A	pyotss0831	1755298	+	SP119_1728	hypothetical protein	232	8	2.20E-08	1.84E-04	56		ttacctttttgagtggcacgttttgattagaaacatgctataatagcattg	tgctataat	12
prim	B	pyotss0832	1758197	-	SP119_1730	hypothetical protein	440	81	9.88E-03	5.05E-01	28	G(A)n	tatctaggtttcttcgaaaatccattagccatttatgatataatagtaaag	tgatataat	12	tcgaaa	19
prim	A	pyotss0833	1758385	+	SP119_1731	dipeptidase	1022	105	2.48E-04	2.75E-02	31		cacttcataaaagacttgaatttttaaaaagagcattttataatgtctgtg	ttttataat	12	ttgaat	17
IG	A	pyotss0834	1760098	-	SP119_SR122	IG sRNA/SR119_122	501	46	1.53E-01	1.00E+00			tgtttttttggcttaaggtttctttaagtcttatctagtatactaatgtca	tagtatact	12
prim	B	pyotss0835	1760905	-	SP119_1732	XRE family transcriptional regulator, truncated	16	1	2.31E-07	2.19E-04	135		atgtattggaaaatacattgtttttctttgtcatgtgctatcatggagtca	tgctatcat	12	ttgttt	15
prim	A	pyotss0836	1763139	-	SP119_1734	co-chaperone GroES	541	12	3.38E-02	1.00E+00	67	(A)n	aataacttcttttttcttgactatttttgaccaagtgataaaatagaatat	tgataaaat	12	ttgact	16
prim	B	pyotss0837	1766227	-	SP119_1736	CtsR family transcriptional regulator	871	140	4.50E-05	7.73E-03	72		taatgattaagagttgcgtttaaggtcttgtatttgttataataatagtca	tgttataat	13	ttgcgt	18
prim	A	pyotss0838	1766644	-	SP119_1737	cold-shock protein	521	13	1.26E-02	5.67E-01	90		tttttaagcatgttattgacaagtgttataaaatgtgttactcttagtgag	tgttactct	12	ttgaca	17
tRNA	A	pyotss0839	1767149	-	SP119_SR123	SP119_t064	460	9	4.72E-08	8.41E-05			tgtgcaaatagtgcttgacggatttgtggaattagggtaaaataatctttg	gggtaaaat	13	ttgacg	17
prim	B	pyotss0840	1767521	+	SP119_1738	peroxiredoxin	25411	4562	1.69E-01	1.00E+00	29		tcaagggtttctgagtagacataatcttgttgttcttttataatacaagta	ttttataat	12	tagaca	17
prim	A	pyotss0841	1780527	+	SP119_1748	formimidoylglutamase	68	3	1.10E-05	2.95E-03	16	(A)n	aaaggccaagaaagtgttgactgtaagttttattttgctatcataatccta	tgctatcat	12	ttgact	16
prim	C	pyotss0842	1784657	-	SP119_1749	hypothetical protein	10	2	3.11E-03	2.06E-01	23		cattttgggtgacacttgccaaatcgttttatttaagatatagtgaatttg	agatatagt	12	ttgcca	17
prim	A	pyotss0843	1784823	+	SP119_SR124/SP119_1750	30S ribosomal protein S2	1386	42	8.14E-05	1.18E-02	115		ccatagcatttctccttgcttttaacctctttttttgatactatagtaagg	tgatactat	12	ttgctt	17
prim	B	pyotss0844	1789001	-	SP119_1752	endopeptidase	1504	347	5.45E-06	1.84E-03	61		aaaaacaattgagataagttattttagctaaattttggtacaatggaaaag	tggtacaat	12
prim	A	pyotss0845	1792955	-	SP119_1754	PTS beta-glucoside transporter subunit EIIBCA	307	18	8.92E-05	1.25E-02	88		tttggcacaaacaacttgtagacaaatttgcaatcgattacaataaaggtg	gattacaat	12	ttgtag	17
prim	B	pyotss0846	1793033	+	SP119_1755	trehalose operon repressor	31	3	3.33E-08	6.92E-05	45		gtctacaagttgtttgtgccaaaaaagccattattttggtaaaataaaagg	tggtaaaat	11	gtgcca	18
IG	A	pyotss0847	1793922	-	SP119_SR125	IG sRNA	1698	41	6.58E-05	1.02E-02			tttctacaaaaagacttgcgctcatctcacgaatatgataatataatatca	tgataatat	12	ttgcgc	17
prim	C	pyotss0848	1794572	+	SP119_1759	glyoxalase	4	0	5.15E-04	4.87E-02	23		cttatttgtgcctacttttctttttgaaactgattgattatgatagattta	gattatgat	12
prim, LL	A	pyotss0849	1795494	+	SP119_1760	hypothetical protein	144	5	1.04E-04	1.40E-02	0		caagactagttttcttgacagaaagcaagtaactttactacaataacacta	tactacaat	12	ttgaca	18
prim	B	pyotss0850	1798772	-	SP119_1764	hypothetical protein	91	10	6.67E-03	3.72E-01	131		actcaagctgggggagagcccttttgatggaaatatgatatgcttaaaagg	tgatatgct	12
prim	A	pyotss0851	1801036	-	SP119_1765	anaerobic ribonucleoside triphosphate reductase	1242	94	9.38E-03	4.83E-01	15		aacttgacacaatatattgatttttttagttgtcgtgatataatagttccg	tgatataat	12	ttgatt	16
prim	A	pyotss0852	1802873	-	SP119_1766	membrane protein	54	0	2.49E-03	1.71E-01	196		gaaaatatatcagaaattgactaaataaaagattctgttatacttgtttta	tgttatact	12	ttgact	16
prim	A	pyotss0853	1804124	-	SP119_1769	DUF965 domain-containing protein	6959	549	2.91E-02	1.00E+00	32		tcttcgcttgaaattcttgtttatttaatagaaataagctataataaagca	agctataat	11	ttgttt	17
prim	A	pyotss0854	1804631	-	SP119_1770	arsenate reductase	4999	122	2.66E-03	1.80E-01	28		aggtccaaagacctatatttatagataagaaactgtgctacaataaagcta	tgctacaat	12	tttata	15
prim	A	pyotss0855	1806110	-	SP119_1771	DNA recombination/repair protein RecA	2145	159	1.24E-03	1.01E-01	80		atggtccgtaaaactttattaaaacttgagaatttgctataatgttattta	tgctataat	13	tttatt	17
prim	A	pyotss0856	1807419	-	SP119_1772	damage-inducible protein A	375	36	2.56E-02	1.00E+00	29		gaatcttctaattcttcgtgaattggaagattttttgataaaatgagatca	tgataaaat	12	tcgtga	17
prim	A	pyotss0857	1811857	-	SP119_1776	DNA mismatch repair endonuclease MutL	373	27	1.76E-03	1.30E-01	17		aaacggtccgaggccttcggctatttattaagtgtgttataatagtccata	tgttataat	13	tcggct	15
prim	B	pyotss0858	1815325	-	SP119_1779	arginine repressor	47	5	2.20E-06	1.00E-03	28		atagctgggcgaagatgaaataatacactttttttgttataatttgagagg	tgttataat	13	atgaaa	17
prim	B	pyotss0859	1815562	+	SP119_1780	arginine--tRNA ligase	1154	202	4.59E-06	1.64E-03	26		tttatcaatcctctcctcgtttattttaaagaaatatgttagaatagggtg	tgttagaat	11
prim	B	pyotss0860	1817344	+	SP119_1781	bacteriocin immunity protein	113	12	1.69E-01	1.00E+00	23		aaggctgtcacatttatgacagtcttagttttttatattataataatagca	tattataat	12	atgaca	17
prim	B	pyotss0861	1822281	-	SP119_1785	aspartate--tRNA ligase	3816	856	1.43E-05	3.44E-03	84		ctctttttaaatgggtggggtttttaagggctttttgctataatagtaggg	tgctataat	12
prim	B	pyotss0862	1823843	-	SP119_1786	histidine--tRNA ligase	583	78	8.50E-04	7.28E-02	28		aaatgatatatgcttgtttaaaatataagaaaaaatggtagaatgtttaaa	tggtagaat	12	tttaaa	16
prim	B	pyotss0863	1823990	+	SP119_1787	50S ribosomal protein L32	12732	1557	7.82E-08	1.22E-04	45		gttttgtcaagtaactttactttacaaaaaagatatgttatcatagtgaag	tgttatcat	12	tttact	17
prim	B	pyotss0864	1824648	+	SP119_1789	cadmium transporter	9	0	4.11E-03	2.58E-01	27		tttggtgtagctgaaattgacatctacaaagtttaatgttaaaattcattc	tgttaaaat	11	ttgaca	17
as int	B	pyotss0865	1825395	-	SP119_SR126	as SP119_1790	18	0	9.95E-03	5.07E-01			agatgatatttatctgtttattatcggtaaattttgataaaatacgaagtg	tgataaaat	13	tttatt	15
prim	A	pyotss0866	1829221	+	SP119_1795	DUF368 domain-containing protein	669	27	4.40E-03	2.69E-01	20		atatgcagctttgtgtcagcaattctttaaatttatgatacaataaaatca	tgatacaat	12	tcagca	17
prim	A	pyotss0867	1830803	-	SP119_1796	coenzyme A pyrophosphatase	129	3	8.32E-03	4.52E-01	32		actaggagtaataagttgaccaaaaagctaggattggttatgatgaagata	ggttatgat	12	ttgacc	17
prim	C	pyotss0868	1830932	+	SP119_1797	PadR family transcriptional regulator	5	0	1.66E-03	1.26E-01	46		tttatatataaaatattgacatatcaaaaaactaagcttatactatatatg	gcttatact	12	ttgaca	17
prim	A	pyotss0869	1835385	-	SP119_1800	yhgE/Pip domain-containing protein	79	1	8.72E-07	5.47E-04	40		gtgaatttttttctcttgtaaatttaaatttaaattgtataatatatttta	gtataatat	11	ttgtaa	18
prim	A	pyotss0870	1835396	+	SP119_1801	TetR/AcrR family transcriptional regulator	47	2	1.50E-02	6.52E-01	84		attttctcctaaaatggacatactgttcaaaaattatgataaaatatatta	tgataaaat	11	tggaca	19
prim	A	pyotss0871	1836926	-	SP119_1802	30S ribosomal protein S4	628	14	4.87E-02	1.00E+00	148	GT	atagatagactgactttacaaaacaactttcttatggtaaactgttctttg	tggtaaact	13	tttaca	17
prim	B	pyotss0872	1842961	-	SP119_1807	DHH family phosphoesterase	86	10	8.39E-05	1.21E-02	16		agcaagtggaagctctgtatttcagggcttttttatggtataatgtgtgct	tggtataat	12
prim	B	pyotss0873	1845542	-	SP119_SR127/SP119_1809	NUDIX domain-containing protein	62	8	1.75E-04	2.08E-02	167		gatgaaatcaatattgacaatcactaatcattttttttaaaatagatagta	ttttaaaat	13	ttgaca	18
prim	B	pyotss0874	1847421	-	SP119_SR128/SP119_1810	tRNA 2-thiouridine(34) synthase MnmA	15	0	9.63E-07	5.69E-04	148		gagcaataaaatgattggcattccacgcagtaattgttataataaggtttg	tgttataat	13	ttggca	17
prim	B	pyotss0875	1847548	+	SP119_1811	L-serine ammonia-lyase, iron-sulfur-dependent, subunit beta	236	38	1.53E-07	1.91E-04	23		ttttataattatattgctgttttttgatatttttttgttataataaacata	tgttataat	12	ttgctg	19
prim	B	pyotss0876	1850176	-	SP119_1813	lytic transglycosylase domain-containing protein	27	1	2.37E-05	4.84E-03	23		ttaatatatcttcaataacgaggtaataattaaaagatattatggataacg	agatattat	13	ataacg	17
prim	A	pyotss0877	1854583	-	SP119_1818	helix-turn-helix domain-containing protein	2422	93	1.63E-03	1.25E-01	25		cagacttcacagtcttcccaaaatagatgaaaatctgttataatagggtta	tgttataat	12	ttccca	18
prim	B	pyotss0878	1857170	-	SP119_1820	insulinase family protein	79	12	4.32E-06	1.59E-03	27		aaaaaaagttatcactcacctaacctgaataaaaatggtataatcgtaagg	tggtataat	12	ctcacc	18
prim	B	pyotss0879	1857531	+	SP119_1821	hyaluronan synthase HasA protein	15	2	3.94E-01	1.00E+00	43		tatttctatgactagttgacattaccccttatttatattagaatatcgagg	tattagaat	12	ttgaca	17
prim	A	pyotss0880	1861460	+	SP119_1824	S4 domain-containing protein YaaA	70	2	4.87E-02	1.00E+00	21		gctcttattcagctattattatttatttctgttttatgctataatgacttg	tgctataat	12	ttatta	18
prim	A	pyotss0881	1863986	-	SP119_1826	sugar transporter	160	11	1.83E-05	4.02E-03	66	(T)n	cggataacttttattgttttttcttagtaaataagctataattagtcttta	agctataat	14	ttgttt	17
prim	A	pyotss0882	1865661	-	SP119_1827	IMP dehydrogenase	398	12	9.01E-06	2.52E-03	58		ctgtaggaatattttattgacaaatgattttagcgtgatatgatagtaaca	tgatatgat	12	ttgaca	16
prim	A	pyotss0883	1867248	-	SP119_SR129/SP119_1828	tryptophan--tRNA ligase	2824	84	4.07E-05	7.14E-03	285	(A)n	aaaaatctggtgaacttgacaagaagtttaaaatttcatagaataaatcta	tcatagaat	12	ttgaca	17
prim	A	pyotss0884	1867347	+	SP119_1830	YitT family protein	457	26	3.41E-02	1.00E+00	35		tttgaaaatatgacttgacggtctcagtacatttaagagataatgagtcta	agagataat	12	ttgacg	18
prim	B	pyotss0885	1868309	+	SP119_1831	ABC-F family ATPase	426	51	1.63E-03	1.25E-01	24		tagcccttttctgattgaaaaaggggactattttaggtacaatgaagctta	aggtacaat	13	ttgaaa	17
tRNA	A	pyotss0886	1873315	-	SP119_SR131	SP119_t066	130	3	4.32E-06	1.59E-03			ttttttaaaaaagtatagacaaaaaaaatcaatctgctataatagtaagag	tgctataat	13	tagaca	16
as int	C	pyotss0887	1874240	+	SP119_SR132	as SP119_1834	39	17	3.94E-01	1.00E+00			tctgtggctgaaagatgagaataggatgattttctggtagaattaatatta	tggtagaat	13	atgaga	17
tRNA	B	pyotss0888	1874405	+	SP119_SR133	SP119_t067	15	2	4.87E-02	1.00E+00			ttttcaaaataaatattgacagttttagataatttttgttaaaatgatgtg	tgttaaaat	12	ttgaca	18
prim, LL	A	pyotss0889	1875119	-	SP119_1835	23S rRNA (pseudouridine(1915)-N(3))-methyltransferase RlmH	284	14	1.83E-05	4.02E-03	0		cttgtggataaattgtgtaaaaagtaatgttcttgtgatacaattaagcta	tgatacaat	12	tgtaaa	17
second	A	pyotss0890	1875288	+	SP119_1836, p2	serine protease HtrA	1935	105	9.01E-06	2.52E-03	43	(A)n	cacaggctgtggattacttttcttttttttatttttaaggtataattaagc	aggtataat	10	ttttct	17
prim	A	pyotss0891	1875309	+	SP119_1836, p1	serine protease HtrA	1023	68	4.07E-05	7.14E-03	22	(A)n	cttttttttatttttaaggtataattaagcaaagttctataagctatggac	ctataagct	11
IG, as 3'UTR (17 nt)	B	pyotss0892	1876571	-	SP119_SR134	IG- as SP119_1836	12	1	3.41E-02	1.00E+00			aagaaacataaaacagtcctttggactgttttatgtgataaaatgtaatag	tgataaaat	12
1 :prim: primary; LL: leaderless; second: secondary; IG: intergenic; as: antisense; int: internal
2: A:FDR ≤ 0.1; B: p ≤0.05, visual confirmation and -10 box; C: no statistical significance but strong indication from RNAseq and presence of a -10 box
