# Supplementary material for: Conserved and specific features of Streptococcus pyogenes and Streptococcus agalactiae transcriptional landscapes
Source: BMC Genomics. 2019 Mar 22;20:236. doi: 10.1186/s12864-019-5613-5 (PMC6431027; doi:10.1186/s12864-019-5613-5)
Supplement: Supplementary file 4 — Table S3. Predicted positions of gene TSS in representative strains of other M types. (XLSX 148 kb) [file 12864_2019_5613_MOESM4_ESM.xlsx]

## Sheet: Feuil1
Supplementary Table 3: predicted positions of gene TSS in representative strains of other emm types
	S119 TSS (M1)	Strand		predicted MGAS5005 TSS (M1)			Predicted SF370 TSS (M1)			Predicted MGAS1882 TSS (M59)			Predicted MGAS315 TSS (M3)			Predicted H293 TSS (M89)			Predicted NZ131 TSS (M49)
pyotss0001	175	+	SP119_0001	205		M5005_RS00005	205		SPy_0002	205	Snp	MGAS1882_RS00005	205	Snp	SPYM3_RS00005	175	Snp	SPYH293_00001	205	Snp	Spy49_0001
pyotss0002	2896	+	SP119_0003	2926		M5005_RS00015	2926		SPy_0004	2926		MGAS1882_RS00015	2926		SPYM3_RS00015	2896		SPYH293_00003	2926		Spy49_0003
pyotss0003	3422	+	SP119_0004	3452		M5005_RS00020	3452		SPy_0006	3453	Snp	MGAS1882_RS00020	3452		SPYM3_RS00020	3422		SPYH293_00004	3452		Spy49_0004
pyotss0004	8856	+	S+D7:D895119_0007	8886		M5005_RS00035	8886		SPy_0009	8887		MGAS1882_RS00035	8886		SPYM3_RS00035	8856		SPYH293_00007	8886		Spy49_0008
pyotss0005	9361	+	SP119_0009 (end of SP119_0008)	9391		M5005_RS00040	9391		SPy_0010	9392		MGAS1882_RS00040	9391		SPYM3_RS00040	9361		SPYH293_00008	9391		Spy49_0009
pyotss0006	10231	-	as SP119_0010	10261			10261			10262			10261			10231			10261
pyotss0007	10420	+	int SP119_0010	10450			10450			10451			10450	Snp		10420			10450
pyotss0008	11872	+	int SP119_0011	11902			11902			11903			11902	Snp		11872	Snp		11902
pyotss0009	12173	+	SP119_0012 (end of SP119_0011)	12203		M5005_RS00055	12203		(SPy_0014)	12204		MGAS1882_RS00055	12203		SPYM3_RS00055	12173		SPYH293_00012	12203		Spy49_0012
pyotss0010	15050	+	SP119_0014	15080		M5005_RS00065	15080		SPy_0016	15082		MGAS1882_RS00065	15081		SPYM3_RS00065	15051		SPYH293_00014	15081		Spy49_0014
pyotss0011	31104	+	SP119_0015	31134		M5005_RS00240	30515		SPy_0019	25168		MGAS1882_RS00175	31165		SPYM3_RS00240	31142		SPYH293_00051	31139		Spy49_0015
pyotss0012	32560	+	SP119_0016	32590		M5005_RS00245	31971		SPy_0020	26612		MGAS1882_RS00180	32621		SPYM3_RS00245	32598		SPYH293_00052	32595		Spy49_0016
pyotss0013	33671	+	SP119_0017	33701		M5005_RS00250	33082		SPy_0021	27723		MGAS1882_RS00185	33732		SPYM3_RS00250	33709		SPYH293_00053	33706		Spy49_0017
pyotss0014	34540	+	SP119_0018	34570		M5005_RS00255	33951		SPy_0022	28592		MGAS1882_RS00190	34601	Snp	SPYM3_RS00255	34578	Snp	SPYH293_00054	34575	Snp	Spy49_0018
pyotss0015	35955	+	SP119_0020	35985		M5005_RS00265	35366		SPy_0024	30007		MGAS1882_RS00200	36017		SPYM3_RS00265	35993		SPYH293_00056	35990		Spy49_0020
pyotss0016	47062	+	SP119_0027	47092		M5005_RS00300	46473		SPy_0032	41114	Snp	MGAS1882_RS00235	47201	Snp	SPYM3_RS00300	47101	Snp	SPYH293_00063	47171	Snp	Spy49_0027
pyotss0017	53270	+	SP119_0032	53300		M5005_RS00325	52681		SPy_0037	47073	Snp	MGAS1882_RS00260	53450	Snp	SPYM3_RS00325	53059		SPYH293_00068	53447		Spy49_0032
pyotss0018	54431	+	SP119_0033	54461		M5005_RS00330	53842		SPy_0038	48234	Snp	MGAS1882_RS00265	54605	Snp	SPYM3_RS00330	54217	Snp	SPYH293_00069	54614	Snp	Spy49_0033
pyotss0019	55553	+	SP119_0034	55583		M5005_RS00335	54964		SPy_0039	49356		MGAS1882_RS00270	55727		SPYM3_RS00335	55342		SPYH293_00070	55739		Spy49_0035
pyotss0020	58465	+	SP119_0037	58495		M5005_RS00350	57876		SPy_0042(new ann)	52269	Snp	MGAS1882_RS00285	58639		SPYM3_RS00350	58255	Snp	SPYH293_00073	58651		Spy49_0038
pyotss0021	61361	+	SP119_0038	61391		M5005_RS00355	60772		SPy_0044	55165		MGAS1882_RS00290	61536	Snp	SPYM3_RS00355	61148	Snp	SPYH293_00074	61547	Snp	Spy49_0039
pyotss0022	62008	+	int SP119_0038	62038			61419			55812			62183			61798			62194
pyotss0023	62574	+	SP119_0039	62604		M5005_RS00360	61985		SPy_0045	56378		MGAS1882_RS00295	62749		SPYM3_RS00360	62364		SPYH293_00075	62760		Spy49_0040
pyotss0024	62825	+	int SP119_0039	62855			62236			56623	Snp		62991	Snp		62609	Snp		63005	Snp
pyotss0025	64169	+	SP119_0040	64199		M5005_RS00365	63580		SPy_0047	57968		MGAS1882_RS00300	64339		SPYM3_RS00365	63954	Snp	SPYH293_00076	64350		Spy49_0044
pyotss0026	69476	+	int SP119_0050	69506			68919			63307			69678			69293			69690
pyotss0027	74461	+	int SP119_0061	74491			73904			68293			74665			74279			74676
pyotss0028	76423	+	SP119_0063	76453		M5005_RS00480	75866		SPy_0075	70255	Snp	MGAS1882_RS00415	76627	Snp	SPYM3_RS00480	76241	Snp	SPYH293_00099	76638	Snp	Spy49_0070
pyotss0029	86130	+	SP119_0069	86160		M5005_RS00500	85574			79963	Snp	MGAS1882_RS00435	86334		SPYM3_RS00500	85947		SPYH293_00104	86351		Spy49_0075
pyotss0030	86834	+	SP119_0070	86864		M5005_RS00585	86278		SPy_0084	80667		MGAS1882_RS00520	87038		SPYM3_RS00585	86651		SPYH293_00123	87055	Snp
pyotss0031	87658	+	SP119_0073, p2 (end of SP119_0072)	87688		M5005_RS00600	87102		SPy_0092	81493	Snp	MGAS1882_RS00535	87864	Snp	SPYM3_RS00600	87477	Snp	SPYH293_00126	87881	Snp	Spy49_0080
pyotss0032	87749	+	SP119_0073, p1	87779		M5005_RS00600	87193		SPy_0092	81584		MGAS1882_RS00535	87955		SPYM3_RS00600	87568		SPYH293_00126	87972		Spy49_0080
pyotss0033	91500	-	SP119_0077	91530		M5005_RS00620	90944		SPy_0096	85335		MGAS1882_RS00555	91711		SPYM3_RS00620	91319		SPYH293_00130	91723		Spy49_0084
pyotss0034	91567	+	SP119_0078	91597		M5005_RS00625	91011		SPy_0097	85402		MGAS1882_RS00560	91778		SPYM3_RS00625	91386		SPYH293_00131	91790		Spy49_0086
pyotss0035	93914	+	SP119_0079	93944		M5005_RS00630	93358		SPy_0098	87749		MGAS1882_RS00565	94125		SPYM3_RS00630	93733		SPYH293_00132	94137		Spy49_0087
pyotss0036	101570	+	SP119_0081	101600		M5005_RS00640	101014		SPy_0100	95406		MGAS1882_RS00575	101763		SPYM3_RS00640	101389		SPYH293_00134	101793		Spy49_0089
pyotss0037	105764	+	SP119_0089	105794		M5005_RS00680	105208		SPy_0108	99586		MGAS1882_RS00615	105957		SPYM3_RS00680	105583		SPYH293_00142	105987		Spy49_0097
pyotss0038	106742	+	SP119_0090	106772		M5005_RS00685	106186		SPy_0109	100564		MGAS1882_RS00620	106935		SPYM3_RS00685	106561		SPYH293_00143	106965		Spy49_0098
pyotss0039	110483	-	SP119_0093	110513		M5005_RS00700	109927		SPy_0115	104309	Snp	MGAS1882_RS00635	110679	Snp	SPYM3_RS00700	110302		SPYH293_00145	110709	Snp	Spy49_0101
pyotss0040	110789	-	SP119_0094	110819			110233		0	104615	Snp		110981			110608			111015	Snp
pyotss0041	110900	+	SP119_0095	110930		M5005_RS00705	110344		SPy_0117	104722		MGAS1882_RS00640	111092		SPYM3_RS00705	110719		SPYH293_00147	112448		Spy49_0103
pyotss0042	111082	-	as SP119_0095	111112			110526			104904			111274			110901			112630
pyotss0043	112282	+	SP119_0098	112312		M5005_RS00720	111726			106104		MGAS1882_RS00655	112474	Snp	SPYM3_RS00720	112101		SPYH293_00150	113827	Snp	Spy49_0107
pyotss0044	115446	-	SP119_0101	115476		M5005_RS00735	114890		SPy_0123	109268	Snp	MGAS1882_RS00670			SPYM3_RS00740	115259	Snp	SPYH293_00153			Spy49_0110
pyotss0045	117149	-	SP119_0102	117179		M5005_RS00740	116593		SPy_0124	110971	Snp	MGAS1882_RS00675			SPYM3_RS00745	116963	Snp	SPYH293_00154			Spy49_0111
pyotss0046	117336	+	SP119_0103	117366		M5005_RS00745	116780
pyotss0047	124339	-	SP119_0109	124369		M5005_RS00765	123783		SPy_0130
pyotss0048	124913	-	SP119_0111	124943		M5005_RS00780	124357		SPy_0133
pyotss0049	125893	+	as SP119_0113	125923			125337
pyotss0050	126661	-	SP119_0113	126691		M5005_RS00790	126105		SPy_0136	125797	Snp	MGAS1882_RS00725	127895	Snp	SPYM3_RS00785	131691	Snp	SPYH293_00164	130421	Snp	Spy49_0120
pyotss0051	129432	-	SP119_0116	129462		M5005_RS00795	128876		SPy_0137	128573		MGAS1882_RS00730	130673		SPYM3_RS00790	134468		SPYH293_00165	133204		Spy49_0121
pyotss0052	132828	-	SP119_0120	132858		M5005_RS00825	132272		SPy_0144	131970		MGAS1882_RS00755	134069		SPYM3_RS00815	137864		SPYH293_00170	136601		Spy49_0126
pyotss0053	132947	+	SP119_0121	132977		M5005_RS00830	132391		SPy_0145	132089		MGAS1882_RS00760	134188		SPYM3_RS00820	137983		SPYH293_00171	136720		Spy49_0127
pyotss0054	134445	+	SP119_SR005	134475			133889			133587			135686			139481	Snp		138218
pyotss0055	146028	-	SP119_0133	146058		M5005_RS00890	145451		SPy_0159	145151		MGAS1882_RS00820	147248		SPYM3_RS00880	151043		SPYH293_00183	149779	Snp	Spy49_0139
pyotss0056	146253	+	SP119_0134	146283		M5005_RS00895	145676		SPy_0160	145376		MGAS1882_RS00825	147473		SPYM3_RS00885	151268		SPYH293_00184	150004		Spy49_0141
pyotss0057	147957	+	SP119_0135	147987		M5005_RS00900	147380		SPy_0163	147080	Snp	MGAS1882_RS00830	149177	Snp	SPYM3_RS00890	152972	Snp	SPYH293_00185	151708	Snp	Spy49_0142
pyotss0058	149195	+	SP119_0136	149225		M5005_RS00905	148618	Snp	SPy_0164	148318	Snp	MGAS1882_RS00835	150415		SPYM3_RS00895	154210	Snp	SPYH293_00186	152946	Snp	Spy49_0143
pyotss0059	150139	+	SP119_0137	150169		M5005_RS00910	149563	Snp	SPy_0165	149263	Snp	MGAS1882_RS00840	151359		SPYM3_RS00900	155154	Snp	SPYH293_00187
pyotss0060	153947	+	SP119_0140	153977		M5005_RS00925	153354		SPy_0168	153071		MGAS1882_RS00855			0	158825	Snp	SPYH293_00190	157702		Spy49_0147
pyotss0061	155456	-	SP119_0142	155486		M5005_RS00930	154846	Snp	SPy_0169	154622	Snp	MGAS1882_RS00860	155931	Snp	SPYM3_RS00915	160374	Snp	SPYH293_00191	159194	Snp	Spy49_0148
pyotss0062	155944	+	SP119_0143	155974		M5005_RS00940	155379	Snp	SPy_0172	155104	Snp	MGAS1882_RS00870	156465	Snp	SPYM3_RS00925	160907	Snp	SPYH293_00194	159727	Snp	Spy49_0151
pyotss0063	156193	+	SP119_0144	156223		M5005_RS00940	155628		SPy_0172	155353		MGAS1882_RS00875	156714		SPYM3_RS00925	161156		SPYH293_00194	159976		Spy49_0151
pyotss0064	157708	+	SP119_0145	157738		M5005_RS00945	157097		SPy_0173	156857		MGAS1882_RS00880	158219		SPYM3_RS00930	162662		SPYH293_00195	161481		Spy49_0152
pyotss0065	165556	+	SP119_0152	165586		M5005_RS00980	164944	Snp	SPy_0181	164705		MGAS1882_RS00915	166067	Snp	SPYM3_RS00965	170511		SPYH293_00202	169330	Snp	Spy49_0159
pyotss0066	167083	+	int SP119_0152	167113			166471			166232			167594			172038			170857
pyotss0067	167452	+	SP119_0153	167482		M5005_RS00985	166840		SPy_0182	166601		MGAS1882_RS00920	167963		SPYM3_RS00970	172407		SPYH293_00203	171226		Spy49_0160
pyotss0068	168916	+	SP119_0154	168946		M5005_RS00990	168304		SPy_0183	168066		MGAS1882_RS00925	169427	Snp	SPYM3_RS00975	173871		SPYH293_00204	172692		Spy49_0161
pyotss0069	172135	+	SP119_0156	172165		M5005_RS01000	171519	Snp	SPy_0185	171281	Snp	MGAS1882_RS00935	172642	Snp	SPYM3_RS00985	177090		SPYH293_00206	175912	Snp	Spy49_0163
pyotss0070	172964	-	as SP119_0156	172994			172352			172114			173475			177919			176741
pyotss0071	174827	+	SP119_0157	174857		M5005_RS01005	174215		SPy_0186	173977		MGAS1882_RS00940	175338		SPYM3_RS00990	179782		SPYH293_00207	178604		Spy49_0164
pyotss0072	179988	-	SP119_0165	180018		M5005_RS01020	179374		SPy_0189	179139		MGAS1882_RS00955				184932	Snp	SPYH293_00210	183756		Spy49_0167
pyotss0073	185040	-	SP119_0170	185070		M5005_RS01070	184426		SPy_0201	184191		MGAS1882_RS01010	177428		SPYM3_RS01000	189984		SPYH293_00220	188809		Spy49_0180
pyotss0074	185145	+	SP119_0171	185175		M5005_RS01075	184531		SPy_0203	184296	Snp	MGAS1882_RS01015	177533		SPYM3_RS01005	190089		SPYH293_00221	188914		Spy49_0181
pyotss0075	186593	+	SP119_0172	186623			185979		SPy_0205	185744	Snp		178982	Snp		191538			190362	Snp
pyotss0076	187575	+	SP119_0174	187605		M5005_RS01085	186961		SPy_0208	186726		MGAS1882_RS01025	179964		SPYM3_RS01015	192520		SPYH293_00224	191344		Spy49_0184
pyotss0077	190525	+	as SP119_0176	190555			189911			189676	Snp		182914	Snp		195470	Snp		194294	Snp
pyotss0078	190750	-	SP119_0176	190780		M5005_RS01095	190136		SPy_0210	189901		MGAS1882_RS01035	183139		SPYM3_RS01025	195695		SPYH293_00226	194519		Spy49_0186
pyotss0079	190949	+	SP119_SR009	190979			190335			190100			183338			195894	Snp		194718
pyotss0080	192269	+	SP119_0180	192299		M5005_RS01105	191655		SPy_0215	191422		MGAS1882_RS01045	184664		SPYM3_RS01035	197214		SPYH293_00228	196037		Spy49_0188
pyotss0081	195681	+	as SP119_0181	195711			195067			193364			188075			200626			199448	Snp
pyotss0082	195874	-	SP119_SR011	195904			195260			195026			188268			200819			199645
pyotss0083	197335	+	SP119_0183	197354		M5005_RS01130	196710		SPy_0223	195162		MGAS1882_RS01055	188404		SPYM3_RS01050	200955	Snp	SPYH293_00231	199781		Spy49_0190
pyotss0084	200262	-	SP119_0185	200281		M5005_RS01140	199637		SPy_0226	198089		MGAS1882_RS01065	191331		SPYM3_RS01060	203882		SPYH293_00233	202708		Spy49_0192
pyotss0085	200500	+	SP119_0186	200519		M5005_RS01145	199875		SPy_0228	198327		MGAS1882_RS01070	191569		SPYM3_RS01065	204120		SPYH293_00234	202944
pyotss0086	204557	+	SP119_0189	204576		M5005_RS01160	203932		SPy_0233	202384	Snp	MGAS1882_RS01085	195626	Snp	SPYM3_RS01080	208177	Snp	SPYH293_00237	207000	Snp	Spy49_0198
pyotss0087	205431	+	SP119_0190	205450		M5005_RS01165	204806		SPy_0235	203258	Snp	MGAS1882_RS01090	196500		SPYM3_RS01085	209051		SPYH293_00238	207874		Spy49_0199
pyotss0088	207492	+	SP119_0192	207511		M5005_RS01175	206867		SPy_0237	205319		MGAS1882_RS01100	198561		SPYM3_RS01095	211112		SPYH293_00240	209936		Spy49_0201
pyotss0089	208137	+	SP119_0193	208156		M5005_RS01180	207512		SPy_0238	205964		MGAS1882_RS01105	199206		SPYM3_RS01100	211757		SPYH293_00241	210581		Spy49_0202
pyotss0090	208955	+	SP119_0194	208974		M5005_RS01185	208330		SPy_0239	206782		MGAS1882_RS01110	200025	Snp	SPYM3_RS01105	212575	Snp	SPYH293_00242	211399	Snp	Spy49_0203
pyotss0091	210784	+	SP119_0195, p2	210803		M5005_RS01190	210159		SPy_0242	208611		MGAS1882_RS01115	201854		SPYM3_RS01110	214404		SPYH293_00243	213230		Spy49_0204
pyotss0092	210800	+	SP119_0195, p1	210819		M5005_RS01190	210175		SPy_0242	208627	Snp	MGAS1882_RS01115	201870	Snp	SPYM3_RS01110	214420	Snp	SPYH293_00243	213246	Snp	Spy49_0204
pyotss0093	214362	+	SP119_SR012	214381			213737			212189			205425	Snp		217979	Snp		216805	Snp
pyotss0094	214788	+	SP119_0198	214807		M5005_RS01205	214163		SPy_0246	212615		MGAS1882_RS01130	205854		SPYM3_RS01125	218408		SPYH293_00246	217234		Spy49_0207
pyotss0095	217135	+	SP119_0201	217154		M5005_RS01220	216510		SPy_0250	214961		MGAS1882_RS01145	208197	Snp	SPYM3_RS01140	220755		SPYH293_00249	219581		Spy49_0210
pyotss0096	217565	+	SP119_0202	217584		M5005_RS01225	216940		SPy_0251	215391		MGAS1882_RS01150	208631		SPYM3_RS01145	221185		SPYH293_00250	220011	Snp	Spy49_0211
pyotss0097	219533	-	as SP119_0203	219552			218908			217359	Snp		210599	Snp		223153	Snp		221979	Snp
pyotss0098	225191	-	SP119_0209	225210		M5005_RS01260	224566		SPy_0259	223019		MGAS1882_RS01185	216261	Snp	SPYM3_RS01185	229177	Snp	SPYH293_00258	227642	Snp	Spy49_0218
pyotss0099	225448	+	SP119_0210	225467		M5005_RS01265	224823		SPy_0260	223276		MGAS1882_RS01190	216515		SPYM3_RS01190	229431		SPYH293_00259	227896		Spy49_0219
pyotss0100	228186	+	SP119_0213	228205		M5005_RS01280	227561		SPy_0263	226015		MGAS1882_RS01205	219254	Snp	SPYM3_RS01205	232171		SPYH293_00262	230637		Spy49_0223
pyotss0101	232822	+	SP119_0218	232841		M5005_RS01305	232197		SPy_0268	230651		MGAS1882_RS01230	223890		SPYM3_RS01230	236806		SPYH293_00267	235272		Spy49_0228
pyotss0102	236377	+	SP119_0220	236396		M5005_RS01315	235752		SPy_0271	234206	Snp	MGAS1882_RS01240	227445	Snp	SPYM3_RS01240	240361	Snp	SPYH293_00269	238827	Snp	Spy49_0230
pyotss0103	237752	+	SP119_0222	237771		M5005_RS01325	237127		SPy_0273	235698		MGAS1882_RS01250	228938		SPYM3_RS01250	241853		SPYH293_00271	240199		Spy49_0233
pyotss0104	240099	+	SP119_0223	240118		M5005_RS01330	239474		SPy_0274	238045		MGAS1882_RS01255	231278		SPYM3_RS01255	244192		SPYH293_00272	242546		Spy49_0234
pyotss0105	241590	-	SP119_0224	241609			240965		SPy_0275	239536			232769			245683			244037		Spy49_0235
pyotss0106	244028	-	SP119_0226	244047		M5005_RS01340	243403		SPy_0277	241974		MGAS1882_RS01265	235207		SPYM3_RS01265	248121		SPYH293_00275	246476		Spy49_0237
pyotss0107	244180	+	SP119_0227	244199		M5005_RS01345	243555		SPy_0278	242126		MGAS1882_RS01270	235359		SPYM3_RS01270	248273		SPYH293_00276	246628		Spy49_0238
pyotss0108	247123	+	SP119_0229	247142		M5005_RS01355	246498		SPy_0281	245096		MGAS1882_RS01280	238329		SPYM3_RS01280	251243		SPYH293_00278	249599		Spy49_0240
pyotss0109	249121	+	SP119_0231	249140		M5005_RS01365	248496		SPy_0285	247094		MGAS1882_RS01290	240327		SPYM3_RS01290	253241		SPYH293_00280	251597		Spy49_0242
pyotss0110	255824	-	SP119_0236	255843		M5005_RS01390	255199		SPy_0291	253797		MGAS1882_RS01315	247030		SPYM3_RS01315	259949		SPYH293_00285	258300		Spy49_0247
pyotss0111	257231	-	SP119_0237	257250		M5005_RS01395	256606		SPy_0292	255204		MGAS1882_RS01320	248437		SPYM3_RS01320	261356		SPYH293_00286	259708		Spy49_0248
pyotss0112	257468	+	SP119_0238	257487		M5005_RS01400	256843		SPy_0293	255441		MGAS1882_RS01325	248674		SPYM3_RS01325	261593		SPYH293_00287	259945		Spy49_0249
pyotss0113	263884	-	as SP119_0242	263903			263259			261860	Snp		255093	Snp		268012	Snp		266361
pyotss0114	270194	+	SP119_t044	270213			269573			268160	Snp		261408			274313			272675
pyotss0115	271276	+	SP119_0244	271295		M5005_RS01455	270655		SPy_0300	269236		MGAS1882_RS01380	262489		SPYM3_RS01385	275395		SPYH293_00300	273756		Spy49_0256
pyotss0116	272732	+	SP119_0246	272751		M5005_RS01475	272122		SPy_0305	269355		MGAS1882_RS01385	263957		SPYM3_RS01400	275514		SPYH293_00301	273875		Spy49_0257
pyotss0117	278964	+	SP119_0254	278983		M5005_RS01515	278354		SPy_0316	275587		MGAS1882_RS01425	270157		SPYM3_RS01440	281746		SPYH293_00309	280078		Spy49_0265
pyotss0118	279929	+	SP119_0255	279948		M5005_RS01520	279319		SPy_0317	276552		MGAS1882_RS01430	271122		SPYM3_RS01445	282711		SPYH293_00310	281043	Snp	Spy49_0266
pyotss0119	281094	+	SP119_0256	281113		M5005_RS01525	280484		SPy_0319	277716		MGAS1882_RS01435	272282		SPYM3_RS01450	283874		SPYH293_00311	282206		Spy49_0268
pyotss0120	285474	-	SP119_0259	285493		M5005_RS01540	284864		SPy_0323	282096		MGAS1882_RS01450	276662		SPYM3_RS01465	288254		SPYH293_00314	286586		Spy49_0271
pyotss0121	285606	+	SP119_0260	285625		M5005_RS01545	284996		SPy_0324	282228		MGAS1882_RS01455	276794		SPYM3_RS01470	288386		SPYH293_00315	286719		Spy49_0272
pyotss0122	288983	-	SP119_0262	289002		M5005_RS01555	288373		SPy_0327	285605		MGAS1882_RS01465	280171		SPYM3_RS01480	291763		SPYH293_00317	290096		Spy49_0274
pyotss0123	289783	-	SP119_0263	289802		M5005_RS01560	289173		SPy_0329	286404	Snp	MGAS1882_RS01470	280970	Snp	SPYM3_RS01485	292563	Snp	SPYH293_00318	290895	Snp	Spy49_0275
pyotss0124	289886	+	SP119_0264	289905		M5005_RS01565	289276		SPy_0330	286507		MGAS1882_RS01475	281073		SPYM3_RS01490	292666		SPYH293_00319	290998		Spy49_0276
pyotss0125	291620	+	SP119_0266	291639		M5005_RS01575	291010		SPy_0334	288241		MGAS1882_RS01485	282807	Snp	SPYM3_RS01500	294400		SPYH293_00321	292732	Snp	Spy49_0278
pyotss0126	292244	+	SP119_0267	292263		M5005_RS01580	291634		SPy_0335	288865		MGAS1882_RS01490	283431		SPYM3_RS01505	295024		SPYH293_00322	293356		Spy49_0279
pyotss0127	294819	+	SP119_0269	294837		M5005_RS01590	294209		SPy_0338	291437	Snp	MGAS1882_RS01500	286004	Snp	SPYM3_RS01515	297596	Snp	SPYH293_00324	295928	Snp	Spy49_0281
pyotss0128	298968	+	SP119_0273	298986		M5005_RS01610	298358		SPy_0342	295589		MGAS1882_RS01520	290156		SPYM3_RS01535	301748		SPYH293_00328	300080		Spy49_0285
pyotss0129	302302	+	SP119_0274	302320		M5005_RS01615	301692		SPy_0343	298923		MGAS1882_RS01525	293491		SPYM3_RS01540	305083		SPYH293_00329	303415		Spy49_0286
pyotss0130	304922	+	SP119_0277	304940		M5005_RS01630	304312		SPy_0348	301543		MGAS1882_RS01540	296111		SPYM3_RS01555	307703		SPYH293_00332	306035		Spy49_0289
pyotss0131	307782	-	int SP119_0279	307800			307172			304404			298972			310564			308891
pyotss0132	308641	-	SP119_0279	308659		M5005_RS01640	308031		SPy_0351	305263		MGAS1882_RS01550	299831		SPYM3_RS01565	311423		SPYH293_00334	309750		Spy49_0291
pyotss0133	308989	-	SP119_0280	309007		M5005_RS01645	308379		SPy_0352	305611		MGAS1882_RS01555	300179		SPYM3_RS01570	311771	Snp	SPYH293_00335	310098	Snp	Spy49_0292
pyotss0134	310560	+	SP119_0282	310567		M5005_RS01665	309939		SPy_0356	305856		MGAS1882_RS01560	300424	Snp	SPYM3_RS01575	312017		SPYH293_00336	310344		Spy49_0293
pyotss0135	311320	+	SP119_0283	311327		M5005_RS01670	310699		SPy_0357	306616		MGAS1882_RS01565	301184		SPYM3_RS01580	312777		SPYH293_00337	311104		Spy49_0294
pyotss0136	312689	+	SP119_0285	312696		M5005_RS01680	312068		SPy_0359	307985		MGAS1882_RS01575	302553		SPYM3_RS01590	314146		SPYH293_00339	312473		Spy49_0296
pyotss0137	319023	+	SP119_0295	319030		M5005_RS01730	318402		SPy_0371	314319	Snp	MGAS1882_RS01625	308884	Snp	SPYM3_RS01640	320480	Snp	SPYH293_00349	318806	Snp	Spy49_0306
pyotss0138	319809	+	SP119_0296	319816		M5005_RS01735	319188		SPy_0373	315107		MGAS1882_RS01630	309671		SPYM3_RS01645	321268		SPYH293_00350	319594		Spy49_0307
pyotss0139	320541	+	SP119_0297(end SP119_0296)	320548		M5005_RS01740	319920		SPy_0374	315839		MGAS1882_RS01635	310404		SPYM3_RS01650	322001	Snp	SPYH293_00351	320327	Snp	Spy49_0308
pyotss0140	321518	+	SP119_0298	321525		M5005_RS01745	320897		SPy_0376	316815		MGAS1882_RS01640	311381		SPYM3_RS01655	322978		SPYH293_00352	321303		Spy49_0309
pyotss0141	323133	+	SP119_0300	323140		M5005_RS01755	322512		SPy_0378	318430		MGAS1882_RS01650	312996		SPYM3_RS01665	324593		SPYH293_00354	322918		Spy49_0311
pyotss0142	324543	+	SP119_0301	324550		M5005_RS01760	323922		SPy_0379	319840		MGAS1882_RS01655	314406		SPYM3_RS01670	326003		SPYH293_00355	324329		Spy49_0312
pyotss0143	325471	+	SP119_0302	325478		M5005_RS01765	324850		SPy_0380	320768		MGAS1882_RS01660	315334		SPYM3_RS01675	326931		SPYH293_00356	325257		Spy49_0313
pyotss0144	326509	+	SP119_0303	326516		M5005_RS01770	325888		SPy_0382	321805	Snp	MGAS1882_RS01665	316372		SPYM3_RS01680	327969	Snp	SPYH293_00357	326295	Snp	Spy49_0314
pyotss0145	331095	-	SP119_0307	331102		M5005_RS01790	330474		SPy_0386	326391		MGAS1882_RS01685	320958		SPYM3_RS01700	332555		SPYH293_00361	330881		Spy49_0318
pyotss0146	332678	-	SP119_0308	332685		M5005_RS01795	332057		SPy_0388	327974		MGAS1882_RS01690	322541		SPYM3_RS01705	334138		SPYH293_00362	332464		Spy49_0319
pyotss0147	332742	+	SP119_0309	332749		M5005_RS01800	332121		SPy_0390	328038		MGAS1882_RS01695	322605		SPYM3_RS01710	334202		SPYH293_00363	332524	Snp	Spy49_0320
pyotss0148	332949	+	int SP119_0309	332956			332328			328245			322812			334409	Snp		332735
pyotss0149	334537	+	SP119_0310	334544		M5005_RS01805	333916		SPy_0392	329833		MGAS1882_RS01700	324400	Snp	SPYM3_RS01715	335997		SPYH293_00364	334323	Snp	Spy49_0322
pyotss0150	335337	+	SP119_0312	335344		M5005_RS01810	334716		SPy_0395	330633		MGAS1882_RS01705	325199		SPYM3_RS01720	336797		SPYH293_00365	335122		Spy49_0323
pyotss0151	336267	+	SP119_0313	336274		M5005_RS01815	335646		SPy_0397	331562		MGAS1882_RS01710	326129	Snp	SPYM3_RS01725	337727		SPYH293_00366	336052		Spy49_0325
pyotss0152	337005	+	SP119_0314	337012		M5005_RS01820	336384		SPy_0399	332300		MGAS1882_RS01715	326867		SPYM3_RS01730	338468		SPYH293_00367	336790		Spy49_0326
pyotss0153	339102	+	SP119_0318	339109		M5005_RS01840	338481		SPy_0405	334397		MGAS1882_RS01735	328965		SPYM3_RS01750	340566		SPYH293_00369	338888		Spy49_0329
pyotss0154	341522	-	SP119_0321	341529		M5005_RS01855	340901		SPy_0408	336820	Snp	MGAS1882_RS01750	331388	Snp	SPYM3_RS01765	342988	Snp	SPYH293_00372	341311	Snp	Spy49_0332
pyotss0155	341603	+	SP119_0322	341610		M5005_RS01860	340982		SPy_0410	336898		MGAS1882_RS01755	331466		SPYM3_RS01770	343066		SPYH293_00373	341389		Spy49_0333
pyotss0156	343088	-	SP119_0323	343095		M5005_RS01865	342467		SPy_0412	338385		MGAS1882_RS01760	332950		SPYM3_RS01775	344552		SPYH293_00374	342882		Spy49_0334
pyotss0157	343250	+	SP119_0324	343257		M5005_RS01875	342628	Snp	SPy_0414	338544	Snp	MGAS1882_RS01770	333116	Snp	SPYM3_RS01785	344711	Snp	SPYH293_00375	343044		Spy49_0335
pyotss0158	349949	+	SP119_0327	349956		M5005_RS01880	349328		SPy_0416	345246		MGAS1882_RS01775	339821		SPYM3_RS01790	351416		SPYH293_00376	349744		Spy49_0336
pyotss0159	351259	+	SP119_0329	351266		M5005_RS01895	350638		SPy_0422	346556		MGAS1882_RS01785	341132	Snp	SPYM3_RS01800	352739	Snp	SPYH293_00378	351056	Snp	Spy49_0338
pyotss0160	353632	+	SP119_0330	353639		M5005_RS01900	353011		SPy_0425	348929		MGAS1882_RS01790	343505		SPYM3_RS01805	355111		SPYH293_00379	353429		Spy49_0339
pyotss0161	358628	-	SP119_0333b	358635		M5005_RS01915	357998		SPy_0428	353927		MGAS1882_RS01805	348459	Snp	SPYM3_RS01820	360110	Snp	SPYH293_00382	358390	Snp	Spy49_0342
pyotss0162	358929	+	SP119_0334	358936		M5005_RS01915	358299		SPy_0430	354212	Snp	MGAS1882_RS01810	348761	Snp	SPYM3_RS01828	367363	Snp	SPYH293_00393	358692	Snp	Spy49_0343
pyotss0163	359584	+	SP119_0336	359591		M5005_RS01925	358954	snp
pyotss0164	362527	+	as SP119_0339 (speJ)	362534			361897			362226
pyotss0165	362783	-	SP119_0339	362790		M5005_RS01940	362153		SPy_0436	362482	Snp	MGAS1882_RS01855
pyotss0166	363650	-	SP119_0340	363657		M5005_RS01945	363020		SPy_0437	363396	Snp	MGAS1882_RS01860	350383		SPYM3_RS01835	369205	Snp	SPYH293_00396	363773	Snp	Spy49_0349
pyotss0167	363870	+	SP119_0341	363877		M5005_RS01950	363240		SPy_0439				350602		SPYM3_RS01840			SPYH293_00399			Spy49_0371
pyotss0168	366235	+	SP119_0344	366242		M5005_RS01965	365605		SPy_0442	366657		MGAS1882_RS01885	352966		SPYM3_RS01855	374579	Snp	SPYH293_00402	379617	Snp	Spy49_0374
pyotss0169	367755	+	SP119_0345	367762		M5005_RS01970	367125		SPy_0443	368177	Snp	MGAS1882_RS01890	354486		SPYM3_RS01860	376099		SPYH293_00403	381137		Spy49_0375
pyotss0170	370838	+	SP119_0349	370845		M5005_RS01990	370208		SPy_0448	371263		MGAS1882_RS01910	357569	Snp	SPYM3_RS01880	379182		SPYH293_00407	384220	Snp	Spy49_0379
pyotss0171	371983	-	SP119_0350	371990		M5005_RS01995	371353		SPy_0450	372404		MGAS1882_RS01915	358712		SPYM3_RS01885	380325		SPYH293_00408	385361		Spy49_0380
pyotss0172	372053	+	SP119_0351	372060		M5005_RS02000	371423		SPy_0453	372474		MGAS1882_RS01920	358782		SPYM3_RS01890	380395		SPYH293_00409	385431		Spy49_0381
pyotss0173	375657	-	SP119_0354	375664		M5005_RS02015	375027		SPy_0457	376078		MGAS1882_RS01935	362386	Snp	SPYM3_RS01905	383999		SPYH293_00412	389035		Spy49_0384
pyotss0174	375851	+	SP119_0355	375858		M5005_RS02020	375221		SPy_0458	376272		MGAS1882_RS01940	362575	Snp	SPYM3_RS01910	384193		SPYH293_00413	389229		Spy49_0385
pyotss0175	378679	-	SP119_0356	378686		M5005_RS02025	378049		SPy_0459	379100		MGAS1882_RS01945	365409		SPYM3_RS01915	387021		SPYH293_00414	392057	Snp	Spy49_0386
pyotss0176	378849	+	SP119_0357	378856		M5005_RS02030	378219		SPy_0460	379270	Snp	MGAS1882_RS01950	365579		SPYM3_RS01920	388517	Snp	SPYH293_00417	392227		Spy49_0387
pyotss0177	380443	+	SP119_0359	381776		M5005_RS02050	379813		SPy_0462	380863		MGAS1882_RS01960	367173		SPYM3_RS01930	390112		SPYH293_00419	393820		Spy49_0390
pyotss0178	382789	+	SP119_0362	384122		M5005_RS02065	382159		SPy_0466	383209		MGAS1882_RS01975	369520		SPYM3_RS01945	392458		SPYH293_00422	396166		Spy49_0394
pyotss0179	383671	+	SP119_0364	385004		M5005_RS02075	383041		SPy_0469	384091		MGAS1882_RS01985	370402		SPYM3_RS01955	393340		SPYH293_00424	397048		Spy49_0396
pyotss0180	385056	+	SP119_0365	386389		M5005_RS02080	384426		SPy_0470	385483		MGAS1882_RS01990	371788	Snp	SPYM3_RS01960	394725		SPYH293_00425	398433		Spy49_0398
pyotss0181	387081	+	SP119_0366	388414		M5005_RS02085	386451		SPy_0471	387508		MGAS1882_RS01995	373813		SPYM3_RS01965	396750		SPYH293_00426	400458		Spy49_0399
pyotss0182	388838	+	SP119_0368	390171		M5005_RS02095	388208		SPy_0473	389265		MGAS1882_RS02005	375570		SPYM3_RS01975	398507		SPYH293_00428	402215		Spy49_0401
pyotss0183	393614	+	as SP119_0376 (transposase)	394947			392984			394071	Snp		379267			403301			406997
pyotss0184	398481	+	SP119_0383	399814		M5005_RS02165	397851		SPy_0496	399703		MGAS1882_RS02090	384899		SPYM3_RS02045	408154		SPYH293_00444	412637		Spy49_0415
pyotss0185	399315	+	int SP119_0383	400648			398685			400537			385733			408988			413471	Snp
pyotss0186	401082	+	SP119_0386	402415		M5005_RS02180	400452		SPy_0500	402304		MGAS1882_RS02105	387500		SPYM3_RS02060	410755		SPYH293_00447	415238		Spy49_0418
pyotss0187	402734	+	SP119_0387	404067		M5005_RS02185	402104		SPy_0501	403956		MGAS1882_RS02110	389152		SPYM3_RS02065	412407		SPYH293_00448	416890		Spy49_0419
pyotss0188	404147	+	SP119_0388	405480		M5005_RS02190	403517		SPy_0502	405369		MGAS1882_RS02115	390565		SPYM3_RS02070	413820	Snp	SPYH293_00450	418303		Spy49_0421
pyotss0189	408817	-	SP119_0392	410150		M5005_RS02210	408187		SPy_0506	410039		MGAS1882_RS02135	395236		SPYM3_RS02090	418492		SPYH293_00454	422975	Snp	Spy49_0425
pyotss0190	410470	-	SP119_0394	411803		M5005_RS02220	409840		SPy_0508	411692		MGAS1882_RS02145	396889		SPYM3_RS02100	420145		SPYH293_00456	424629		Spy49_0427
pyotss0191	411611	-	SP119_0395	412944		M5005_RS02225	410981		SPy_0510	412833		MGAS1882_RS02150	398030		SPYM3_RS02105	421286		SPYH293_00457	425770		Spy49_0428
pyotss0192	413934	-	SP119_0398	415267		M5005_RS02240	413304		SPy_0513	415156		MGAS1882_RS02165	400353	Snp	SPYM3_RS02120	423609		SPYH293_00460	428093	Snp	Spy49_0431
pyotss0193	414055	+	SP119_0399	415388		M5005_RS02245	413425		SPy_0514	415277		MGAS1882_RS02170	400474	Snp	SPYM3_RS02125	423730		SPYH293_00461	428214		Spy49_0432
pyotss0194	415223	+	SP119_0400	416556		M5005_RS02250	414593		SPy_0515	416445		MGAS1882_RS02175	401642		SPYM3_RS02130	424898		SPYH293_00462	429382		Spy49_0433
pyotss0195	417595	+	SP119_0402	418928		M5005_RS02260	416965		SPy_0517	418817		MGAS1882_RS02185	404014	Snp	SPYM3_RS02140	427270	Snp	SPYH293_00464	431754	Snp	Spy49_0435
pyotss0196	420018	+	SP119_0403	421351		M5005_RS02265	419388		SPy_0518	421240		MGAS1882_RS02190	406437	Snp	SPYM3_RS02145	429692	Snp	SPYH293_00465	434177		Spy49_0436
pyotss0197	425831	+	SP119_0408	427166		M5005_RS02295	425203		SPy_0527	427060		MGAS1882_RS02220	412253		SPYM3_RS02175	435507		SPYH293_00471	439992		Spy49_0442
pyotss0198	426916	+	SP119_0409	428249		M5005_RS02300	426286		SPy_0528	428143		MGAS1882_RS02225	413337		SPYM3_RS02180	436590		SPYH293_00472	441075		Spy49_0444
pyotss0199	427895	+	int SP119_0410	429228			427265			429122			414316			437569			442054
pyotss0200	430292	+	SP119_0412	431625		M5005_RS02315	429662		SPy_0531	431518		MGAS1882_RS02240	416712		SPYM3_RS02195	439954		SPYH293_00475	444451		Spy49_0447
pyotss0201	435701	-	SP119_0414	437034		M5005_RS02325	435071		SPy_0533	436927		MGAS1882_RS02250	422122	Snp	SPYM3_RS02205	445363		SPYH293_00477	449856	Snp	Spy49_0449
pyotss0202	448997	+	SP119_0429	450330		M5005_RS02395	448367		SPy_0550	450227	Snp	MGAS1882_RS02330	435422	Snp	SPYM3_RS02285	458658		SPYH293_00493	463152		Spy49_0466
pyotss0203	450916	+	SP119_SR024	452249			450286			452089						460525			465065
pyotss0204	452531	+	int SP119_0436	453864			451901			453704									466680
pyotss0205	455963	+	SP119_SR025	457296			455333			457128	Snp		437345	Snp					470015	Snp
pyotss0206	457579	+	SP119_0441	458912		M5005_RS02460	456949		SPy_0567	458750		MGAS1882_RS02390	438973		SPYM3_RS02320				471638		Spy49_0480
pyotss0207	462301	-	SP119_0444	463634		M5005_RS02475	461671		SPy_0570	463472		MGAS1882_RS02405	443695		SPYM3_RS02335	465214		SPYH293_00502	476360		Spy49_0483
pyotss0208	462444	+	SP119_0445	463777		M5005_RS02480	461814		SPy_0571	463615		MGAS1882_RS02410	443838		SPYM3_RS02340	465357		SPYH293_00503	476503		Spy49_0484
pyotss0209	468903	-	SP119_0450	470236		M5005_RS02501	468273		SPy_0577	470074			450297	Snp		471816	Snp		482962	Snp
pyotss0210	469108	+	SP119_0451	470441		M5005_RS02510	468478		SPy_0580	470279		MGAS1882_RS02440	450502		SPYM3_RS02370	472021	Snp	SPYH293_00509	483167		Spy49_0490
pyotss0211	471708	+	SP119_0453	473041		M5005_RS02520	471078		SPy_0583	472879		MGAS1882_RS02450	453102	Snp	SPYM3_RS02380	474621		SPYH293_00511	485767		Spy49_0493
pyotss0212	472353	+	SP119_0454	473686		M5005_RS02525	471723		SPy_0584	473524		MGAS1882_RS02455	453747		SPYM3_RS02385	475266		SPYH293_00512	486412		Spy49_0494
pyotss0213	475382	-	SP119_0458, p2	476715		M5005_RS02545	474755	Snp	SPy_0589	476555	Snp	MGAS1882_RS02475	456779	Snp	SPYM3_RS02405	478298	Snp	SPYH293_00516	489447	Snp
pyotss0214	475393	-	SP119_0458, p1	476726		M5005_RS02545	474764		SPy_0589	476564		MGAS1882_RS02475	456788		SPYM3_RS02405	478307		SPYH293_00516	489456
pyotss0215	475566	+	SP119_0459	476899		M5005_RS02550	474937		SPy_0590	476737		MGAS1882_RS02480	456961		SPYM3_RS02410	478480		SPYH293_00517	489629		Spy49_0499
pyotss0216	478000	+	SP119_0462	479333		M5005_RS02560	477371		SPy_0593	479185		MGAS1882_RS02490	459406		SPYM3_RS02420	480926	Snp	SPYH293_00519	492081	Snp	Spy49_0501
pyotss0217	480180	-	SP119_0464	481513		M5005_RS02570	479551		SPy_0595	481365		MGAS1882_RS02500	461592	Snp	SPYM3_RS02430	483107	Snp	SPYH293_00520	494260		Spy49_0503
pyotss0218	480304	+	SP119_0465	481637		M5005_RS02575	479675		SPy_0596	481489		MGAS1882_RS02505	461716	Snp	SPYM3_RS02435	483231	Snp	SPYH293_00521	494384		Spy49_0504
pyotss0219	482819	-	SP119_0468	484162		M5005_RS02580	482200		SPy_0598	484013	Snp	MGAS1882_RS02510	464240		SPYM3_RS02440	485756		SPYH293_00522	496911	Snp	Spy49_0505
pyotss0220	483578	-	SP119_0469	484921		M5005_RS02590	482959		SPy_0600	484773		MGAS1882_RS02520	464999		SPYM3_RS02450	486515	Snp	SPYH293_00524	497668		Spy49_0507
pyotss0221	484548	-	SP119_0470	485891		M5005_RS02595	483929		SPy_0601	485743		MGAS1882_RS02525	465969		SPYM3_RS02455	487484		SPYH293_00525	498638		Spy49_0508
pyotss0222	484849	+	SP119_0471	486192		M5005_RS02600	484230		SPy_0603	486044	Snp	MGAS1882_RS02530	466270		SPYM3_RS02460	487785	Snp	SPYH293_00526	498939	Snp	Spy49_0509
pyotss0223	488086	-	SP119_0474	489429		M5005_RS02615	487467		SPy_0606	489281	Snp	MGAS1882_RS02545	469504		SPYM3_RS02475	491022		SPYH293_00529	502176		Spy49_0512
pyotss0224	488231	+	SP119_0475	489574		M5005_RS02620	487612		SPy_0608	489427		MGAS1882_RS02550	469650	Snp	SPYM3_RS02480	491167	Snp	SPYH293_00530	502321		Spy49_0513
pyotss0225	491161	+	SP119_0476	492504		M5005_RS02625	490542		SPy_0609	492357		MGAS1882_RS02555	472580		SPYM3_RS02485	494097	Snp	SPYH293_00531	505251		Spy49_0514
pyotss0226	492753	+	SP119_0478	494096		M5005_RS02630	492134		SPy_0611	493949		MGAS1882_RS02560	474173		SPYM3_RS02490	495689		SPYH293_00532	506848		Spy49_0515
pyotss0227	493235	+	int SP119_0478	494578			492616			494431			474655			496171			507330	Snp
pyotss0228	494224	+	SP119_0479	495567		M5005_RS02635	493605		SPy_0613	495420		MGAS1882_RS02565	475644		SPYM3_RS02495	497160		SPYH293_00533	508319		Spy49_0516
pyotss0229	498412	-	SP119_0482	499755		M5005_RS02650	497793		SPy_0617	499608		MGAS1882_RS02580	479831		SPYM3_RS02510	501348		SPYH293_00536	512508		Spy49_0519
pyotss0230	500125	-	SP119_0484	501468		M5005_RS02660	499506		SPy_0621	501321		MGAS1882_RS02590	481544		SPYM3_RS02520	503061		SPYH293_00538	514221		Spy49_0520
pyotss0231	500181	+	SP119_0485	501524		M5005_RS02665	499562		SPy_0622	501377		MGAS1882_RS02595	481600		SPYM3_RS02525	503117		SPYH293_00539	514277		Spy49_0521
pyotss0232	500670	+	SP119_0486	502013		M5005_RS02670	500051		SPy_0623	501866		MGAS1882_RS02600	482089		SPYM3_RS02530	503606		SPYH293_00540	514766		Spy49_0522
pyotss0233	501398	+	int SP119_0486	502741			500779			502594			482816	Snp		504333			515494	Snp
pyotss0234	504614	-	SP119_0487	505957		M5005_RS02675	503995		SPy_0627	505810		MGAS1882_RS02605	486032		SPYM3_RS02535	507549		SPYH293_00541	518712		Spy49_0523
pyotss0235	505418	+	as SP119_0488	506761			504799			506614			486836			508353			519516
pyotss0236	510443	-	SP119_0493	511786		M5005_RS02705	509824	Snp	SPy_0634	511638		MGAS1882_RS02635	491862	Snp	SPYM3_RS02565	513379	Snp	SPYH293_00547	524542	Snp	Spy49_0529
pyotss0237	510706	+	SP119_0494	512049		M5005_RS02710	510087		SPy_0636	511899	Snp	MGAS1882_RS02640	492123	Snp	SPYM3_RS02570	513626	Snp	SPYH293_00548	524803		Spy49_0530
pyotss0238	511173	+	int SP119_0494	512516			510554			512366	Snp		492590			514096			525270
pyotss0239	514157	+	SP119_0498	515500		M5005_RS02730	513538		SPy_0640	515350		MGAS1882_RS02660	495574		SPYM3_RS02590	517081		SPYH293_00552	528255		Spy49_0534
pyotss0240	515515	+	SP119_0499	516858		M5005_RS02735	514896		SPy_0642	516712		MGAS1882_RS02665	496937		SPYM3_RS02595	518442		SPYH293_00553	529618		Spy49_0535
pyotss0241	516683	+	SP119_0500	518026		M5005_RS02740	516064		SPy_0643	517880		MGAS1882_RS02670	498105	Snp	SPYM3_RS02600	519610	Snp	SPYH293_00554	530786	Snp	Spy49_0536
pyotss0242	520384	-	SP119_0503	521727		M5005_RS02755	519765			521581		MGAS1882_RS02685	501805	Snp	SPYM3_RS02615	523311		SPYH293_00557	534487		Spy49_0539
pyotss0243	520519	+	SP119_0504	521862		M5005_RS02760	519900		SPy_0647	521716		MGAS1882_RS02690	501940	Snp	SPYM3_RS02620	523446		SPYH293_00558	534622		Spy49_0540
pyotss0244	521526	+	SP119_0506	522869		M5005_RS02765	520907		SPy_0649	522723	Snp	MGAS1882_RS02695	502947		SPYM3_RS02625	524453	Snp	SPYH293_00559	535629	Snp	Spy49_0541
pyotss0245	523996	+	SP119_0507	525339		M5005_RS02770	523377		SPy_0650	525193		MGAS1882_RS02700	505417	Snp	SPYM3_RS02630	526923	Snp	SPYH293_00560	538099		Spy49_0543
pyotss0246	527266	+	SP119_0509	528609		M5005_RS02780	526647		SPy_0652	528462	Snp	MGAS1882_RS02710	508698	Snp	SPYM3_RS02640	530194		SPYH293_00562	541370		Spy49_0545
pyotss0247	530173	+	SP119_SR033	531516			529554			531369			511605			533101			544277
pyotss0248	531696	+	SP119_SR034				531077
pyotss0249	532965	-	SP119_0514				532343		SPy_0657
pyotss0250	533082	+	SP119_0515				532460		SPy_0658
pyotss0251	533406	-	SP119_SR035				532784
pyotss0252	545850	-	SP119_SR036
pyotss0253	546367	+	SP119_0536
pyotss0254	547698	+	SP119_SR038				546301
pyotss0255	552512	+	int SP119_0540				551115
pyotss0256	570112	+	as SP119_0561				568849
pyotss0257	571474	-	SP119_0562				570211		SPy_0712
pyotss0258	571710	+	SP119_0563				570447		SPy_0713
pyotss0259	573261	+	SP119_0564	533058		M5005_RS02800	571998		SPy_0714	532912	Snp	MGAS1882_RS02730	513147		SPYM3_RS02660	534643		SPYH293_00566	545819		Spy49_0549
pyotss0260	574938	-	as SP119_0564	534735			573675			534587			514824	Snp		536323			547498
pyotss0261	574965	+	SP119_0565	534762		M5005_RS02805	573702		SPy_0715	534614	Snp	MGAS1882_RS02735	514851	Snp	SPYM3_RS02665	536350		SPYH293_00567	547525		Spy49_0550
pyotss0262	577339	-	SP119_0567	537136		M5005_RS02815	576076		SPy_0717	536990	Snp	MGAS1882_RS02745	517228	Snp	SPYM3_RS02675	538697	Snp	SPYH293_00569	549900		Spy49_0552
pyotss0263	578509	-	SP119_0568	538306		M5005_RS02820	577246		SPy_0720	538158		MGAS1882_RS02750	518397	Snp	SPYM3_RS02680	539865		SPYH293_00570	551070		Spy49_0554
pyotss0264	578714	+	SP119_0569	538511		M5005_RS02825	577451		SPy_0721	538363		MGAS1882_RS02755	518601		SPYM3_RS02685	540070	Snp	SPYH293_00571	551275		Spy49_0555
pyotss0265	579334	+	SP119_0570	539131		M5005_RS02830	578071		SPy_0722	538983		MGAS1882_RS02760	519220		SPYM3_RS02690	540724		SPYH293_00572	551895		Spy49_0556
pyotss0266	580941	+	SP119_0572	540738		M5005_RS02840	579678		SPy_0724	540590		MGAS1882_RS02770	520827		SPYM3_RS02700	542331		SPYH293_00574	553502		Spy49_0558
pyotss0267	581595	+	SP119_t045	541392			580332			541244			521482			542986			554151
pyotss0268	581612	+	SP119_t045	541409			580349			541261	Snp		521499	Snp		543003	Snp		554168	Snp
pyotss0269	582377	+	SP119_0573	542174		M5005_RS02850	581114		SPy_0726	542037	Snp	MGAS1882_RS02780	522276	Snp	SPYM3_RS02710	543780	Snp	SPYH293_00576	554956	Snp	Spy49_0559
pyotss0270	585146	+	SP119_0575	544943		M5005_RS02860	583883		SPy_0728	544806		MGAS1882_RS02790	525045		SPYM3_RS02720	546549		SPYH293_00578	557725		Spy49_0561
pyotss0271	587598	-	SP119_0576	547395		M5005_RS02865	586335		SPy_0729	547264		MGAS1882_RS02795	527503		SPYM3_RS02725	549007		SPYH293_00579	560183		Spy49_0562
pyotss0272	587765	+	SP119_0577	547562		M5005_RS02870	586502		SPy_0731	547431		MGAS1882_RS02800	527670		SPYM3_RS02730	549174		SPYH293_00580	560350		Spy49_0563
pyotss0273	589576	+	as SP119_0578	549373			588313			550567	Snp								562154
pyotss0274	592464	-	SP119_0581	552261		M5005_RS02885	591201		SPy_0735	553456		MGAS1882_RS02820							565045		Spy49_0566
pyotss0275	592721	+	SP119_0582	552518		M5005_RS02890	591458		SPy_0737	553712	Snp	MGAS1882_RS02825							565302	Snp	Spy49_0567
pyotss0276	599796	+	SP119_0583	559593		M5005_RS02895	598533		SPy_0738	560882		MGAS1882_RS02830	529429		SPYM3_RS02735	551046		SPYH293_00581	569665		Spy49_0568
pyotss0277	608559	+	SP119_0592	568356		M5005_RS02940	607296		SPy_0747	569645	Snp	MGAS1882_RS02875	538192	Snp	SPYM3_RS02780	559810	Snp	SPYH293_00590	578428	Snp	Spy49_0578
pyotss0278	611714	+	SP119_0593	571511		M5005_RS02945	610451		SPy_0749	572800		MGAS1882_RS02880	541347	Snp	SPYM3_RS02785	562965		SPYH293_00591	581583		Spy49_0579
pyotss0279	612504	+	SP119_0594	572301		M5005_RS02950	611241		SPy_0751	573590		MGAS1882_RS02885	542138	Snp	SPYM3_RS02790	563755		SPYH293_00592	582373		Spy49_0580
pyotss0280	615730	+	SP119_0596, p2	575527		M5005_RS02960	614467		SPy_0754	576815		MGAS1882_RS02895	545363		SPYM3_RS02800	566980		SPYH293_00594	585599		Spy49_0582
pyotss0281	615862	+	SP119_0596, p1	575659		M5005_RS02960	614599		SPy_0754	576947	Snp	MGAS1882_RS02895	545495	Snp	SPYM3_RS02800	567112	Snp	SPYH293_00594	585733		Spy49_0582
pyotss0282	622586	+	SP119_0604	582383		M5005_RS03000	621323		SPy_0762	583671	Snp	MGAS1882_RS02935	552219		SPYM3_RS02840	573836		SPYH293_00602	592457		Spy49_0590
pyotss0283	622857	+	SP119_0605	582654		M5005_RS03005	621594		SPy_0763	583942		MGAS1882_RS02940	552490		SPYM3_RS02845	574107		SPYH293_00603	592728		Spy49_0591
pyotss0284	624983	+	SP119_0608	584780		M5005_RS03020	623720		SPy_0768	586066		MGAS1882_RS02955	554941		SPYM3_RS02860	576233		SPYH293_00606	594852		Spy49_0596
pyotss0285	628913	+	SP119_0610	588710		M5005_RS03030	627650		SPy_0770	589996		MGAS1882_RS02965	558871		SPYM3_RS02870	580164	Snp	SPYH293_00608	598782		Spy49_0598
pyotss0286	629784	+	SP119_0612	589581		M5005_RS03040	628521		SPy_0772	590867		MGAS1882_RS02975	559742	Snp	SPYM3_RS02880	581035		SPYH293_00610	599653		Spy49_0600
pyotss0287	632600	-	SP119_0614	592397		M5005_RS03050	631337		SPy_0775	593685		MGAS1882_RS02985	562560		SPYM3_RS02890	583853		SPYH293_00612	602471		Spy49_0602
pyotss0288	632698	+	SP119_0615	592495		M5005_RS03055	631435		SPy_0776	593783		MGAS1882_RS02990	562658		SPYM3_RS02895	583951		SPYH293_00613	602569		Spy49_0603
pyotss0289	640626	+	SP119_0618, p1	600423		M5005_RS03070	639363		SPy_0779	601711	Snp	MGAS1882_RS03005	570586	Snp	SPYM3_RS02910	591878	Snp	SPYH293_00616	610501	Snp	Spy49_0606
pyotss0290	640652	+	SP119_0618, p2	600449		M5005_RS03070	639389		SPy_0779	601737	Snp	MGAS1882_RS03005	570612	Snp	SPYM3_RS02910	591904	Snp	SPYH293_00616	610529	Snp	Spy49_0606
pyotss0291	641359	-	SP119_0619	601156		M5005_RS03075	640096		SPy_0780	602443		MGAS1882_RS03010	571318		SPYM3_RS02915	592610		SPYH293_00617	611235		Spy49_0607
pyotss0292	641452	+	SP119_0620	601249		M5005_RS03080	640189		SPy_0781	602536		MGAS1882_RS03015	571411		SPYM3_RS02920	592703		SPYH293_00618	611328		Spy49_0608
pyotss0293	643774	+	int SP119_0621	603571			642511			604858			573733			595025	Snp		613650
pyotss0294	645022	+	SP119_0623	604819		M5005_RS03095	643759		SPy_0784	606106		MGAS1882_RS03030	574981		SPYM3_RS02935	596273		SPYH293_00621	614898		Spy49_0611
pyotss0295	646051	+	SP119_0624	605848		M5005_RS03100	644788		SPy_0786	607135		MGAS1882_RS03035	576010		SPYM3_RS02940	597302		SPYH293_00622	615927		Spy49_0612
pyotss0296	659458	+	SP119_0635	619255		M5005_RS03155	658195		SPy_0799	620542		MGAS1882_RS03090	589417		SPYM3_RS02995	610709		SPYH293_00633	629335		Spy49_0624
pyotss0297	661415	-	SP119_0637	621212			660152		SPy_0801	622499		MGAS1882_RS03100	591374	Snp		612666		SPYH293_00635	631292		Spy49_0626
pyotss0298	662657	+	SP119_0640	622454		M5005_RS03175	661394		SPy_0804	623741		MGAS1882_RS03115	592617		SPYM3_RS03015	613908		SPYH293_00637	632531	Snp	Spy49_0629
pyotss0299	666502	-	SP119_0643	626299		M5005_RS03190	665239		SPy_0807	627586		MGAS1882_RS03130	596462		SPYM3_RS03030	617753		SPYH293_00640	636379		Spy49_0632
pyotss0300	666593	+	SP119_0644	626390		M5005_RS03195	665330		SPy_0808	627677		MGAS1882_RS03135	596553		SPYM3_RS03035	617844		SPYH293_00641	636470		Spy49_0633
pyotss0301	669736	+	SP119_0647	629533		M5005_RS03210	668473		SPy_0811	630820		MGAS1882_RS03150	599696		SPYM3_RS03050	620987		SPYH293_00644	639613		Spy49_0636
pyotss0302	670219	+	SP119_0648	630016		M5005_RS03215	668956		SPy_0813	631303		MGAS1882_RS03155	600179		SPYM3_RS03055	621470		SPYH293_00645	640097		Spy49_0637
pyotss0303	673578	-	SP119_0650	633375		M5005_RS03225	672315		SPy_0815	634662		MGAS1882_RS03165	603539		SPYM3_RS03065	624829		SPYH293_00647	643456		Spy49_0639
pyotss0304	673711	+	SP119_0651	633508		M5005_RS03230	672448		SPy_0816	634795		MGAS1882_RS03170	603672		SPYM3_RS03070	624962		SPYH293_00648	643589		Spy49_0640
pyotss0305	676223	+	SP119_0653	636020		M5005_RS03240	674960		SPy_0818	637307		MGAS1882_RS03180	606184		SPYM3_RS03080	627474		SPYH293_00650	646101		Spy49_0642
pyotss0306	677524	+	SP119_0654	637321		M5005_RS03245	676261		SPy_0819	638608		MGAS1882_RS03185	607485		SPYM3_RS03085	628775		SPYH293_00651	647403		Spy49_0643
pyotss0307	678944	+	SP119_0657	638741		M5005_RS03260	677681		SPy_0824	640032	Snp	MGAS1882_RS03200	608915		SPYM3_RS03100	630205		SPYH293_00655	648823	Snp	Spy49_0646
pyotss0308	681463	+	SP119_0660	641260		M5005_RS03275	680200		SPy_0830	642550		MGAS1882_RS03215	611433		SPYM3_RS03115	632723		SPYH293_00658	651342		Spy49_0650
pyotss0309	681926	+	int SP119_0660	641723			680663			643013			611896			633186			651805
pyotss0310	689110	+	SP119_0665	648907		M5005_RS03300	687847		SPy_0836	650216		MGAS1882_RS03240	619098	Snp	SPYM3_RS03140	640358		SPYH293_00663	659010	Snp	Spy49_0655
pyotss0311	691017	+	SP119_0667 (end of SP119_0666)	650814		M5005_RS03310	689754		SPy_0838	652123		MGAS1882_RS03250	621006		SPYM3_RS03150	642265		SPYH293_00665	660918		Spy49_0657
pyotss0312	694406	+	SP119_0669	654203		M5005_RS03320	693143		SPy_0840	655512		MGAS1882_RS03260	624395		SPYM3_RS03160	645654		SPYH293_00667	664307		Spy49_0659
pyotss0313	695406	+	SP119_0671	655203		M5005_RS03330	694143		SPy_0843	656534	Snp	MGAS1882_RS03270	625417	Snp	SPYM3_RS03170	646675		SPYH293_00669	665328	Snp	Spy49_0661
pyotss0314	700430	+	SP119_0674	660227		M5005_RS03345	699167		SPy_0846	661558		MGAS1882_RS03285	630441		SPYM3_RS03185	651699		SPYH293_00672	670352		Spy49_0664
pyotss0315	700449	-	SP119_0673	660246		M5005_RS03340	699186		SPy_0845	661577	Snp	MGAS1882_RS03280	630460	Snp	SPYM3_RS03180	651718	Snp	SPYH293_00671	670371		Spy49_0663
pyotss0316	701177	+	SP119_0675	660974		M5005_RS03350	699914		SPy_0847	662305		MGAS1882_RS03290	631188		SPYM3_RS03190	652446		SPYH293_00673	671099		Spy49_0665
pyotss0317	703624	+	SP119_0678	663421		M5005_RS03365	702361		SPy_0851	664751	Snp	MGAS1882_RS03305	633635		SPYM3_RS03205	654893		SPYH293_00676	673546	Snp	Spy49_0669
pyotss0318	705876	+	SP119_0680	665673		M5005_RS03375	704613	Snp	SPy_0853	667003		MGAS1882_RS03315	635887		SPYM3_RS03215	657145		SPYH293_00678	675797		Spy49_0672
pyotss0319	709567	+	SP119_0683	669364		M5005_RS03390	708304		SPy_0856	670694		MGAS1882_RS03330	639578		SPYM3_RS03230	660835	Snp	SPYH293_00681	679488		Spy49_0675
pyotss0320	710308	+	SP119_0684	670105		M5005_RS03395	709045		SPy_0857	671435		MGAS1882_RS03335	640319		SPYM3_RS03235	661575		SPYH293_00682	680229		Spy49_0676
pyotss0321	713501	+	SP119_0689	673298		M5005_RS03410	712238		SPy_0861	674638		MGAS1882_RS03350	643516		SPYM3_RS03245	664775		SPYH293_00685	683423		Spy49_0679
pyotss0322	713768	+	SP119_0690, p2	673565		M5005_RS03420	712505		SPy_0864	674908	Snp	MGAS1882_RS03360	643786	Snp	SPYM3_RS03255	665041	Snp	SPYH293_00687	683693	Snp	Spy49_0680
pyotss0323	713900	+	SP119_0690, p1	673697		M5005_RS03420	712637		SPy_0864	675040	Snp	MGAS1882_RS03360	643918	Snp	SPYM3_RS03255	665173	Snp	SPYH293_00687	683825		Spy49_0680
pyotss0324	718880	+	SP119_0694	678677		M5005_RS03445	717618		SPy_0870	680020		MGAS1882_RS03385	648918		SPYM3_RS03280	670151		SPYH293_00691	688808		Spy49_0684
pyotss0325	721788	-	SP119_0695	681585		M5005_RS03450	720526	Snp	SPy_0872	682928		MGAS1882_RS03390	651826		SPYM3_RS03285	673059	Snp		691716	Snp	Spy49_0686
pyotss0326	721976	+	SP119_0696	681773		M5005_RS03455	720714		SPy_0873	683117		MGAS1882_RS03395	652012	Snp	SPYM3_RS03290	673247		SPYH293_00693	691904	Snp	Spy49_0687
pyotss0327	724794	+	SP119_0699	684591		M5005_RS03470	723532		SPy_0876	685934		MGAS1882_RS03410	654832		SPYM3_RS03305	676065		SPYH293_00696	694722		Spy49_0690
pyotss0328	731318	-	SP119_0704	691115		M5005_RS03495	730056		SPy_0881	692457		MGAS1882_RS03435	661356	Snp	SPYM3_RS03330	682589		SPYH293_00701	701246		Spy49_0695
pyotss0329	731468	+	SP119_0705	691265		M5005_RS03500	730206		SPy_0882	692607		MGAS1882_RS03440	661506		SPYM3_RS03335	682739		SPYH293_00702	701396		Spy49_0696
pyotss0330	732390	+	SP119_0706	692187		M5005_RS03505	731128		SPy_0883	693529		MGAS1882_RS03445	662428	Snp	SPYM3_RS03340	683661		SPYH293_00703	702318		Spy49_0697
pyotss0331	734892	+	int SP119_0709	694689			733630			696031			664930			686163			704821
pyotss0332	735205	+	SP119_0710	695002		M5005_RS03525	733943		SPy_0887	696344		MGAS1882_RS03465	665243		SPYM3_RS03360	686476		SPYH293_00707	705134		Spy49_0702
pyotss0333	736162	-	int SP119_0711	695959			734900			697301	Snp		666198			687433	Snp		706091	Snp
pyotss0334	736330	+	as SP119_0711	696127			735068			697469	Snp		666366			687601	Snp		706259	Snp
pyotss0335	738249	-	SP119_0711	698046		M5005_RS03530	736987	Snp	SPy_0888	699388		MGAS1882_RS03470	668285	Snp	SPYM3_RS03365	689520	Snp	SPYH293_00708	708178	Snp	Spy49_0703
pyotss0336	738465	+	SP119_0712	698262		M5005_RS03535	737204		SPy_0889	699604		MGAS1882_RS03475	668502		SPYM3_RS03370	689735		SPYH293_00709	708393		Spy49_0704
pyotss0337	744861	-	SP119_0718	704658		M5005_RS03565	743600		SPy_0898	706001		MGAS1882_RS03505	674899		SPYM3_RS03400	696132		SPYH293_00715	714712		Spy49_0710
pyotss0338	745041	+	SP119_0719	704838		M5005_RS03570	743780		SPy_0899	706181		MGAS1882_RS03510	675079		SPYM3_RS03405	696312		SPYH293_00716	714892		Spy49_0711
pyotss0339	745741	+	SP119_0720	705538		M5005_RS03575	744480		SPy_0900	706881		MGAS1882_RS03515	675779		SPYM3_RS03410	697012		SPYH293_00717	715592	Snp	Spy49_0712
pyotss0340	747432	+	SP119_0722	707229		M5005_RS03585	746171		SPy_0902	708572		MGAS1882_RS03525	677470		SPYM3_RS03420	698703		SPYH293_00719	717283		Spy49_0714
pyotss0341	749024	+	SP119_0723	708821		M5005_RS03590	747763		SPy_0903	710164	Snp	MGAS1882_RS03530	679062	Snp	SPYM3_RS03425	700295	Snp	SPYH293_00720	718875	Snp	Spy49_0715
pyotss0342	750667	+	SP119_0725	710464		M5005_RS03600	749406		SPy_0905	711807		MGAS1882_RS03540	680705		SPYM3_RS03435	701938		SPYH293_00722	720518		Spy49_0717
pyotss0343	753471	-	SP119_0727	713268		M5005_RS03610	752210		SPy_0908	714611		MGAS1882_RS03550	683509		SPYM3_RS03445	704742		SPYH293_00724	723322		Spy49_0719
pyotss0344	753495	+	SP119_0728, p2	713292		M5005_RS03615	752234		SPy_0909	714635		MGAS1882_RS03555	683533		SPYM3_RS03450	704766		SPYH293_00725	723346		Spy49_0720
pyotss0345	753582	+	SP119_0728, p1	713379		M5005_RS03615	752321		SPy_0909	714722		MGAS1882_RS03555	683620		SPYM3_RS03450	704853		SPYH293_00725	723433		Spy49_0720
pyotss0346	758204	+	SP119_0730	718001		M5005_RS03625	756943		SPy_0911	720336	Snp	MGAS1882_RS03570	688242	Snp	SPYM3_RS03460	709475	Snp	SPYH293_00727	728055	Snp	Spy49_0722
pyotss0347	759301	+	SP119_0731	719098		M5005_RS03630	758040		SPy_0912	721433		MGAS1882_RS03575	689339		SPYM3_RS03465	710572		SPYH293_00728	729152	Snp	Spy49_0723
pyotss0348	759597	+	SP119_t046	719394			758336			721729			689635			710868			729448
pyotss0349	761235	+	SP119_t048	721032			759974			723367			691294			712505			731083	Snp
pyotss0350	762000	-	SP119_0733	721797		M5005_RS03655	760739		SPy_0914	724135		MGAS1882_RS03600	692059		SPYM3_RS03490	713270		SPYH293_00733	731806		Spy49_0725
pyotss0351	762162	+	SP119_0734	721959		M5005_RS03660	760901		SPy_0915	724294		MGAS1882_RS03605	692223	Snp	SPYM3_RS03495	713429	Snp	SPYH293_00734	731970	Snp	Spy49_0726
pyotss0352	764095	+	SP119_0736	723892		M5005_RS03670	762834		SPy_0918	726227		MGAS1882_RS03615	693945	Snp	SPYM3_RS03505	715362		SPYH293_00736	733904		Spy49_0728
pyotss0353	765394	-	SP119_0737	725191			764133		SPy_0919	727526			695244			716661		SPYH293_00737	735203		Spy49_0729
pyotss0354	765407	+	SP119_0738	725204		M5005_RS03675	764146		SPy_0921	727539		MGAS1882_RS03620	695257		SPYM3_RS03510	716674		SPYH293_00738	735216		Spy49_0730
pyotss0355	766422	+	SP119_0739	726219		M5005_RS03680	765161		SPy_0922	728554		MGAS1882_RS03625	696272		SPYM3_RS03515	717689		SPYH293_00739	736231		Spy49_0731
pyotss0356	772340	+	SP119_0744	732137		M5005_RS03705	771079		SPy_0927	734472		MGAS1882_RS03650	702189		SPYM3_RS03540	723607		SPYH293_00744	742149		Spy49_0736
pyotss0357	774364	+	SP119_0747	734161		M5005_RS03720	773103		SPy_0930	736496		MGAS1882_RS03665	704213		SPYM3_RS03555	725631		SPYH293_00747	744173		Spy49_0739
pyotss0358	777030	+	SP119_0750	736827		M5005_RS03735	775769		SPy_0933	739162	Snp	MGAS1882_RS03680	706879		SPYM3_RS03570	728297	Snp	SPYH293_00750	746838	Snp	Spy49_0742
pyotss0359	778906	+	int SP119_0752	738703			777645	Snp		741038	Snp		708755	Snp		730173	Snp		748714	Snp
pyotss0360	779999	+	SP119_0753	739796		M5005_RS03750	821173		SPy_1010	742131		MGAS1882_RS03695	709848		SPYM3_RS03585	731266		SPYH293_00753	787653		Spy49_0793
pyotss0361	784711	-	SP119_0756	744508		M5005_RS03765	825885		SPy_1013	746843		MGAS1882_RS03710	714560		SPYM3_RS03600	735978		SPYH293_00756	792365		Spy49_0796
pyotss0362	784790	+	SP119_0757	744587		M5005_RS03770	825964		SPy_1016	746922		MGAS1882_RS03715	714639		SPYM3_RS03605	736057		SPYH293_00757	792444		Spy49_0797
pyotss0363	785900	+	int SP119_0757	745697			827074			748032			715749			737167			793554
pyotss0364	786293	-	SP119_SR055	746090			827467			748424			716141			737559	Snp		793946
pyotss0365	788131	+	SP119_0761	747928		M5005_RS03785	829305		SPy_1020	750262		MGAS1882_RS03730	717979		SPYM3_RS03620	739397		SPYH293_00761	795784		Spy49_0801
pyotss0366	791193	+	SP119_0764	750990		M5005_RS03800	832367		SPy_1025	753324	Snp	MGAS1882_RS03745	721041	Snp	SPYM3_RS03635	742459	Snp	SPYH293_00764	798846	Snp	Spy49_0805
pyotss0367	793362	+	SP119_0765	753159		M5005_RS03805	834536		SPy_1026	755493		MGAS1882_RS03750	723210		SPYM3_RS03640	744624	Snp	SPYH293_00765	801015		Spy49_0807
pyotss0368	802237	-	SP119_0769	762034		M5005_RS03830	843411		SPy_1032	764368		MGAS1882_RS03775	731904		SPYM3_RS03665	753504		SPYH293_00769	809891		Spy49_0811
pyotss0369	802385	+	SP119_0770	762182		M5005_RS03835	843559		SPy_1033	764516		MGAS1882_RS03780	732052		SPYM3_RS03670	753652		SPYH293_00770	810039		Spy49_0812
pyotss0370	805650	-	SP119_0772	765447		M5005_RS03845	846824		SPy_1035	767781		MGAS1882_RS03790	735317		SPYM3_RS03680	756917		SPYH293_00772	813304		Spy49_0814
pyotss0371	805725	+	SP119_0773	765522		M5005_RS03850	846899		SPy_1036	767856		MGAS1882_RS03795	735392		SPYM3_RS03685	756992		SPYH293_00773	813370	Snp	Spy49_0815
pyotss0372	807576	+	SP119_0775	767373		M5005_RS03860	848750		SPy_1038	769707		MGAS1882_RS03805	737243		SPYM3_RS03695	758843		SPYH293_00775	815225		Spy49_0817
pyotss0373	809808	+	SP119_0777	769605		M5005_RS03870	850982		SPy_1040	771929	Snp	MGAS1882_RS03815	739465		SPYM3_RS03705	761065		SPYH293_00777	817443		Spy49_0819
pyotss0374	813283	-	tracRNA/SP119_SR056	773080			854458			775407	Snp					764538			820917	Snp
pyotss0375	813362	-	tracRNA/SP119_SR056	773159			854537			775482	Snp					764617			820996	Snp
pyotss0376	813423	+	SP119_0781	773220		M5005_RS03890	854598		SPy_1046	775543	Snp	MGAS1882_RS03835				764678		SPYH293_00781	821055	Snp	Spy49_0823
pyotss0377	818456	+	int SP119_0782	778253			859631			780573			747920			769711	Snp		826090	Snp
pyotss0378	819549	+	crispr/SP119_SR057	779346			860724			781666			749013			770804	Snp		827183	Snp
pyotss0379	819973	+	SP119_0785	779770		M5005_RS03910	861346		SPy_1052	782090	Snp	MGAS1882_RS03855	788763			771360		SPYH293_00785	827675	Snp	Spy49_0828
pyotss0380	820494	+	SP119_0787	780291		M5005_RS03920	861867		SPy_1053	782611		MGAS1882_RS03865	789283		SPYM3_RS04045	771881		SPYH293_00787	828196		Spy49_0829
pyotss0381	822472	+	SP119_0788	782269	Snp	M5005_RS03925	863838	Snp	SPy_1054				791254	Snp	SPYM3_RS04050	773841	Snp	SPYH293_00788
pyotss0382	823648	+	SP119_0789	783450		M5005_RS03930	865015		SPy_1055	786093	Snp	MGAS1882_RS03875	793178		SPYM3_RS04055	775429	Snp	SPYH293_00789	831595	Snp	Spy49_0831
pyotss0383	824208	+	SP119_0790	784010		M5005_RS03935	865575		SPy_1056	786668	Snp	MGAS1882_RS03880	793753	Snp	SPYM3_RS04060	776004	Snp	SPYH293_00790	832170	Snp	Spy49_0832
pyotss0384	825364	+	SP119_0791	785166		M5005_RS03940	866731		SPy_1057	787824	Snp	MGAS1882_RS03885	794909	Snp	SPYM3_RS04065	777160	Snp	SPYH293_00791	833326	Snp	Spy49_0833
pyotss0385	827931	+	int SP119_0794	787733			869298			790399			797484	Snp		779727			835902
pyotss0386	828164	+	SP119_0795	787966		M5005_RS03960	869531		SPy_1061	790628	Snp	MGAS1882_RS03905	797717	Snp	SPYM3_RS04085	779960		SPYH293_00795	836136		Spy49_0837
pyotss0387	831722	+	SP119_0798	791524		M5005_RS03970	873089		SPy_1063						SPYM3_RS04095
pyotss0388	833774	+	SP119_0801	793576		M5005_RS03990	875141	Snp	SPy_1067	794219		MGAS1882_RS03920	801293	Snp	SPYM3_RS04100	783540		SPYH293_00798	839717	Snp	Spy49_0841
pyotss0389	835297	+	SP119_0802	795099		M5005_RS03995	876664		SPy_1068	795742		MGAS1882_RS03925	802819		SPYM3_RS04105	785063		SPYH293_00799	841239	Snp	Spy49_0842
pyotss0390	837241	+	SP119_0803	797043		M5005_RS04000	878608		SPy_1069	797686		MGAS1882_RS03930	804763	Snp	SPYM3_RS04110	787007		SPYH293_00800	843183	Snp	Spy49_0843
pyotss0391	840858	-	SP119_0805	800660		M5005_RS04010	882225		SPy_1071	801303	Snp	MGAS1882_RS03940	808379	Snp	SPYM3_RS04120	790624	Snp	SPYH293_00802	846801	Snp	Spy49_0845
pyotss0392	841025	+	SP119_0806	800827		M5005_RS04015	882392		SPy_1072	801472	Snp	MGAS1882_RS03945	808547	Snp	SPYM3_RS04125	790794	Snp	SPYH293_00803	846971	Snp	Spy49_0846
pyotss0393	845021	+	SP119_0815	804823		M5005_RS04020	886388		SPy_1073							794796		SPYH293_00812
pyotss0394	847284	+	SP119_0817	807086		M5005_RS04055	888651		SPy_1083							797068		SPYH293_00814
pyotss0395	850628	+	SP119_0822	810430		M5005_RS04080	891995		SPy_1088							805723		SPYH293_00822
pyotss0396	851276	+	SP119_0823	811078			892643		SPy_1092							806359	Snp
pyotss0397	852683	+	SP119_0827	812485		M5005_RS04110	894050		SPy_1093	802794	Snp	MGAS1882_RS03955	809869	Snp	SPYM3_RS04135	807799		SPYH293_00828	848292	Snp	Spy49_0849
pyotss0398	855035	-	SP119_0828	814837		M5005_RS04115	896402		SPy_1094	805146	Snp	MGAS1882_RS03960	812223	Snp	SPYM3_RS04140	810150		SPYH293_00829	850646		Spy49_0850
pyotss0399	855325	+	SP119_0829	815127		M5005_RS04120	896692		SPy_1096	805435		MGAS1882_RS03965	812511	Snp	SPYM3_RS04145	810440		SPYH293_00830	850936		Spy49_0851
pyotss0400	858997	+	SP119_0834	818799		M5005_RS04145	900364		SPy_1101	809113		MGAS1882_RS03990	816189		SPYM3_RS04170	814118		SPYH293_00835	854614		Spy49_0856
pyotss0401	866011	-	SP119_0840	825813		M5005_RS04175	907378		SPy_1107	816127		MGAS1882_RS04020	823203		SPYM3_RS04200			SPYH293_00841	861628		Spy49_0862
pyotss0402	869868	-	SP119_0843	829670		M5005_RS04190	911235		SPy_1111	819984	Snp	MGAS1882_RS04035	827059	Snp	SPYM3_RS04215	822908	Snp	SPYH293_00843	865485	Snp	Spy49_0865
pyotss0403	870042	+	SP119_0844	829844		M5005_RS04195	911409		SPy_1113	820158		MGAS1882_RS04040	827233		SPYM3_RS04220	823082		SPYH293_00844	865659	Snp	Spy49_0866
pyotss0404	870937	+	SP119_0845	830739		M5005_RS04200	912304		SPy_1114	821053	Snp	MGAS1882_RS04045	828128	Snp	SPYM3_RS04225	823977		SPYH293_00845	866554		Spy49_0867
pyotss0405	872637	+	SP119_0846	832439		M5005_RS04205	914004		SPy_1115	822753	Snp	MGAS1882_RS04050	829828		SPYM3_RS04230	825677		SPYH293_00846	868254		Spy49_0868
pyotss0406	873442	+	SP119_0847	833244		M5005_RS04210	914809		SPy_1117	823558		MGAS1882_RS04055	830633		SPYM3_RS04235	826482		SPYH293_00847	869059	Snp	Spy49_0869
pyotss0407	876698	-	SP119_0850	836500		M5005_RS04225	918065		SPy_1120	826814		MGAS1882_RS04070	833889		SPYM3_RS04250	829738		SPYH293_00850	872315		Spy49_0872
pyotss0408	879437	-	SP119_0853	839239		M5005_RS04240	920804		SPy_1123	829553		MGAS1882_RS04085	836628		SPYM3_RS04265	832476		SPYH293_00853	875054		Spy49_0875
pyotss0409	880107	+	SP119_0855	839909		M5005_RS04250	921474		SPy_1125	830223		MGAS1882_RS04095	837298		SPYM3_RS04275	833146		SPYH293_00855	875724		Spy49_0877
pyotss0410	880109	-	SP119_0854	839911		M5005_RS04245	921476		SPy_1124	830225		MGAS1882_RS04090	837300	Snp	SPYM3_RS04270	833148		SPYH293_00854	875726		Spy49_0876
pyotss0411	882520	+	SP119_0858 (end of SP119_0857)	842322		M5005_RS04265	923887	Snp	SPy_1128	832636	Snp	MGAS1882_RS04110	839711	Snp	SPYM3_RS04290	835559	Snp	SPYH293_00858	878137	Snp	Spy49_0880
pyotss0412	885325	-	SP119_0861	845127		M5005_RS04275	926692		SPy_1131	835424		MGAS1882_RS04120	842503	Snp	SPYM3_RS04300	838347		SPYH293_00860	880924		Spy49_0882
pyotss0413	885511	+	SP119_0862	845313		M5005_RS04280	926878		SPy_1133	835610		MGAS1882_RS04125	842692		SPYM3_RS04305	838533		SPYH293_00861	881116		Spy49_0883
pyotss0414	888137	+	SP119_0864	847939		M5005_RS04290	929504		SPy_1135	838236		MGAS1882_RS04135	845318		SPYM3_RS04315			SPYH293_00863	883742	Snp	Spy49_0885
pyotss0415	889366	+	SP119_0865	849168		M5005_RS04295	930733		SPy_1136	839465		MGAS1882_RS04140	846547	Snp	SPYM3_RS04320	842388		SPYH293_00864	884971		Spy49_0887
pyotss0416	892685	-	SP119_0868	852487		M5005_RS04310	934052		SPy_1139	842784	Snp	MGAS1882_RS04155	849866	Snp	SPYM3_RS04335	845707	Snp	SPYH293_00867	888290		Spy49_0892
pyotss0417	892772	+	SP119_0869	852574		M5005_RS04315	934139		SPy_1140	842871		MGAS1882_RS04160	849953		SPYM3_RS04340	845794		SPYH293_00868	888377		Spy49_0893
pyotss0418	902157	+	int SP119_0878	861959			943524			852256			859339			855179	Snp		897762
pyotss0419	902862	+	SP119_0879	862664		M5005_RS04365	944229		SPy_1150	852963		MGAS1882_RS04210	860044		SPYM3_RS04390	855884		SPYH293_00878	898467		Spy49_0903
pyotss0420	905449	-	SP119_0880	865251		M5005_RS04370	946816		SPy_1151	855550		MGAS1882_RS04215	862631		SPYM3_RS04395	858471		SPYH293_00879	901054		Spy49_0904
pyotss0421	905567	+	SP119_0881	865369		M5005_RS04375	946934		SPy_1152	855668		MGAS1882_RS04220	862749		SPYM3_RS04400	858589		SPYH293_00880	901172		Spy49_0905
pyotss0422	909573	+	SP119_0884	869375		M5005_RS04385	950940		SPy_1155	859674	Snp	MGAS1882_RS04230	866755		SPYM3_RS04410	862595		SPYH293_00882	905178		Spy49_0907
pyotss0423	911321	-	SP119_0886	871123		M5005_RS04395	952688		SPy_1158	861425	Snp	MGAS1882_RS04240	868509	Snp	SPYM3_RS04420	864412	Snp	SPYH293_00885	906997	Snp	Spy49_0909
pyotss0424	912523	-	SP119_0888	872325		M5005_RS04405	953890		SPy_1160	862627		MGAS1882_RS04250	869711		SPYM3_RS04430	865614	Snp	SPYH293_00887	908199	Snp	Spy49_0911
pyotss0425	912631	+	SP119_0889	872433		M5005_RS04410	953998		SPy_1161	862735		MGAS1882_RS04255	869819		SPYM3_RS04435	865722		SPYH293_00888	908307		Spy49_0912
pyotss0426	915317	+	SP119_0892	875119		M5005_RS04425	956684		SPy_1164	865422	Snp	MGAS1882_RS04270	872504	Snp	SPYM3_RS04450	868408		SPYH293_00891	910993		Spy49_0915
pyotss0427	918258	+	SP119_0895	878060		M5005_RS04435	959625		SPy_1169	868354	Snp	MGAS1882_RS04280				871340	Snp	SPYH293_00893	913926	Snp	Spy49_0918
pyotss0428	920092	+	SP119_0897	879894		M5005_RS04445	961459	Snp	SPy_1171	870220	Snp	MGAS1882_RS04290				873185	Snp	SPYH293_00895	915792	Snp	Spy49_0920
pyotss0429	921564	+	SP119_0899	881366		M5005_RS04455	962931		SPy_1173	871692		MGAS1882_RS04300						SPYH293_00897	917264		Spy49_0922
pyotss0430	923121	+	SP119_0900	882923		M5005_RS04460	964488		SPy_1174	873249	Snp	MGAS1882_RS04305	876291		SPYM3_RS04460	876208		SPYH293_00898	918821	Snp	Spy49_0923
pyotss0431	928182	-	SP119_0905	887984		M5005_RS04485	969549		SPy_1179	878311		MGAS1882_RS04330	881353		SPYM3_RS04485	881270		SPYH293_00903	923883		Spy49_0928
pyotss0432	929744	-	SP119_0906	889546		M5005_RS04490	971111		SPy_1180	879872		MGAS1882_RS04335	882915		SPYM3_RS04490	882832		SPYH293_00904	925445		Spy49_0929
pyotss0433	930057	+	SP119_0907	889859		M5005_RS04495	971424		SPy_1181	880185	Snp	MGAS1882_RS04340	883228		SPYM3_RS04495	883145		SPYH293_00905	925758		Spy49_0930
pyotss0434	938681	-	SP119_0917	898483		M5005_RS04545	980048		SPy_1193	888798		MGAS1882_RS04390	891853		SPYM3_RS04545	891769	Snp	SPYH293_00915	934374	Snp	Spy49_0942
pyotss0435	940515	-	SP119_0918	900317		M5005_RS04550	981882		SPy_1196	890631		MGAS1882_RS04395	893688		SPYM3_RS04550	893604		SPYH293_00916	936202		Spy49_0943
pyotss0436	940868	+	SP119_0919	900670		M5005_RS04555	982235		SPy_1198	890985	Snp	MGAS1882_RS04400	894042	Snp	SPYM3_RS04555	893962		SPYH293_00917	936556	Snp	Spy49_0944
pyotss0437	943621	-	SP119_0921	903423		M5005_RS04565	984988		SPy_1201	893738		MGAS1882_RS04410	896813		SPYM3_RS04565	896715		SPYH293_00919	939309		Spy49_0946
pyotss0438	944440	-	SP119_0922	904242		M5005_RS04570	985807		SPy_1202	894557		MGAS1882_RS04415	897632		SPYM3_RS04570	897534	Snp	SPYH293_00920	940128		Spy49_0947
pyotss0439	945965	-	SP119_0923	905767		M5005_RS04575	987332		SPy_1203	896082		MGAS1882_RS04420	899157		SPYM3_RS04575	899059		SPYH293_00921	941654	Snp	Spy49_0948
pyotss0440	946056	+	SP119_0924	905858		M5005_RS04580	987423		SPy_1204	896173		MGAS1882_RS04425	899248		SPYM3_RS04580	899150		SPYH293_00922	941745		Spy49_0949
pyotss0441	949319	+	as SP119_0926	909121			990686			899436			902511			902412			944986
pyotss0442	950886	-	SP119_0926	910688		M5005_RS04590	992253		SPy_1206	901003		MGAS1882_RS04435	904078		SPYM3_RS04590	903979		SPYH293_00924	946553		Spy49_0952
pyotss0443	952391	-	SP119_0928	912193		M5005_RS04600	993758		SPy_1209	902508		MGAS1882_RS04445	905583		SPYM3_RS04600	905484		SPYH293_00926	948058		Spy49_0954
pyotss0444	952435	+	SP119_0929	912237		M5005_RS04605	993802		SPy_1210	902552		MGAS1882_RS04450	905627		SPYM3_RS04605	905528		SPYH293_00927	948102		Spy49_0955
pyotss0445	954497	-	SP119_0930	914299		M5005_RS04610	995864		SPy_1211	904618	Snp	MGAS1882_RS04455	907766	Snp	SPYM3_RS04610	907604	Snp	SPYH293_00928	950241	Snp	Spy49_0957
pyotss0446	954776	-	sRNA asd/SP119_SR064	914578			996143	Snp		904893			908040			907878			950516	Snp
pyotss0447	956400	-	SP119_0931	916202		M5005_RS04615	997767		SPy_1212	906517		MGAS1882_RS04460	909664		SPYM3_RS04615	909502		SPYH293_00929	952140		Spy49_0958
pyotss0448	958161	-	SP119_0932	917963		M5005_RS04620	999528		SPy_1213	908278		MGAS1882_RS04465	911425	Snp	SPYM3_RS04620	911263		SPYH293_00930	953901		Spy49_0959
pyotss0449	964439	-	SP119_0939	924241		M5005_RS04655	1005806		SPy_1220	914556	Snp	MGAS1882_RS04500	917703		SPYM3_RS04655	917541		SPYH293_00937	960179	Snp	Spy49_0966
pyotss0450	964613	+	SP119_0940	924415		M5005_RS04660	1005980		SPy_1221	914730		MGAS1882_RS04505	917877		SPYM3_RS04660	917715		SPYH293_00938	960353		Spy49_0967
pyotss0451	966613	+	SP119_0943	926415		M5005_RS04675	1007980		SPy_1224	916730	Snp	MGAS1882_RS04520	919877	Snp	SPYM3_RS04675	919715	Snp	SPYH293_00941	962354	Snp	Spy49_0970
pyotss0452	975063	-	SP119_0949	934865		M5005_RS04705	1016430		SPy_1232	925180		MGAS1882_RS04550	928336	Snp	SPYM3_RS04705	928168	Snp	SPYH293_00947	970804	Snp	Spy49_0976
pyotss0453	975282	+	SP119_0950	935084		M5005_RS04710	1016649		SPy_1233	925399		MGAS1882_RS04555	928555		SPYM3_RS04710	928387		SPYH293_00948	971023		Spy49_0977
pyotss0454	976268	+	SP119_0951	936070		M5005_RS04715	1017635		SPy_1234	926385		MGAS1882_RS04560	929541		SPYM3_RS04715	929373		SPYH293_00949	972009		Spy49_0978
pyotss0455	978706	-	SP119_0953	938508		M5005_RS04725	1020073		SPy_1237	928823		MGAS1882_RS04570	931979		SPYM3_RS04725	931811		SPYH293_00951	974447		Spy49_0980
pyotss0456	981695	-	SP119_0954	941497		M5005_RS04730	1023062		SPy_1239	931813		MGAS1882_RS04575	934969		SPYM3_RS04730	934800		SPYH293_00952	977437		Spy49_0981
pyotss0457	986775	-	SP119_0960	946577		M5005_RS04760	1028142		SPy_1245	936894		MGAS1882_RS04605	940049		SPYM3_RS04760	939880		SPYH293_00958	982518		Spy49_0987
pyotss0458	989656	-	SP119_0964	949458		M5005_RS04780	1031023		SPy_1249	939775	Snp	MGAS1882_RS04625	942930		SPYM3_RS04780	942761		SPYH293_00962	985399		Spy49_0991
pyotss0459	991553	-	SP119_0966	951355		M5005_RS04790	1032920		SPy_1251	941666		MGAS1882_RS04635	944827	Snp	SPYM3_RS04790	944658		SPYH293_00964	987296		Spy49_0993
pyotss0460	992999	-	SP119_0967	952801		M5005_RS04795	1034366		SPy_1252	943112	Snp	MGAS1882_RS04640	946273	Snp	SPYM3_RS04795	946104	Snp	SPYH293_00965	988742	Snp	Spy49_0994
pyotss0461	994664	-	SP119_0969	954466		M5005_RS04805	1036031		SPy_1254	944777		MGAS1882_RS04650	947938		SPYM3_RS04805	947769		SPYH293_00967	990407	Snp	Spy49_0996
pyotss0462	998120	-	SP119_0971	957922		M5005_RS04815	1039487		SPy_1257	948233		MGAS1882_RS04660	951394	Snp	SPYM3_RS04815	951225		SPYH293_00969	993863		Spy49_0998
pyotss0463	998143	+	SP119_0972	957945		M5005_RS04820	1039510		SPy_1258	948256		MGAS1882_RS04665	951414	Snp	SPYM3_RS04820	951248		SPYH293_00970	993886		Spy49_0999
pyotss0464	999560	-	SP119_0973	959362		M5005_RS04825	1040927		SPy_1259	949673		MGAS1882_RS04670	952834	Snp	SPYM3_RS04825	952665	Snp	SPYH293_00971	995303		Spy49_1000
pyotss0465	1002298	-	SP119_0979	962100		M5005_RS04855	1043665		SPy_1265	952411		MGAS1882_RS04700	955572		SPYM3_RS04855	955403		SPYH293_00977	998041		Spy49_1006
pyotss0466	1004798	-	SP119_0980	964600		M5005_RS04860	1046165		SPy_1267	954911		MGAS1882_RS04705	958071	Snp	SPYM3_RS04860	957902		SPYH293_00978	1000540		Spy49_1007
pyotss0467	1004974	+	SP119_0981	964776		M5005_RS04865	1046341		SPy_1270	955083	Snp	MGAS1882_RS04710	958244	Snp	SPYM3_RS04865	958078		SPYH293_00979	1000716		Spy49_1008
pyotss0468	1006709	+	SP119_0982	966511		M5005_RS04870	1048076		SPy_1272	956821	Snp	MGAS1882_RS04715	959983	Snp	SPYM3_RS04870	959813		SPYH293_00980	1002451		Spy49_1009
pyotss0469	1009177	-	SP119_0983	968979		M5005_RS04875	1050544		SPy_1273	959290		MGAS1882_RS04720	962452		SPYM3_RS04875	962282		SPYH293_00981	1004920	Snp	Spy49_1010
pyotss0470	1011628	-	SP119_0986	971430		M5005_RS04890	1052999	Snp	SPy_1276	961745	Snp	MGAS1882_RS04735	964907	Snp	SPYM3_RS04890	964737	Snp	SPYH293_00984	1007375	Snp	Spy49_1013
pyotss0471	1012072	-	SP119_0987	971874		M5005_RS04895	1053439		SPy_1277	962186	Snp	MGAS1882_RS04740	965348		SPYM3_RS04895	965178		SPYH293_00985	1007816		Spy49_1014
pyotss0472	1014147	-	SP119_0988	973949		M5005_RS04900	1055514		SPy_1280				967423		SPYM3_RS04900	967253		SPYH293_00986	1009891		Spy49_1015
pyotss0473	1014807	-	SP119_0989	974609		M5005_RS04905	1056174		SPy_1281				968083			967913		SPYH293_00987	1010551		Spy49_1016
pyotss0474	1017614	-	SP119_0991	977416		M5005_RS04915	1058981		SPy_1283	975948		MGAS1882_RS04800	970890		SPYM3_RS04915	970720		SPYH293_00989	1013358		Spy49_1018
pyotss0475	1020735	-	int SP119_0992	980537			1062102			979069			974011			973841			1016479
pyotss0476	1020798	-	SP119_0992	980600		M5005_RS04920	1062165		SPy_1284	979132		MGAS1882_RS04805	974074		SPYM3_RS04920	973904		SPYH293_00990	1016542		Spy49_1019
pyotss0477	1020925	+	SP119_0993	980727		M5005_RS04925	1062292		SPy_1285	979259		MGAS1882_RS04810	974201		SPYM3_RS04925	974031	Snp	SPYH293_00991	1016669	Snp	Spy49_1020
pyotss0478	1023566	-	SP119_0996	983368		M5005_RS04940	1064933		SPy_1288	981904		MGAS1882_RS04825	976846		SPYM3_RS04940	976676		SPYH293_00994	1019311		Spy49_1023
pyotss0479	1023632	+	tmRNA/SP119_SR066	983434			1064999			981970			976912			976742			1019377
pyotss0480	1047704	-	SP119_SR067	1007506									1002181
pyotss0481	1048226	+	SP119_SR068	1008028									1002702
pyotss0482	1055888	+	SP119_1045	1015690		M5005_RS05180							1011625
pyotss0483	1056538	+	SP119_1046	1016340		M5005_RS05185
pyotss0484	1057138	+	SP119_1048 $	1016940		M5005_RS05195							1013805		SPYM3_RS05200
pyotss0485	1057774	+	SP119_1050	1017576		M5005_RS05205							1014438	Snp	SPYM3_RS05210
pyotss0486	1058636	+	SP119_SR069	1018438									1015575
pyotss0487	1058819	-	SP119_SR070	1018621
pyotss0488	1058907	+	SP119_1052	1018709		M5005_RS05210
pyotss0489	1060777	-	as SP119_1053	1020579									1017070
pyotss0490	1062239	+	SP119_1056	1022041		M5005_RS05225	1065650		SPy_1290	982621		MGAS1882_RS04830	1018532	Snp	SPYM3_RS05230	977393	Snp	SPYH293_00995	1020026		Spy49_1024
pyotss0491	1066960	-	SP119_1058	1026762		M5005_RS05235	1070371		SPy_1292	987342		MGAS1882_RS04840	1023253		SPYM3_RS05240	982114		SPYH293_00997	1024747		Spy49_1026
pyotss0492	1067286	+	as SP119_1059	1027088			1070697			987668			1023579			982441			1025073
pyotss0493	1068126	-	SP119_1059	1027928		M5005_RS05240	1071537		SPy_1293	988508	Snp	MGAS1882_RS04845	1024419		SPYM3_RS05245	983281		SPYH293_00998	1025913		Spy49_1027
pyotss0494	1068282	+	SP119_1060	1028084		M5005_RS05245	1071693		SPy_1294	988663		MGAS1882_RS04850	1024573	Snp	SPYM3_RS05250	983435	Snp	SPYH293_00999	1026067	Snp	Spy49_1028
pyotss0495	1076565	+	as SP119_1067	1036367			1079976									991687
pyotss0496	1081601	-	SP119_1069	1041403		M5005_RS05290	1085012		SPy_1306							996723		SPYH293_01008
pyotss0497	1081867	+	SP119_SR074	1041669			1085278			993880			1029583			996994			1031282
pyotss0498	1087575	-	SP119_1075	1047377		M5005_RS05325	1090986		SPy_1313	999588		MGAS1882_RS04900	1035291		SPYM3_RS05300	1002702		SPYH293_01014	1036990		Spy49_1038
pyotss0499	1089825	-	SP119_1076	1049627		M5005_RS05330	1093236		SPy_1314	1001838		MGAS1882_RS04905	1037541		SPYM3_RS05305	1004952		SPYH293_01015	1039239		Spy49_1039
pyotss0500	1089960	+	SP119_1077	1049762		M5005_RS05335	1093371		SPy_1315	1001973		MGAS1882_RS04910	1037676		SPYM3_RS05310	1005087		SPYH293_01016	1039374		Spy49_1040
pyotss0501	1100508	-	SP119_1086	1060310		M5005_RS05375	1103919		SPy_1328	1012520		MGAS1882_RS04950	1048223		SPYM3_RS05350	1015635		SPYH293_01025	1049922	Snp	Spy49_1049
pyotss0502	1100703	+	SP119_1087	1060505		M5005_RS05380	1104114		SPy_1329	1012715		MGAS1882_RS04955	1048418		SPYM3_RS05355	1015830		SPYH293_01026	1050117		Spy49_1050
pyotss0503	1103156	-	SP119_1090	1062958		M5005_RS05390	1106568		SPy_1333	1015168	Snp	MGAS1882_RS04965	1050871	Snp	SPYM3_RS05365	1018283	Snp	SPYH293_01028	1052570	Snp	Spy49_1053
pyotss0504	1103277	+	SP119_SR075	1063079			1106689			1016615			1050992			1018404			1052691
pyotss0505	1103691	+	int SP119_1091	1063493			1107103			1017029			1051408	Snp		1018818			1053107
pyotss0506	1105515	-	SP119_1093	1065319		M5005_RS05405	1108927		SPy_1337	1018853		MGAS1882_RS04990	1057031	Snp	SPYM3_RS05405	1020642	Snp	SPYH293_01032	1060511		Spy49_1064
pyotss0507	1105585	+	SP119_1094	1065389		M5005_RS05410	1108997		SPy_1339	1018923		MGAS1882_RS04995	1057101	Snp	SPYM3_RS05410	1020712	Snp	SPYH293_01033	1060581		Spy49_1065
pyotss0508	1107508	-	SP119_1095	1067312		M5005_RS05415	1110920		SPy_1340	1020846		MGAS1882_RS05000	1059026	Snp	SPYM3_RS05415	1022635		SPYH293_01034	1062504		Spy49_1066
pyotss0509	1107672	+	SP119_1096	1067476		M5005_RS05420	1111084		SPy_1343	1021010		MGAS1882_RS05005	1059188		SPYM3_RS05420	1022799	Snp	SPYH293_01035	1062668		Spy49_1067
pyotss0510	1109716	-	SP119_1097	1069520		M5005_RS05425	1113128		SPy_1344	1023052		MGAS1882_RS05010	1061230		SPYM3_RS05425	1024841		SPYH293_01036	1064709		Spy49_1070
pyotss0511	1111996	-	SP119_1099	1071800		M5005_RS05435	1115408		SPy_1346	1025333		MGAS1882_RS05020	1063513		SPYM3_RS05435	1027240		SPYH293_01038	1067107	Snp	Spy49_1072
pyotss0512	1113510	-	SP119_1100	1073314		M5005_RS05440	1116922		SPy_1350	1026847		MGAS1882_RS05025	1065027		SPYM3_RS05440	1028754		SPYH293_01039	1068621		Spy49_1073
pyotss0513	1117536	-	SP119_1104 (end SP119_1105)	1077340		M5005_RS05460	1120948		SPy_1354	1030873		MGAS1882_RS05045	1069052		SPYM3_RS05460	1032780		SPYH293_01043	1072647		Spy49_1077
pyotss0514	1119257	-	SP119_1106	1079061		M5005_RS05470	1122669		SPy_1356	1032594		MGAS1882_RS05055	1070773		SPYM3_RS05470	1034501		SPYH293_01045	1074368		Spy49_1079
pyotss0515	1120198	-	SP119_1107	1080002		M5005_RS05475	1123610		SPy_1357	1033451	Snp	MGAS1882_RS05060	1072050			1035526	Snp	SPYH293_01046	1075226	Snp	Spy49_1080
pyotss0516	1121771	-	SP119_1108	1081575		M5005_RS05480	1125183		SPy_1358	1035023		MGAS1882_RS05065	1073622		SPYM3_RS05480	1037099		SPYH293_01047	1076797		Spy49_1082
pyotss0517	1122431	+	as SP119_1109	1082235			1125843			1035683			1074282			1037759			1077457
pyotss0518	1123486	-	SP119_1109	1083290		M5005_RS05485	1126898		SPy_1359	1036737		MGAS1882_RS05070	1075337		SPYM3_RS05485	1038813	Snp	SPYH293_01048	1078512		Spy49_1083
pyotss0519	1126046	-	SP119_1110	1085850		M5005_RS05490	1129458		SPy_1361	1039299		MGAS1882_RS05075	1077897		SPYM3_RS05490	1041373		SPYH293_01049	1081070		Spy49_1084
pyotss0520	1126228	+	SP119_1111	1086032		M5005_RS05495	1129640		SPy_1362	1039481		MGAS1882_RS05080	1078079		SPYM3_RS05495	1041555		SPYH293_01050	1081252		Spy49_1085
pyotss0521	1127347	-	SP119_1112	1087151			1130759			1040600			1079198	Snp		1042674	Snp		1082373	Snp	Spy49_1086
pyotss0522	1129609	-	SP119_1114	1089413		M5005_RS05505	1133021		SPy_1365	1042862		MGAS1882_RS05090	1081450	Snp	SPYM3_RS05505	1044936		SPYH293_01052	1084636		Spy49_1088
pyotss0523	1129720	+	SP119_1115	1089524		M5005_RS05510	1133132		SPy_1366	1042973	Snp	MGAS1882_RS05095	1081561	Snp	SPYM3_RS05510	1045047		SPYH293_01053	1084747		Spy49_1089
pyotss0524	1131613	-	SP119_1117	1091417		M5005_RS05520	1135025		SPy_1368	1044866		MGAS1882_RS05105	1083454		SPYM3_RS05520	1046940		SPYH293_01055	1086643		Spy49_1090
pyotss0525	1131658	+	SP119_1118	1091462		M5005_RS05525	1135070		SPy_1369	1044911		MGAS1882_RS05110	1083499		SPYM3_RS05525	1046985		SPYH293_01056	1086688		Spy49_1091
pyotss0526	1134170	-	SP119_1119	1093974		M5005_RS05530	1137582		SPy_1370	1047423		MGAS1882_RS05115	1086010		SPYM3_RS05530	1049496		SPYH293_01057	1089200		Spy49_1092
pyotss0527	1135699	-	SP119_1120	1095503		M5005_RS05535	1139111	Snp	SPy_1371	1048952	Snp	MGAS1882_RS05120	1087539	Snp	SPYM3_RS05535	1051025	Snp	SPYH293_01058	1090731	Snp	Spy49_1093
pyotss0528	1137917	-	SP119_1122	1097721		M5005_RS05545	1141329		SPy_1373	1051170		MGAS1882_RS05130	1089757		SPYM3_RS05545	1053243		SPYH293_01060	1092949		Spy49_1095
pyotss0529	1138206	+	SP119_1123	1098010		M5005_RS05550	1141618		SPy_1374	1051459		MGAS1882_RS05135	1090046		SPYM3_RS05550	1053532		SPYH293_01061	1093238		Spy49_1096
pyotss0530	1142005	+	SP119_1126	1101809		M5005_RS05565	1145417		SPy_1379	1055258		MGAS1882_RS05150	1093845		SPYM3_RS05565	1057331		SPYH293_01064	1097037		Spy49_1100
pyotss0531	1143333	+	SP119_1127	1103137		M5005_RS05570	1146745		SPy_1380				1095173	Snp	SPYM3_RS05570				1098365		Spy49_1101
pyotss0532	1144202	+	SP119_1129	1104006			1147614			1057413	Snp		1096042			1059481	Snp	SPYH293_01067	1099235
pyotss0533	1146548	-	SP119_1133	1106352		M5005_RS05600	1149960		SPy_1386	1059759	Snp	MGAS1882_RS05180	1098387	Snp	SPYM3_RS05595	1061833	Snp	SPYH293_01070	1101582		Spy49_1107
pyotss0534	1149623	-	SP119_1134	1109427		M5005_RS05605	1153035		SPy_1389	1062834		MGAS1882_RS05185	1101460		SPYM3_RS05600	1064887		SPYH293_01072	1104657		Spy49_1108
pyotss0535	1150754	-	SP119_1135	1110558		M5005_RS05610	1154166		SPy_1390	1063965		MGAS1882_RS05190	1102591		SPYM3_RS05605	1066018		SPYH293_01073	1105788	Snp	Spy49_1109
pyotss0536	1151495	-	SP119_1136	1111299		M5005_RS05615	1154907		SPy_1391	1064706	Snp	MGAS1882_RS05195	1103332		SPYM3_RS05610	1066759		SPYH293_01074	1106529		Spy49_1110
pyotss0537	1152814	-	SP119_1137	1112618		M5005_RS05620	1156226		SPy_1392	1066025		MGAS1882_RS05200	1104651		SPYM3_RS05615	1068078	Snp	SPYH293_01075	1107849		Spy49_1111
pyotss0538	1154962	-	SP119_1138	1114766		M5005_RS05625	1158374		SPy_1393	1068173		MGAS1882_RS05205	1106799		SPYM3_RS05620	1070226		SPYH293_01076	1109997		Spy49_1112
pyotss0539	1156924	-	SP119_1140	1116728		M5005_RS05635	1160335		SPy_1398	1070137		MGAS1882_RS05215	1108763		SPYM3_RS05630	1072189		SPYH293_01078	1111961		Spy49_1114
pyotss0540	1157783	-	SP119_1141	1117587		M5005_RS05640	1161194		SPy_1399	1070996		MGAS1882_RS05220	1109622		SPYM3_RS05635	1073048		SPYH293_01079	1112820		Spy49_1115
pyotss0541	1157887	+	SP119_1142	1117691		M5005_RS05645	1161298		SPy_1400	1071100		MGAS1882_RS05225	1109726		SPYM3_RS05640	1073152		SPYH293_01080	1112924		Spy49_1116
pyotss0542	1161380	-	SP119_1146	1121184		M5005_RS05665	1164791		SPy_1405	1074593		MGAS1882_RS05245	1113219		SPYM3_RS05660	1076686		SPYH293_01083	1116416	Snp	Spy49_1121
pyotss0543	1162163	-	SP119_1147	1121967		M5005_RS05670	1165574		SPy_1406	1075376		MGAS1882_RS05250	1114002		SPYM3_RS05665	1077469		SPYH293_01084	1117194		Spy49_1122
pyotss0544	1163274	-	SP119_1148	1123078		M5005_RS05675	1166685		SPy_1407	1076487	Snp	MGAS1882_RS05255	1115113	Snp	SPYM3_RS05670	1078580		SPYH293_01085	1118305	Snp	Spy49_1123
pyotss0545	1167196	-	SP119_1151	1127000		M5005_RS05690	1170607		SPy_1410	1080409	Snp	MGAS1882_RS05270	1119035	Snp	SPYM3_RS05685	1082502	Snp	SPYH293_01088	1122227	Snp	Spy49_1127
pyotss0546	1167289	+	SP119_1152	1127093		M5005_RS05695	1170700		SPy_1411	1080502		MGAS1882_RS05275	1119128		SPYM3_RS05690	1082595		SPYH293_01089	1122320		Spy49_1128
pyotss0547	1170401	-	SP119_1154	1130205		M5005_RS05705	1173812		SPy_1414	1083614		MGAS1882_RS05285	1122239		SPYM3_RS05700	1085706		SPYH293_01091	1125432		Spy49_1130
pyotss0548	1170696	-	int SP119_1155	1130500			1174107			1083909			1122534			1086001			1125727	Snp
pyotss0549	1172178	-	SP119_1155	1131982		M5005_RS05710	1175589		SPy_1415	1085391		MGAS1882_RS05290	1124016		SPYM3_RS05705	1087483		SPYH293_01092	1127209		Spy49_1132
pyotss0550	1174162	-	SP119_1156	1133966		M5005_RS05715	1177573		SPy_1416	1087375		MGAS1882_RS05295	1126000		SPYM3_RS05710	1089467		SPYH293_01093	1129193		Spy49_1133
pyotss0551	1174916	-	SP119_1157	1134720		M5005_RS05720	1178327		SPy_1419	1088129		MGAS1882_RS05300	1126754	Snp	SPYM3_RS05715	1090221	Snp	SPYH293_01094	1129947		Spy49_1135
pyotss0552	1176407	-	SP119_1158	1136211		M5005_RS05725	1179818		SPy_1420	1089620		MGAS1882_RS05305	1128245		SPYM3_RS05720	1091712		SPYH293_01095	1131438		Spy49_1136
pyotss0553	1177635	-	SP119_1159	1137439		M5005_RS05730	1181046		SPy_1421	1090848		MGAS1882_RS05310	1129481		SPYM3_RS05725	1092940		SPYH293_01096	1132666		Spy49_1137
pyotss0554	1179029	-	SP119_1160	1138833		M5005_RS05735	1182440		SPy_1422	1092242		MGAS1882_RS05315	1130875		SPYM3_RS05730	1094332		SPYH293_01097	1134059		Spy49_1138
pyotss0555	1179916	-	SP119_1161	1139720		M5005_RS05745	1183327		SPy_1424	1093129		MGAS1882_RS05325	1131762		SPYM3_RS05740	1095219		SPYH293_01098	1134945		Spy49_1140
pyotss0556	1180561	-	SP119_1162	1140365		M5005_RS05750	1183972		SPy_1425	1093774		MGAS1882_RS05330	1132407		SPYM3_RS05745	1095864		SPYH293_01099	1135590		Spy49_1141
pyotss0557	1181248	-	SP119_1164	1141052		M5005_RS05755	1184659		SPy_1427	1094461		MGAS1882_RS05335	1133094		SPYM3_RS05750	1096551		SPYH293_01100	1136277		Spy49_1142
pyotss0558	1182074	-	SP119_1165	1141878		M5005_RS05760	1185488	Snp	SPy_1429	1095292	Snp	MGAS1882_RS05340	1133923	Snp	SPYM3_RS05755	1097380	Snp	SPYH293_01101	1137106	Snp	Spy49_1143
pyotss0559	1182240	+	SP119_1166	1142044		M5005_RS05765	1185651		SPy_1432	1095455		MGAS1882_RS05345	1134086		SPYM3_RS05760	1097543		SPYH293_01102	1137269		Spy49_1144
pyotss0560	1183460	-	SP119_1167	1143264			1186871			1096675			1135309	Snp		1098763			1138496	Snp	Spy49_1145
pyotss0561	1185409	-	SP119_1168	1145213		M5005_RS05770	1188820		SPy_1434	1098627	Snp	MGAS1882_RS05350	1137255		SPYM3_RS05765	1100712		SPYH293_01103	1140442		Spy49_1146
pyotss0562	1185569	+	SP119_SR079	1145373			1188980			1098784			1137414	Snp		1100862			1140602
pyotss0563	1186100	-	SP119_1169	1145904		M5005_RS05775	1189511
pyotss0564	1186293	+	SP119_1170	1146097		M5005_RS05780	1189703		SPy_1436
pyotss0565	1202845	-	int SP119_1194	1162649			1209256						1157129
pyotss0566	1206341	+	SP119_SR080	1166145			1212752						1160622	Snp
pyotss0567	1212854	+	SP119_SR081	1172658			1219342	Snp		1136978			1168665	Snp
pyotss0568	1213173	+	SP119_1214	1172977		M5005_RS06000				1137297		MGAS1882_RS05620
pyotss0569	1213616	+	SP119_1215	1173420		M5005_RS06005				1137732	Snp	MGAS1882_RS05625
pyotss0570	1215714	+	SP119_SR082	1175518
pyotss0571	1215943	+	SP119_SR083	1175747
pyotss0572	1216186	+	SP119_1218	1175990
pyotss0573	1216417	-	as SP119_1218	1176221
pyotss0574	1216532	+	SP119_1219	1176336		M5005_RS06020
pyotss0575	1216646	-	as SP119_1219	1176450
pyotss0576	1217841	-	as SP119_1221	1177645			1221373	Snp		1141935	Snp		1170696	Snp
pyotss0577	1219426	-	SP119_1223	1179230		M5005_RS06040	1222949		SPy_1489	1143513		MGAS1882_RS05665	1172273		SPYM3_RS06025	1101321		SPYH293_01104	1141049	Snp	Spy49_1147
pyotss0578	1221752	-	SP119_1226	1181556		M5005_RS06055	1225275		SPy_1493	1145839	Snp	MGAS1882_RS05680	1174599	Snp	SPYM3_RS06040	1103647		SPYH293_01107	1143375	Snp	Spy49_1150
pyotss0579	1222917	-	SP119_1227	1182721		M5005_RS06060	1226440		SPy_1494	1147010		MGAS1882_RS05685	1175767		SPYM3_RS06045			SPYH293_01108	1144555		Spy49_1151
pyotss0580	1228476	-	SP119_1233	1188280		M5005_RS06090	1231999		SPy_1500	1152569	Snp	MGAS1882_RS05715	1181326		SPYM3_RS06075	1110413	Snp	SPYH293_01114	1150113	Snp	Spy49_1157
pyotss0581	1229457	-	SP119_1234	1189261		M5005_RS06095	1232980		SPy_1502	1153550		MGAS1882_RS05720	1182307		SPYM3_RS06080	1111394		SPYH293_01115	1151094		Spy49_1158
pyotss0582	1231411	-	SP119_1235	1191215		M5005_RS06100	1234934		SPy_1503	1155504	Snp	MGAS1882_RS05725	1184261	Snp	SPYM3_RS06085	1113347		SPYH293_01116	1153048		Spy49_1159
pyotss0583	1232963	-	SP119_1236	1192767		M5005_RS06105	1236486		SPy_1505	1157056	Snp	MGAS1882_RS05730	1185813		SPYM3_RS06090	1114899		SPYH293_01117	1154600		Spy49_1160
pyotss0584	1234528	-	SP119_1238	1194332		M5005_RS06115	1238051		SPy_1507	1158621		MGAS1882_RS05740	1187378		SPYM3_RS06100	1116464		SPYH293_01119	1156165		Spy49_1162
pyotss0585	1234876	-	SP119_1239	1194680		M5005_RS06120	1238399		SPy_1508	1158969		MGAS1882_RS05745	1187726		SPYM3_RS06105	1116812		SPYH293_01120	1156513		Spy49_1163
pyotss0586	1235085	+	SP119_1240	1194889		M5005_RS06125	1238608		SPy_1509	1159178		MGAS1882_RS05750	1187935		SPYM3_RS06110	1117022		SPYH293_01121	1156722		Spy49_1164
pyotss0587	1237538	+	SP119_1241	1197342		M5005_RS06130	1241061		SPy_1510	1161631		MGAS1882_RS05755	1190388		SPYM3_RS06115	1119475		SPYH293_01122	1159175		Spy49_1165
pyotss0588	1238042	+	SP119_1242	1197846		M5005_RS06135	1241565		SPy_1511	1162135		MGAS1882_RS05760	1190892		SPYM3_RS06120	1119979		SPYH293_01123	1159679		Spy49_1166
pyotss0589	1247638	-	SP119_1250	1207442		M5005_RS06175	1251161		SPy_1521	1171731		MGAS1882_RS05800	1200488		SPYM3_RS06160	1129574		SPYH293_01131	1169275		Spy49_1174
pyotss0590	1247996	-	int SP119_1251	1207800			1251519			1172089			1200845			1129931			1169632
pyotss0591	1251400	-	SP119_1253	1211204		M5005_RS06190	1254923		SPy_1525	1175493		MGAS1882_RS05815	1204249		SPYM3_RS06175	1133335		SPYH293_01134	1173036		Spy49_1177
pyotss0592	1251558	+	SP119_SR088	1211362			1255081			1175651			1204407	Snp		1133493	Snp		1173194	Snp
pyotss0593	1253985	-	SP119_1255	1213789		M5005_RS06200	1257522		SPy_1527	1178064		MGAS1882_RS05825	1206820		SPYM3_RS06185	1135906		SPYH293_01136	1175607		Spy49_1179
pyotss0594	1255720	-	SP119_1258	1215524		M5005_RS06215	1259257		SPy_1530	1179799	Snp	MGAS1882_RS05840	1208555		SPYM3_RS06200	1137640	Snp	SPYH293_01139	1177342		Spy49_1182
pyotss0595	1256550	-	SP119_1259	1216354		M5005_RS06220	1260087		SPy_1531	1180629		MGAS1882_RS05845	1209385		SPYM3_RS06205	1138470		SPYH293_01140	1178172		Spy49_1183
pyotss0596	1259181	-	SP119_1262	1218985		M5005_RS06235	1262718		SPy_1534	1183260		MGAS1882_RS05860	1212016		SPYM3_RS06220	1141101		SPYH293_01143	1180803		Spy49_1186
pyotss0597	1262908	-	SP119_1266	1222712		M5005_RS06255	1266446		SPy_1538	1187000		MGAS1882_RS05880	1215744		SPYM3_RS06240	1144837		SPYH293_01147	1184531		Spy49_1190
pyotss0598	1263046	+	as SP119_1267	1222850			1266584			1187137	Snp		1215881	Snp		1144975			1184668	Snp
pyotss0599	1264140	-	SP119_1267	1223944		M5005_RS06260	1267678		SPy_1539	1188232		MGAS1882_RS05885	1216976		SPYM3_RS06245	1146069		SPYH293_01148	1185763		Spy49_1191
pyotss0600	1271197	-	SP119_1273	1231001		M5005_RS06290	1274735		SPy_1547	1195290		MGAS1882_RS05915	1224035	Snp	SPYM3_RS06275	1153126		SPYH293_01154	1192820	Snp	Spy49_1197
pyotss0601	1272111	-	SP119_1274	1231915		M5005_RS06295	1275649		SPy_1548	1196204		MGAS1882_RS05920	1224949		SPYM3_RS06280	1154040		SPYH293_01155	1193732		Spy49_1198
pyotss0602	1272197	+	SP119_1275	1232001		M5005_RS06300	1275735		SPy_1549	1196290		MGAS1882_RS05925	1225035		SPYM3_RS06285	1154126		SPYH293_01156	1193818		Spy49_1199
pyotss0603	1273606	-	SP119_1276 (end of SP119_1277)	1233410		M5005_RS06305	1277144		SPy_1551	1197699		MGAS1882_RS05930	1226445	Snp	SPYM3_RS06290	1155535		SPYH293_01157	1195228		Spy49_1200
pyotss0604	1277276	-	SP119_1279	1237080		M5005_RS06320	1280814		SPy_1556	1201369		MGAS1882_RS05945	1271894	Snp	SPYM3_RS06305	1159205		SPYH293_01160	1198898		Spy49_1203
pyotss0605	1288462	-	SP119_1289	1248266		M5005_RS06335	1291935		SPy_1559							1170991		SPYH293_01163	1210153		Spy49_1206
pyotss0606	1292346	-	SP119_1292	1252150		M5005_RS06385	1295819		SPy_1570	1216009		MGAS1882_RS06015	1282349		SPYM3_RS06660	1174875	Snp		1214039	Snp	Spy49_1217
pyotss0607	1293087	-	SP119_1294	1252891		M5005_RS06395	1296560		SPy_1572	1216750		MGAS1882_RS06025	1283093		SPYM3_RS06670	1175616		SPYH293_01174	1214780		Spy49_1219
pyotss0608	1293224	+	SP119_t049	1253028			1296697			1216887			1283230			1177079			1214917
pyotss0609	1293439	+	SP119_1296	1253243		M5005_RS06405	1298238		SPy_1576	1217101		MGAS1882_RS06035	1283445		SPYM3_RS06680	1177292		SPYH293_01178	1215131		Spy49_1220
pyotss0610	1296547	-	SP119_1299	1256351		M5005_RS06420	1301346		SPy_1581	1220210		MGAS1882_RS06050	1286554		SPYM3_RS06695	1180401		SPYH293_01181	1218240		Spy49_1223
pyotss0611	1297504	-	SP119_1300	1257308		M5005_RS06425	1302303		SPy_1582	1221167		MGAS1882_RS06055	1287512	Snp	SPYM3_RS06700	1181358		SPYH293_01182	1219197		Spy49_1224
pyotss0612	1298488	-	SP119_1301	1258292		M5005_RS06430	1303287		SPy_1584	1222151		MGAS1882_RS06060	1288513		SPYM3_RS06705	1182342		SPYH293_01183	1220181		Spy49_1225
pyotss0613	1305920	-	SP119_1305	1265724		M5005_RS06450	1310719		SPy_1589	1229583		MGAS1882_RS06080	1295945		SPYM3_RS06725	1189774		SPYH293_01187	1227613		Spy49_1229
pyotss0614	1309669	+	SP119_1309	1269473		M5005_RS06470	1314468	Snp	SPy_1596	1233332	Snp	MGAS1882_RS06100	1299694	Snp	SPYM3_RS06745	1193523	Snp	SPYH293_01191	1231362	Snp	Spy49_1234
pyotss0615	1315463	-	SP119_1313	1275267		M5005_RS06485	1320262		SPy_1602	1239127	Snp	MGAS1882_RS06115	1305489	Snp	SPYM3_RS06760	1199319	Snp	SPYH293_01194	1237155	Snp	Spy49_1237
pyotss0616	1315550	+	SP119_1314	1275354		M5005_RS06490	1320349		SPy_1603	1239214	Snp	MGAS1882_RS06120	1305575	Snp	SPYM3_RS06765	1199405	Snp	SPYH293_01195	1237242	Snp	Spy49_1238
pyotss0617	1321149	-	SP119_1316	1280953		M5005_RS06500	1325948		SPy_1605	1244813		MGAS1882_RS06130	1311173		SPYM3_RS06775	1205004		SPYH293_01197	1242841		Spy49_1240
pyotss0618	1323146	-	SP119_1317	1282950		M5005_RS06505	1327945		SPy_1606	1246810		MGAS1882_RS06135	1313170	Snp	SPYM3_RS06780	1207003	Snp	SPYH293_01198	1244841	Snp	Spy49_1241
pyotss0619	1323182	+	SP119_1318	1282986		M5005_RS06510	1327981		SPy_1607	1246846		MGAS1882_RS06140	1313206		SPYM3_RS07055	1207037	Snp	SPYH293_01199	1244875	Snp	Spy49_1242
pyotss0620	1324007	+	SP119_1319	1283811		M5005_RS06515	1328806		SPy_1608	1247671		MGAS1882_RS06145	1352220	Snp	SPYM3_RS07060	1207862		SPYH293_01200	1245700		Spy49_1243
pyotss0621	1332853	-	SP119_1321	1292657		M5005_RS06575	1337653		SPy_1613	1256547	Snp	MGAS1882_RS06205	1361151		SPYM3_RS07120	1216733		SPYH293_01213	1254590		Spy49_1247
pyotss0622	1334909	+	SP119_1324	1294713		M5005_RS06590	1339709		SPy_1617	1258601		MGAS1882_RS06220	1363205	Snp	SPYM3_RS07135	1218788	Snp	SPYH293_01216	1256646		Spy49_1250
pyotss0623	1335630	+	SP119_1325	1295434		M5005_RS06595	1340430		SPy_1618	1259322		MGAS1882_RS06225	1363926		SPYM3_RS07140	1219509		SPYH293_01217	1257367		Spy49_1251
pyotss0624	1338425	-	SP119_1327	1298229		M5005_RS06600	1343225		SPy_1619	1262117	Snp	MGAS1882_RS06230	1366721	Snp	SPYM3_RS07145	1222304	Snp	SPYH293_01218	1260162	Snp	Spy49_1252
pyotss0625	1340785	-	SP119_1330	1300589		M5005_RS06620	1345585		SPy_1623	1264477		MGAS1882_RS06250	1369081		SPYM3_RS07165	1224664		SPYH293_01222	1262522		Spy49_1256
pyotss0626	1343756	-	int SP119_1333	1303560			1348556			1267448			1372052			1227635			1265493
pyotss0627	1345827	-	SP119_1334	1305631		M5005_RS06640	1350627		SPy_1628	1269519		MGAS1882_RS06270	1374123		SPYM3_RS07185	1229706		SPYH293_01226	1267564		Spy49_1261
pyotss0628	1349317	-	SP119_1337	1309121		M5005_RS06655	1354117		SPy_1632	1273009		MGAS1882_RS06285	1377613		SPYM3_RS07200	1233196		SPYH293_01229	1271054		Spy49_1265
pyotss0629	1351050	-	SP119_1338	1310854		M5005_RS06660	1355850		SPy_1633	1274742		MGAS1882_RS06290	1379349	Snp	SPYM3_RS07205	1234929		SPYH293_01230	1272790	Snp	Spy49_1266
pyotss0630	1351289	+	as SP119_1339	1311093			1356089			1274980			1379585			1235168	Snp		1273026
pyotss0631	1352078	-	SP119_1339	1311882		M5005_RS06665	1356878		SPy_1634										1273815		Spy49_1267
pyotss0632	1352095	+	SP119_1340	1311899		M5005_RS06670	1356895		SPy_1637										1273832		Spy49_1268
pyotss0633	1357026	+	SP119_1345	1316830		M5005_RS06695	1361826		SPy_1642	1280714		MGAS1882_RS06325	1385319		SPYM3_RS07240	1240903		SPYH293_01237	1278762		Spy49_1273
pyotss0634	1359330	-	SP119_1346 (end of SP119_1347)	1319134		M5005_RS06700	1364130		SPy_1643	1283018		MGAS1882_RS06330	1387623		SPYM3_RS07245	1243207		SPYH293_01238	1281068		Spy49_1274
pyotss0635	1360466	-	SP119_1347 (int RNAse P)	1320270		M5005_RS06705	1365266		SPy_1644	1284154		MGAS1882_RS06335	1388759		SPYM3_RS07250	1244343		SPYH293_01239	1282204		Spy49_1275
pyotss0636	1361132	-	SP119_1348	1320936		M5005_RS06710	1365932		SPy_1646	1284820	Snp	MGAS1882_RS06340	1389422	Snp	SPYM3_RS07255	1245009	Snp	SPYH293_01240	1282870	Snp	Spy49_1276
pyotss0637	1361758	+	SP119_1350	1321562		M5005_RS06720	1366558		SPy_1648	1285446		MGAS1882_RS06350	1390048		SPYM3_RS07265	1245635		SPYH293_01242	1283496		Spy49_1278
pyotss0638	1361775	-	SP119_1349	1321579		M5005_RS06715	1366575		SPy_1647	1285463		MGAS1882_RS06345	1390065		SPYM3_RS07260	1245652		SPYH293_01241	1283513		Spy49_1277
pyotss0639	1362288	-	as SP119_1350	1322092			1367088			1285985			1390587			1246174			1284035
pyotss0640	1366442	-	SP119_1352	1326246		M5005_RS06730	1371242		SPy_1651	1290139		MGAS1882_RS06360	1394741		SPYM3_RS07275	1250326		SPYH293_01244	1288189	Snp	Spy49_1280
pyotss0641	1368842	-	SP119_1354	1328646		M5005_RS06740	1373642		SPy_1653	1292539	Snp	MGAS1882_RS06370	1397142	Snp	SPYM3_RS07285	1252727	Snp	SPYH293_01246	1290589	Snp	Spy49_1282
pyotss0642	1370393	-	SP119_1355	1330197		M5005_RS06745	1375193		SPy_1654	1294090		MGAS1882_RS06375	1398692		SPYM3_RS07290	1254278		SPYH293_01247	1292140		Spy49_1283
pyotss0643	1371433	-	int SP119_1356	1331237			1376233			1295130			1399732			1255318			1293180
pyotss0644	1371480	-	SP119_1356	1331284		M5005_RS06750	1376280			1295177		MGAS1882_RS06380	1399779		SPYM3_RS07295	1255365		SPYH293_01248	1293227		Spy49_1284
pyotss0645	1371820	-	SP119_1357	1331624		M5005_RS06755	1376620		SPy_1656	1295517		MGAS1882_RS06385	1400119		SPYM3_RS07300	1255705		SPYH293_01249	1293567		Spy49_1285
pyotss0646	1373418	-	SP119_1359	1333222		M5005_RS06765	1378218		SPy_1658	1297115	Snp	MGAS1882_RS06395	1401717	Snp	SPYM3_RS07310	1257303	Snp	SPYH293_01251	1295165	Snp	Spy49_1287
pyotss0647	1374947	-	SP119_1360	1334751		M5005_RS06770	1379747		SPy_1659	1298644	Snp	MGAS1882_RS06400	1403246		SPYM3_RS07315	1258832		SPYH293_01252	1296694		Spy49_1289
pyotss0648	1379638	-	SP119_1364	1339442		M5005_RS06790	1384438		SPy_1666	1303335		MGAS1882_RS06420	1407937		SPYM3_RS07335	1263523		SPYH293_01256	1301385	Snp	Spy49_1293
pyotss0649	1382239	-	SP119_1367	1342043		M5005_RS06805	1387039		SPy_1672	1305940		MGAS1882_RS06435	1450543	Snp	SPYM3_RS07350	1266116		SPYH293_01260	1303981	Snp	Spy49_1296
pyotss0650	1385014	-	SP119_1370	1344818		M5005_RS06820	1389814		SPy_1675	1308715		MGAS1882_RS06450	1453311		SPYM3_RS07605	1268891		SPYH293_01263	1306754	Snp	Spy49_1299
pyotss0651	1387194	-	SP119_1371	1346998		M5005_RS06825	1391994		SPy_1676	1310895	Snp	MGAS1882_RS06455	1455491		SPYM3_RS07610	1271071		SPYH293_01264			Spy49_1300
pyotss0652	1388092	-	SP119_1372	1347896		M5005_RS06830	1392892		SPy_1678	1311793	Snp	MGAS1882_RS06460	1456389	Snp	SPYM3_RS07615	1271969		SPYH293_01265	1309832	Snp	Spy49_1301
pyotss0653	1390975	-	SP119_1374	1350779	Snp	M5005_RS06840	1395775		SPy_1681	1314678	Snp	MGAS1882_RS06470	1459272	Snp	SPYM3_RS07625	1274852	Snp	SPYH293_01267	1312715	Snp	Spy49_1304
pyotss0654	1395199	-	SP119_1377, p1	1355004		M5005_RS06855	1399999		SPy_1684	1318903		MGAS1882_RS06485	1463497		SPYM3_RS07640	1279077		SPYH293_01270	1316940		Spy49_1307
pyotss0655	1395209	-	SP119_1377, p2	1355014		M5005_RS06855	1400009		SPy_1684	1318913		MGAS1882_RS06485	1463507		SPYM3_RS07640	1279087		SPYH293_01270	1316950		Spy49_1307
pyotss0656	1395893	-	SP119_1378	1355698		M5005_RS06860	1400692		SPy_1686	1319596	Snp	MGAS1882_RS06490	1464189	Snp	SPYM3_RS07645	1279770	Snp	SPYH293_01271	1317633		Spy49_1308
pyotss0657	1400115	-	SP119_1381	1359920		M5005_RS06875	1404914		SPy_1689	1323818		MGAS1882_RS06505	1468409		SPYM3_RS07660	1283992		SPYH293_01274	1321851		Spy49_1311
pyotss0658	1400738	-	SP119_1382	1360543		M5005_RS06880	1405537		SPy_1691	1324441		MGAS1882_RS06510	1469035		SPYM3_RS07665	1284615		SPYH293_01275	1322474		Spy49_1312
pyotss0659	1401706	-	SP119_1383	1361511		M5005_RS06885	1406505		SPy_1693	1325409		MGAS1882_RS06515	1470003		SPYM3_RS07670	1285583		SPYH293_01276	1323442		Spy49_1313
pyotss0660	1402954	-	SP119_1384	1362759		M5005_RS06890	1407753		SPy_1694	1326657	Snp	MGAS1882_RS06520	1471251	Snp	SPYM3_RS07675	1286831	Snp	SPYH293_01277	1324689	Snp	Spy49_1314
pyotss0661	1404711	-	SP119_1385	1364516		M5005_RS06895	1409510		SPy_1695	1328414		MGAS1882_RS06525	1473008		SPYM3_RS07680	1288588		SPYH293_01278	1326446		Spy49_1316
pyotss0662	1404891	+	SP119_1386 $	1364696		M5005_RS06900	1409690		SPy_1697	1328594		MGAS1882_RS06530	1473188		SPYM3_RS07685	1288768		SPYH293_01279	1326626
pyotss0663	1406795	-	SP119_1387	1366600		M5005_RS06905	1411594		SPy_1698	1330498		MGAS1882_RS06535	1475093		SPYM3_RS07690	1290672		SPYH293_01280	1328528		Spy49_1318
pyotss0664	1406809	+	SP119_1388	1366614		M5005_RS06910	1411608		SPy_1699	1330512	Snp	MGAS1882_RS06540	1475107	Snp	SPYM3_RS07695	1290686	Snp	SPYH293_01281	1328542	Snp	Spy49_1319
pyotss0665	1408932	-	SP119_1390	1368737		M5005_RS06920	1413731		SPy_1701	1332635		MGAS1882_RS06550	1477230		SPYM3_RS07705	1292810		SPYH293_01283	1330666		Spy49_1321
pyotss0666	1408991	+	as SP119_1391	1368796			1413790			1332694			1477289			1292869			1330725
pyotss0667	1409053	-	SP119_1391	1368858			1413852			1332756			1477351			1292931			1330787
pyotss0668	1414108	-	SP119_1398	1373913		M5005_RS06955	1418907		SPy_1711	1337828		MGAS1882_RS06585	1482423	Snp	SPYM3_RS07740	1298004		SPYH293_01291	1335860		Spy49_1329
pyotss0669	1414239	+	SP119_1399	1374044		M5005_RS06960	1419038		SPy_1712	1337959		MGAS1882_RS06590	1482554	Snp	SPYM3_RS07745	1298135		SPYH293_01292	1335991	Snp	Spy49_1330
pyotss0670	1418162	-	SP119_1402	1377967		M5005_RS06975	1422961		SPy_1717	1341882		MGAS1882_RS06605	1486477		SPYM3_RS07760						Spy49_1334
pyotss0671	1418751	-	as SP119_1403	1378556			1423550			1342471			1487066
pyotss0672	1422966	-	SP119_1405 (end of SP119_1406)	1382771		M5005_RS06990	1427765		SPy_1721	1346687		MGAS1882_RS06620	1491284			1306791		SPYH293_01298	1344646		Spy49_1337
pyotss0673	1425378	-	SP119_1409	1385183		M5005_RS07010	1430177		SPy_1725	1349099	Snp	MGAS1882_RS06640	1493696		SPYM3_RS07795	1309203		SPYH293_01302	1347058		Spy49_1341
pyotss0674	1425767	-	SP119_1410	1385572		M5005_RS07015		Snp
pyotss0675	1425967	+	SP119_1411	1385772		M5005_RS07020
pyotss0676	1427056	+	int SP119_1411	1386861
pyotss0677	1445566	+	as SP119_1433-4	1405371
pyotss0678	1450337	-	SP119_1437	1410142		M5005_RS07150
pyotss0679	1461062	+	as SP119_1450	1420867
pyotss0680	1462501	+	as SP119_1457	1422306
pyotss0681	1462792	+	SP119_1458	1422597		M5005_RS07240
pyotss0682	1463481	+	SP119_1460	1423286		M5005_RS07245
pyotss0683	1465077	-	SP119_SR106	1424882
pyotss0684	1466353	-	SP119_t058	1426158			1430352			1349274			1493871			1309378			1347233
pyotss0685	1467852	-	SP119_1465	1427657		M5005_RS07275	1431851		SPy_1727	1350773		MGAS1882_RS06655	1495370		SPYM3_RS07810	1310877		SPYH293_01305	1348732		Spy49_1343
pyotss0686	1469670	-	SP119_1467	1429475		M5005_RS07285	1433669		SPy_1729	1352591		MGAS1882_RS06665	1497188		SPYM3_RS07820	1312695		SPYH293_01307	1350550		Spy49_1345
pyotss0687	1469676	+	SP119_1468	1429481		M5005_RS07290	1433675		SPy_1730	1352597		MGAS1882_RS06670	1497194		SPYM3_RS07825	1312701		SPYH293_01308	1350556		Spy49_1346
pyotss0688	1472839	-	SP119_1472	1432644		M5005_RS07310	1436838		SPy_1735	1355769		MGAS1882_RS06690	1500366		SPYM3_RS07845	1315873		SPYH293_01312	1353728		Spy49_1350
pyotss0689	1474566	-	SP119_1473	1434371		M5005_RS07315	1438565		SPy_1736	1357496	Snp	MGAS1882_RS06695	1502093	Snp	SPYM3_RS07850	1317600	Snp	SPYH293_01313	1355456		Spy49_1351
pyotss0690	1474717	+	SP119_1474	1434522		M5005_RS07320	1438716		SPy_1737	1357647		MGAS1882_RS06700	1502244		SPYM3_RS07855	1317751		SPYH293_01314	1355607	Snp
pyotss0691	1475774	+	SP119_1475	1435579		M5005_RS07325	1439773		SPy_1738	1358704		MGAS1882_RS06705	1503301		SPYM3_RS07860	1318808		SPYH293_01315	1356665		Spy49_1354
pyotss0692	1478789	+	SP119_1478	1438594		M5005_RS07340	1442788		SPy_1741	1361719		MGAS1882_RS06720	1506316		SPYM3_RS07875	1321823		SPYH293_01318	1359680		Spy49_1357
pyotss0693	1479300	+	SP119_1479	1439105		M5005_RS07345	1443299		SPy_1742	1363558		MGAS1882_RS06735	1508153		SPYM3_RS07890	1322334		SPYH293_01319	1360190		Spy49_1358
pyotss0694	1489411	-	SP119_1489	1449216		M5005_RS07395	1453410		SPy_1753	1373677	Snp	MGAS1882_RS06785	1518272	Snp	SPYM3_RS07940	1332446		SPYH293_01329	1370311	Snp	Spy49_1368
pyotss0695	1490305	-	int SP119_1490	1450110			1454304			1374571			1519166			1333340	Snp		1371205
pyotss0696	1490852	-	SP119_1491	1450657		M5005_RS07405	1454851		SPy_1755	1375118		MGAS1882_RS06795	1519713		SPYM3_RS07950
pyotss0697	1491769	-	SP119_1492	1451574		M5005_RS07410	1455768		SPy_1758	1376035		MGAS1882_RS06800	1520630		SPYM3_RS07955	1334801		SPYH293_01332	1372666		Spy49_1371
pyotss0698	1496997	-	SP119_1496	1456823		M5005_RS07430	1460996		SPy_1763	1381244	Snp	MGAS1882_RS06820	1525857		SPYM3_RS07975	1340029		SPYH293_01336	1377896		Spy49_1376
pyotss0699	1499106	-	SP119_1499	1458932		M5005_RS07445	1463105		SPy_1766	1383351		MGAS1882_RS06835	1527966		SPYM3_RS07990	1342138		SPYH293_01339	1380005		Spy49_1379
pyotss0700	1499327	-	SP119_SR109	1459153			1463326			1383572			1528187			1342359			1380226
pyotss0701	1499407	+	SP119_SR110	1459233			1463406			1383652			1528267			1342439			1380306
pyotss0702	1500012	-	int SP119_1501	1459838			1464011			1384257	Snp		1528873	Snp		1343045			1380912
pyotss0703	1503457	-	SP119_1504	1463283		M5005_RS07470	1467456		SPy_1772	1387702		MGAS1882_RS06860	1532317	Snp	SPYM3_RS08015	1346490	Snp	SPYH293_01344	1384357		Spy49_1384
pyotss0704	1504944	-	SP119_1508	1464770		M5005_RS07480	1468943		SPy_1776	1389189		MGAS1882_RS06870	1533820		SPYM3_RS08025	1347976		SPYH293_01346	1385844		Spy49_1386
pyotss0705	1505859	-	SP119_1509	1465685		M5005_RS07485	1469858		SPy_1777	1390104		MGAS1882_RS06875	1534735		SPYM3_RS08030	1348890			1386759		Spy49_1387
pyotss0706	1507280	-	SP119_1510	1467106		M5005_RS07490	1471279		SPy_1779	1391525		MGAS1882_RS06880	1536156		SPYM3_RS08035	1350311		SPYH293_01348	1388181		Spy49_1388
pyotss0707	1507445	+	SP119_1511	1467271		M5005_RS07495	1471444		SPy_1780	1391690	Snp	MGAS1882_RS06885	1536321		SPYM3_RS08040	1350476	Snp	SPYH293_01349	1388346	Snp	Spy49_1389
pyotss0708	1509486	-	SP119_1512	1469312		M5005_RS07500	1473485		SPy_1781	1393731	Snp	MGAS1882_RS06890	1538363		SPYM3_RS08045	1352517		SPYH293_01350	1390387	Snp	Spy49_1390
pyotss0709	1509497	+	SP119_1513	1469323		M5005_RS07505	1473496		SPy_1782	1393742		MGAS1882_RS06895	1538374	Snp	SPYM3_RS08050	1352528		SPYH293_01351	1390398		Spy49_1391
pyotss0710	1511287	+	as SP119_1514	1471113			1475286			1395532			1540164			1354318			1392188
pyotss0711	1512502	-	SP119_1515	1472328		M5005_RS07515	1476501		SPy_1784	1396747		MGAS1882_RS06905	1541379	Snp	SPYM3_RS08060	1355533		SPYH293_01353	1393403		Spy49_1393
pyotss0712	1515068	-	SP119_1516	1474894		M5005_RS07520	1479067		SPy_1785	1399313		MGAS1882_RS06910	1543945		SPYM3_RS08065	1358099		SPYH293_01354	1395968		Spy49_1394
pyotss0713	1518294	-	int SP119_1520	1478120			1482293			1402538			1547171			1361325			1399194
pyotss0714	1528649	-	int SP119_1526	1488475			1492648			1412893			1557525			1371680			1409551
pyotss0715	1530881	-	SP119_1527	1490707		M5005_RS07575	1494880		SPy_1801	1415127	Snp	MGAS1882_RS06965	1559743		SPYM3_RS08120	1373932		SPYH293_01365	1411784	Snp	Spy49_1407
pyotss0716	1535049	-	SP119_1530	1494875		M5005_RS07590	1499048		SPy_1805	1419295		MGAS1882_RS06980	1563911		SPYM3_RS08135	1378100		SPYH293_01368	1415952		Spy49_1410
pyotss0717	1537455	-	SP119_1533	1497281		M5005_RS07610	1501465		SPy_1810	1420385		MGAS1882_RS06985	1565001		SPYM3_RS08140	1380515		SPYH293_01371	1418369		Spy49_1412
pyotss0718	1543877	-	SP119_1536	1503703		M5005_RS07625	1507887		SPy_1815	1426780		MGAS1882_RS07000	1571435		SPYM3_RS08155	1386922		SPYH293_01374	1424312		Spy49_1415
pyotss0719	1543985	+	SP119_1537	1503811		M5005_RS07630	1507995		SPy_1816	1426888		MGAS1882_RS07005	1571543	Snp	SPYM3_RS08160	1387030		SPYH293_01375	1424420	Snp	Spy49_1416
pyotss0720	1545309	+	SP119_1538 (end of SP119_1537)	1505135		M5005_RS07635	1509319		SPy_1817	1428212		MGAS1882_RS07010	1572867		SPYM3_RS08165	1388354	Snp	SPYH293_01376	1425744		Spy49_1417
pyotss0721	1548029	-	SP119_1541	1507855		M5005_RS07650	1512039		SPy_1821	1430932		MGAS1882_RS07025	1575587		SPYM3_RS08180	1391074		SPYH293_01379	1428464		Spy49_1420
pyotss0722	1549714	-	SP119_1543	1509540		M5005_RS07660	1513724		SPy_1824	1432616	Snp	MGAS1882_RS07035	1577272	Snp	SPYM3_RS08190	1392759		SPYH293_01381	1430149		Spy49_1422
pyotss0723	1552648	-	SP119_1544	1512474		M5005_RS07665	1516658		SPy_1825	1435551		MGAS1882_RS07040	1580207		SPYM3_RS08195	1395693		SPYH293_01382	1433083		Spy49_1423
pyotss0724	1552717	+	SP119_1545	1512543		M5005_RS07670	1516727		SPy_1827	1435620		MGAS1882_RS07045	1580276		SPYM3_RS08200	1395762		SPYH293_01383	1433152		Spy49_1424
pyotss0725	1555953	-	SP119_1549	1515779		M5005_RS07690	1519963		SPy_1831	1438855		MGAS1882_RS07065	1583516	Snp	SPYM3_RS08220	1398997		SPYH293_01387	1436387		Spy49_1428
pyotss0726	1556430	-	SP119_1550	1516256		M5005_RS07695	1520440		SPy_1832	1439332		MGAS1882_RS07070	1583988		SPYM3_RS08225	1399474		SPYH293_01388	1436864		Spy49_1429
pyotss0727	1556519	+	SP119_1551	1516345		M5005_RS07700	1520529		SPy_1833	1439421		MGAS1882_RS07075	1584077		SPYM3_RS08230	1399563	Snp	SPYH293_01389	1436953	Snp	Spy49_1430
pyotss0728	1558729	-	SP119_1553	1518555		M5005_RS07710	1522739		SPy_1835	1441731		MGAS1882_RS07085	1586388		SPYM3_RS08240	1401874		SPYH293_01391	1439264	Snp	Spy49_1432
pyotss0729	1561626	-	SP119_1555	1521452		M5005_RS07720	1525636		SPy_1837	1444628	Snp	MGAS1882_RS07095	1589285	Snp	SPYM3_RS08250	1404771	Snp	SPYH293_01393	1442161	Snp	Spy49_1434
pyotss0730	1562642	-	SP119_1557	1522468		M5005_RS07730	1526652		SPy_1840	1445644		MGAS1882_RS07105	1590301		SPYM3_RS08260	1405787		SPYH293_01395	1443177		Spy49_1436
pyotss0731	1562788	+	SP119_1558	1522614		M5005_RS07735	1526798		SPy_1841	1445790		MGAS1882_RS07110	1590447		SPYM3_RS08265	1405933		SPYH293_01396	1443323		Spy49_1437
pyotss0732	1566847	+	SP119_1561	1526673		M5005_RS07750	1530857		SPy_1845	1449849		MGAS1882_RS07125	1594505	Snp	SPYM3_RS08280	1409992		SPYH293_01399	1447382		Spy49_1440
pyotss0733	1568576	-	SP119_1562, p1	1528402		M5005_RS07755	1532586		SPy_1846	1451578	Snp	MGAS1882_RS07130	1596241	Snp	SPYM3_RS08285	1411721	Snp	SPYH293_01400	1449111	Snp	Spy49_1441
pyotss0734	1568645	-	SP119_1562, p2	1528471		M5005_RS07755	1532655		SPy_1846	1451647		MGAS1882_RS07130	1596311		SPYM3_RS08285	1411790		SPYH293_01400	1449180		Spy49_1441
pyotss0735	1568728	+	SP119_1563	1528554		M5005_RS07760	1532738		SPy_1849	1451730		MGAS1882_RS07135	1596394		SPYM3_RS08290	1411873		SPYH293_01401	1449263		Spy49_1442
pyotss0736	1572982	-	SP119_1565	1532808		M5005_RS07770	1536992		SPy_1851	1455986		MGAS1882_RS07145	1600649		SPYM3_RS08300	1416129		SPYH293_01403	1452866		Spy49_1444
pyotss0737	1573264	+	SP119_1566	1533090		M5005_RS07775	1537274		SPy_1852	1456268		MGAS1882_RS07150	1600931		SPYM3_RS08305	1416411		SPYH293_01404	1453148		Spy49_1445
pyotss0738	1575378	-	SP119_1567	1535204		M5005_RS07780	1539388		SPy_1854	1458382		MGAS1882_RS07155	1603045		SPYM3_RS08310	1418525		SPYH293_01405	1455262		Spy49_1447
pyotss0739	1577067	-	SP119_1568	1536893		M5005_RS07785	1541077		SPy_1856	1460071		MGAS1882_RS07160	1604734		SPYM3_RS08315	1420184		SPYH293_01406	1456951		Spy49_1449
pyotss0740	1577124	+	SP119_1569	1536950		M5005_RS07790	1541134		SPy_1857	1460128		MGAS1882_RS07165	1604791		SPYM3_RS08320	1420241		SPYH293_01407	1457008		Spy49_1450
pyotss0741	1580513	-	SP119_1571	1540339		M5005_RS07795	1544523		SPy_1858	1463517	Snp	MGAS1882_RS07170	1608180		SPYM3_RS08325	1423630		SPYH293_01408	1460397		Spy49_1451
pyotss0742	1580622	+	SP119_1572	1540448		M5005_RS07805	1544632		SPy_1861	1463626		MGAS1882_RS07180	1608289		SPYM3_RS08335	1423739		SPYH293_01410	1460506		Spy49_1453
pyotss0743	1581184	+	SP119_1573	1541010		M5005_RS07810	1545194		SPy_1862	1464188		MGAS1882_RS07185	1608851	Snp	SPYM3_RS08340	1424301	Snp	SPYH293_01411	1461068		Spy49_1532
pyotss0744	1583651	-	SP119_1576	1543477		M5005_RS07825	1547661		SPy_1865	1466659		MGAS1882_RS07200	1611322		SPYM3_RS08355	1426771		SPYH293_01414	1511040	Snp	Spy49_1535
pyotss0745	1583823	+	SP119_1577	1543649		M5005_RS07830	1547833		SPy_1866	1470572	Snp	MGAS1882_RS07225	1611493		SPYM3_RS08360	1426942		SPYH293_01415	1512526	Snp	Spy49_1538
pyotss0746	1586620	-	int SP119_1579	1546446			1550630			1473369			1614290			1429739	Snp		1515323
pyotss0747	1587831	-	SP119_1580	1547657		M5005_RS07845	1551841		SPy_1869	1474580	Snp	MGAS1882_RS07240	1615501		SPYM3_RS08375	1430950		SPYH293_01418	1516534		Spy49_1542
pyotss0748	1587933	+	SP119_1581	1547759		M5005_RS07850	1551943		SPy_1870	1474682		MGAS1882_RS07245	1615603		SPYM3_RS08380	1431052		SPYH293_01419	1516636		Spy49_1543
pyotss0749	1588919	+	SP119_1582	1548745		M5005_RS07855	1552929		SPy_1871	1475668	Snp	MGAS1882_RS07250	1616589	Snp	SPYM3_RS08385	1432039		SPYH293_01420	1517621	Snp	Spy49_1544
pyotss0750	1591617	-	SP119_1585, p1	1551443		M5005_RS07870	1555627		SPy_1874	1478366		MGAS1882_RS07265	1619287		SPYM3_RS08400	1434737		SPYH293_01423	1520309		Spy49_1547
pyotss0751	1591674	-	SP119_1585, p2	1551500		M5005_RS07870	1555684		SPy_1874	1478423		MGAS1882_RS07265	1619344		SPYM3_RS08400	1434794		SPYH293_01423	1520366		Spy49_1547
pyotss0752	1591742	+	SP119_1586	1551568		M5005_RS07875	1555752		SPy_1875	1478491		MGAS1882_RS07270	1619412	Snp	SPYM3_RS08405	1434862	Snp	SPYH293_01424	1520434	Snp	Spy49_1548
pyotss0753	1595790	-	SP119_1589	1555616		M5005_RS07890	1559800		SPy_1878	1482537		MGAS1882_RS07285	1623460		SPYM3_RS08420	1438909		SPYH293_01427	1524482		Spy49_1551
pyotss0754	1596403	-	SP119_1590	1556229		M5005_RS07895	1560413		SPy_1879	1483150		MGAS1882_RS07290	1624073		SPYM3_RS08425	1439522		SPYH293_01428	1525095		Spy49_1552
pyotss0755	1597879	-	SP119_1591	1557705		M5005_RS07900	1561889		SPy_1881	1484626		MGAS1882_RS07295	1625549		SPYM3_RS08430	1440998		SPYH293_01429	1526570		Spy49_1553
pyotss0756	1598920	-	SP119_1592	1558746		M5005_RS07905	1562930		SPy_1882	1485667		MGAS1882_RS07300	1626590	Snp	SPYM3_RS08435	1442043	Snp	SPYH293_01430	1527603	Snp	Spy49_1554
pyotss0757	1600078	-	SP119_1593	1559904		M5005_RS07910	1564088		SPy_1884	1486825		MGAS1882_RS07305	1627748		SPYM3_RS08440	1443197		SPYH293_01431	1528762		Spy49_1555
pyotss0758	1602309	-	SP119_1595	1562135		M5005_RS07920	1566319		SPy_1886	1489056	Snp	MGAS1882_RS07315	1629979	Snp	SPYM3_RS08450	1445428	Snp	SPYH293_01433	1530993	Snp	Spy49_1557
pyotss0759	1604005	-	SP119_1597	1563831		M5005_RS07935	1566689		SPy_1888	1489426		MGAS1882_RS07320	1630351	Snp	SPYM3_RS08455	1445798		SPYH293_01434	1531363		Spy49_1558
pyotss0760	1605255	-	SP119_1598	1565081		M5005_RS07940	1567939		SPy_1889	1490676	Snp	MGAS1882_RS07325	1631599	Snp	SPYM3_RS08460	1447048	Snp	SPYH293_01435	1532613		Spy49_1559
pyotss0761	1605518	-	SP119_t059	1565344			1568202			1490940			1631863	Snp		1447312	Snp		1532876
pyotss0762	1606484	-	SP119_1599	1566310		M5005_RS07950	1569168		SPy_1892	1491906		MGAS1882_RS07335	1632829		SPYM3_RS08470	1448278		SPYH293_01437	1533842		Spy49_1560
pyotss0763	1608442	-	SP119_1600	1568268		M5005_RS07955	1571126		SPy_1894	1493864		MGAS1882_RS07340	1634787	Snp	SPYM3_RS08475	1450236		SPYH293_01438	1535800	Snp	Spy49_1561
pyotss0764	1609096	-	SP119_1601, p2	1568922		M5005_RS07960	1571780		SPy_1895	1494518		MGAS1882_RS07345	1635441		SPYM3_RS08480	1450890		SPYH293_01439	1536454		Spy49_1562
pyotss0765	1609113	-	SP119_1601, p1	1568939		M5005_RS07960	1571797		SPy_1895	1494535		MGAS1882_RS07345	1635458		SPYM3_RS08480	1450907		SPYH293_01439	1536471		Spy49_1562
pyotss0766	1610620	-	SP119_1602	1570446		M5005_RS07965	1573304		SPy_1896	1496042		MGAS1882_RS07350	1636965		SPYM3_RS08485	1452414		SPYH293_01440	1537978	Snp	Spy49_1563
pyotss0767	1610896	+	SP119_1603	1570722		M5005_RS07970	1573580		SPy_1897	1496318	Snp	MGAS1882_RS07355	1637241		SPYM3_RS08490	1452690		SPYH293_01441	1538254		Spy49_1564
pyotss0768	1611554	-	as SP119_1603	1571380			1574238			1496976			1637899			1453348			1538912
pyotss0769	1614356	-	SP119_1607	1574182		M5005_RS07990	1577040		SPy_1901	1499778		MGAS1882_RS07375	1640701		SPYM3_RS08510	1456150		SPYH293_01445	1541714	Snp	Spy49_1568
pyotss0770	1615204	-	SP119_t060	1575030			1577888			1500621	Snp		1641551			1457000			1542582	Snp
pyotss0771	1621905	-	SP119_1609	1581731		M5005_RS08030	1584598		SPy_1903	1507317	Snp	MGAS1882_RS07415	1648254	Snp	SPYM3_RS08550	1465028	Snp	SPYH293_01456	1549269	Snp	Spy49_1571
pyotss0772	1622209	+	SP119_1610	1582035		M5005_RS08035	1584902		SPy_1904	1507620	Snp	MGAS1882_RS07420	1648557	Snp	SPYM3_RS08555	1465331	Snp	SPYH293_01457	1549572	Snp	Spy49_1572
pyotss0773	1631516	-	int SP119_1615	1591342			1594208			1516915	Snp		1657844	Snp		1474670	Snp		1558822
pyotss0774	1635835	-	SP119_1619	1595661		M5005_RS08085	1598527		SPy_1915	1521235		MGAS1882_RS07470	1664957		SPYM3_RS08605	1479131	Snp	SPYH293_01466	1563142	Snp	Spy49_1583
pyotss0775	1642880	-	SP119_1626	1602706		M5005_RS08120	1605572	Snp	SPy_1923	1528279	Snp	MGAS1882_RS07505	1671988	Snp	SPYM3_RS08640	1486149	Snp	SPYH293_01473	1570185	Snp	Spy49_1590
pyotss0776	1643187	+	SP119_1627	1603013		M5005_RS08125	1605878		SPy_1924	1528585		MGAS1882_RS07510	1672293		SPYM3_RS08645	1486454		SPYH293_01474	1570491		Spy49_1591
pyotss0777	1644633	+	SP119_1628	1604459		M5005_RS08130	1607319		SPy_1926	1530031		MGAS1882_RS07515	1673728	Snp	SPYM3_RS08650	1487900		SPYH293_01475	1571937		Spy49_1592
pyotss0778	1647462	-	SP119_1631	1607288		M5005_RS08150	1610148		SPy_1932	1532900		MGAS1882_RS07530	1676602		SPYM3_RS08670	1490769		SPYH293_01479	1574800	Snp	Spy49_1596
pyotss0779	1648306	-	SP119_1633	1608132		M5005_RS08160	1610992		SPy_1935	1533936	Snp	MGAS1882_RS07540	1677638		SPYM3_RS08680	1491613		SPYH293_01481	1575833	Snp	Spy49_1598
pyotss0780	1649324	-	SP119_1634	1609150		M5005_RS08165	1612010		SPy_1936	1534954		MGAS1882_RS07545	1678647	Snp	SPYM3_RS08685	1492631		SPYH293_01482	1576849		Spy49_1599
pyotss0781	1650641	-	SP119_1636	1610467		M5005_RS08175	1613327		SPy_1938	1536271		MGAS1882_RS07555	1679964		SPYM3_RS08695	1493948		SPYH293_01484	1578165		Spy49_1601
pyotss0782	1651516	-	SP119_1637	1611342		M5005_RS08180	1614202		SPy_1939	1537146		MGAS1882_RS07560	1680839	Snp	SPYM3_RS08700	1494823		SPYH293_01485	1579040		Spy49_1602
pyotss0783	1657770	-	SP119_1643	1617596		M5005_RS08210	1620456		SPy_1946	1543400		MGAS1882_RS07590	1687093	Snp	SPYM3_RS08730	1501076	Snp	SPYH293_01492	1585294	Snp	Spy49_1608
pyotss0784	1659094	-	int SP119_1645	1618920			1621780			1544724			1688418			1502400			1586618	Snp
pyotss0785	1662413	-	SP119_1647	1622239		M5005_RS08230	1625099		SPy_1952	1548043	Snp	MGAS1882_RS07610	1691737		SPYM3_RS08750	1505719	Snp	SPYH293_01496	1589937	Snp	Spy49_1612
pyotss0786	1663101	-	SP119_1648	1622927		M5005_RS08235	1625787		SPy_1955	1548732		MGAS1882_RS07615	1692425		SPYM3_RS08755	1506407		SPYH293_01497	1590629	Snp	Spy49_1613
pyotss0787	1663802	+	SP119_1651	1623628		M5005_RS08245	1626488		SPy_1958	1549496	Snp	MGAS1882_RS07630	1693189		SPYM3_RS08770	1507184	Snp	SPYH293_01500	1591293		Spy49_1615
pyotss0788	1670105	-	SP119_1654	1629931		M5005_RS08260	1632791		SPy_1961	1555799	Snp	MGAS1882_RS07645	1699491		SPYM3_RS08785	1513486		SPYH293_01503	1597596		Spy49_1618
pyotss0789	1675308	-	SP119_1658	1635134		M5005_RS08280	1637994		SPy_1965	1561001		MGAS1882_RS07665	1704693		SPYM3_RS08805	1518688		SPYH293_01507	1602799		Spy49_1622
pyotss0790	1675895	-	SP119_1659	1635721		M5005_RS08285	1638581		SPy_1968	1561588		MGAS1882_RS07670	1705280		SPYM3_RS08810	1519272		SPYH293_01508	1603386		Spy49_1624
pyotss0791	1676348	-	SP119_1660	1636174		M5005_RS08290	1639034		SPy_1971	1562041		MGAS1882_RS07675	1705733	Snp	SPYM3_RS08815	1519725	Snp	SPYH293_01509	1603839		Spy49_1625
pyotss0792	1679996	-	SP119_1661	1639822		M5005_RS08295	1642682		SPy_1972	1565689		MGAS1882_RS07680	1709381		SPYM3_RS08820	1523373		SPYH293_01510	1607487	Snp	Spy49_1626
pyotss0793	1681805	-	SP119_1662	1641631		M5005_RS08300	1644491		SPy_1973	1567498		MGAS1882_RS07685	1711190	Snp	SPYM3_RS08825	1525182	Snp	SPYH293_01511	1609296		Spy49_1627
pyotss0794	1683114	-	SP119_1663	1642940		M5005_RS08305	1645800		SPy_1976	1568807		MGAS1882_RS07690	1712502	Snp	SPYM3_RS08830	1526492		SPYH293_01512	1610605	Snp	Spy49_1628
pyotss0795	1684211	-	SP119_1664	1644037		M5005_RS08310	1646897		SPy_1978	1569904		MGAS1882_RS07695	1713596		SPYM3_RS08835	1527589	Snp	SPYH293_01513	1611702	Snp	Spy49_1629
pyotss0796	1684514	+	SP119_1665	1644340		M5005_RS08315	1647200		SPy_1979	1570187	Snp	MGAS1882_RS07700	1713899		SPYM3_RS08840	1527873	Snp	SPYH293_01514	1611985	Snp	Spy49_1630
pyotss0797	1688669	-	SP119_1667	1648495		M5005_RS08325	1651355		SPy_1981	1574342		MGAS1882_RS07710	1718054		SPYM3_RS08850	1532028		SPYH293_01516	1616140		Spy49_1632
pyotss0798	1690291	+	SP119_1669	1650117		M5005_RS08335	1652977		SPy_1984	1576227	Snp	MGAS1882_RS07720	1720800		SPYM3_RS08870	1533839		SPYH293_01518	1617976		Spy49_1634
pyotss0799	1694396	-	SP119_1671	1654222		M5005_RS08345	1657082		SPy_1986	1580333	Snp	MGAS1882_RS07730	1724903		SPYM3_RS08880	1537944		SPYH293_01520	1622080		Spy49_1636
pyotss0800	1696990	-	SP119_1674	1656816		M5005_RS08360	1659676		SPy_1989	1582938		MGAS1882_RS07745	1727501	Snp	SPYM3_RS08895	1540538		SPYH293_01523			Spy49_1642
pyotss0801	1697087	+	SP119_1675	1656913		M5005_RS08365	1659773		SPy_1990	1583035		MGAS1882_RS07750	1727598	Snp	SPYM3_RS08900	1540635	Snp	SPYH293_01524	1630830	Snp	Spy49_1653
pyotss0802	1700827	+	6S/SP119_SR118	1660653			1663513			1586775			1731338			1544375			1634570
pyotss0803	1701030	+	SP119_t063	1660856			1663716			1586978			1731541			1544578			1634773
pyotss0804	1701211	+	SP119_1678	1661037		M5005_RS08385	1663897		SPy_1994	1587162	Snp	MGAS1882_RS07770				1544761	Snp	SPYH293_01528	1634955	Snp	Spy49_1656
pyotss0805	1703873	+	SP119_1682	1663699		M5005_RS08405	1666559		SPy_2000	1589824		MGAS1882_RS07790	1733196		SPYM3_RS08930	1547423		SPYH293_01532	1637972		Spy49_1660
pyotss0806	1709187	-	SP119_1687	1669013		M5005_RS08430	1671873		SPy_2005	1595143	Snp	MGAS1882_RS07815	1738515	Snp	SPYM3_RS08955	1552740	Snp	SPYH293_01537	1643292	Snp	Spy49_1665
pyotss0807	1712778	-	SP119_1689	1672604		M5005_RS08440	1675464		SPy_2007	1598724		MGAS1882_RS07825	1742107		SPYM3_RS08965	1556321		SPYH293_01539	1646873		Spy49_1667
pyotss0808	1719178	-	SP119_1692	1679004		M5005_RS08460	1680661		SPy_2010				1746049	Snp	SPYM3_RS08970
pyotss0809	1719369	+	SP119_1693	1679195		M5005_RS08465	1680852		SPy_2013
pyotss0810	1722134	-	SP119_1694	1681981		M5005_RS08470	1683623		SPy_2016				1746053	Snp
pyotss0811	1723807	-	SP119_1695	1683654		M5005_RS08475	1685296		SPy_2018				1748010	Snp	SPYM3_RS08975
pyotss0812	1725600	-	SP119_1696, p1	1685447		M5005_RS08480	1687089		SPy_2019	1611523	Snp	MGAS1882_RS07870	1749837	Snp	SPYM3_RS08980	1567524	Snp	SPYH293_01545	1658193	Snp	Spy49_1673
pyotss0813	1725913	-	SP119_1696, p2	1685759		M5005_RS08480	1687401		SPy_2019	1611846		MGAS1882_RS07870	1750148	Snp	SPYM3_RS08980	1567847		SPYH293_01545	1658516	Snp	Spy49_1673
pyotss0814	1730919	-	int SP119_1702	1690765			1692431			1616854			1755180			1572879			1663548
pyotss0815	1734250	-	int SP119_1705	1694096			1695762			1620186			1758511			1576211			1666880
pyotss0816	1734691	-	SP119_1706	1694537		M5005_RS08525	1696203		SPy_2034	1620628	Snp	MGAS1882_RS07915	1758952	Snp	SPYM3_RS09025	1576654	Snp	SPYH293_01554	1667321	Snp	Spy49_1682
pyotss0817	1734862	+	SP119_1707	1694708		M5005_RS08530	1696374			1626146	Snp	MGAS1882_RS07930	1759123		SPYM3_RS09030	1582314	Snp	SPYH293_01557	1673025	Snp	Spy49_1686
pyotss0818	1736384	-	SP119_1708	1696231		M5005_RS08535	1697897		SPy_2037	1627662	Snp	MGAS1882_RS07935	1760643		SPYM3_RS09035	1583832	Snp	SPYH293_01558	1674548	Snp	Spy49_1687
pyotss0819	1738907	+	SP119_1713	1698754		M5005_RS08550	1700421		SPy_2042	1630191		MGAS1882_RS07950	1763167		SPYM3_RS09050	1586356		SPYH293_01563	1677073		Spy49_1691
pyotss0820	1739031	-	SP119_1710, p1	1698878		M5005_RS08545	1700545		SPy_2039	1630315		MGAS1882_RS07945	1763291	Snp	SPYM3_RS09045	1586480		SPYH293_01561	1677197		Spy49_1690
pyotss0821	1739176	-	SP119_1710, p2	1699023		M5005_RS08545	1700690		SPy_2039	1630460		MGAS1882_RS07945	1763443	Snp	SPYM3_RS09045	1586625		SPYH293_01561	1677342		Spy49_1690
pyotss0822	1741204	-	SP119_1714	1701051		M5005_RS08555	1702718		SPy_2043	1632488		MGAS1882_RS07955	1765464	Snp	SPYM3_RS09055	1588653		SPYH293_01564	1679373		Spy49_1692
pyotss0823	1741518	+	SP119_1715	1701365		M5005_RS08560	1703032		SPy_2045	1632802	Snp	MGAS1882_RS07960	1765777	Snp	SPYM3_RS09060	1588966	Snp	SPYH293_01565	1679687	Snp	Spy49_1694
pyotss0824	1746414	-	SP119_1718	1706261		M5005_RS08575	1707928		SPy_2049	1637700		MGAS1882_RS07975	1770673		SPYM3_RS09075	1593862	Snp	SPYH293_01568	1684571	Snp	Spy49_1697
pyotss0825	1748650	-	SP119_1721	1708497		M5005_RS08590	1710164		SPy_2052	1639937		MGAS1882_RS07990	1772910		SPYM3_RS09090	1596099		SPYH293_01571	1686808		Spy49_1700
pyotss0826	1750591	-	SP119_1723	1710438		M5005_RS08600	1712105		SPy_2054	1641879		MGAS1882_RS08000	1774851		SPYM3_RS09100	1598040		SPYH293_01573	1688748		Spy49_1702
pyotss0827	1750685	+	SP119_1724	1710532		M5005_RS08605	1712199		SPy_2055	1641973	Snp	MGAS1882_RS08005	1774945	Snp	SPYM3_RS09105	1598134	Snp	SPYH293_01574	1688842	Snp	Spy49_1703
pyotss0828	1752070	-	SP119_1725b	1711917		M5005_RS08615	1713584		SPy_2058	1643358		MGAS1882_RS08010	1776330		SPYM3_RS09115	1599518		SPYH293_01575	1690226		Spy49_1704
pyotss0829	1754444	-	SP119_1726	1714291		M5005_RS08620	1715958		SPy_2059	1645732		MGAS1882_RS08015	1778704		SPYM3_RS09120	1601892		SPYH293_01577	1692600		Spy49_1706
pyotss0830	1754894	-	SP119_1727	1714741		M5005_RS08625	1716408		SPy_2060	1646182	Snp	MGAS1882_RS08020	1779154	Snp	SPYM3_RS09125	1602342	Snp	SPYH293_01578	1693050	Snp	Spy49_1707
pyotss0831	1755298	+	SP119_1728	1715145		M5005_RS08630	1716812		SPy_2063	1646587		MGAS1882_RS08025	1779558		SPYM3_RS09130	1602746		SPYH293_01590	1693454		Spy49_1708
pyotss0832	1758197	-	SP119_1730	1718044		M5005_RS08640	1719711		SPy_2065	1649486		MGAS1882_RS08035	1782457		SPYM3_RS09140	1605645		SPYH293_01581	1696353		Spy49_1710
pyotss0833	1758385	+	SP119_1731	1718232		M5005_RS08645	1719899		SPy_2066	1649674		MGAS1882_RS08040	1782645	Snp	SPYM3_RS09145	1605833		SPYH293_01582	1696541		Spy49_1713
pyotss0834	1760098	-	SP119_SR122	1719945			1721612			1651390			1784361			1607555	Snp		1698257
pyotss0835	1760905	-	SP119_1732	1720752		M5005_RS08650	1722419			1652199	Snp	MGAS1882_RS08045	1785208	Snp	SPYM3_RS09155	1608401	Snp	SPYH293_01583	1699080		Spy49_1714
pyotss0836	1763139	-	SP119_1734	1722986		M5005_RS08660	1724653		SPy_2072	1654430		MGAS1882_RS08055	1787439		SPYM3_RS09165	1610632		SPYH293_01585	1701314		Spy49_1716
pyotss0837	1766227	-	SP119_1736	1726074		M5005_RS08670	1727741		SPy_2074	1657518		MGAS1882_RS08065	1790527		SPYM3_RS09175	1613720		SPYH293_01587	1704402		Spy49_1718
pyotss0838	1766644	-	SP119_1737	1726491		M5005_RS08675	1728158		SPy_2077	1657935		MGAS1882_RS08070	1790944		SPYM3_RS09180	1614137		SPYH293_01588	1704819		Spy49_1719
pyotss0839	1767149	-	SP119_t064	1728321			1728663			1658440			1791439			1614641			1705334
pyotss0840	1767521	+	SP119_1738	1728693		M5005_RS08695	1729035		SPy_2079	1658813		MGAS1882_RS08080	1791812		SPYM3_RS09190	1615014		SPYH293_01590	1707032		Spy49_1721
pyotss0841	1780527	+	SP119_1748	1741699		M5005_RS08745	1742041		SPy_2090	1671818	Snp	MGAS1882_RS08130	1804818	Snp	SPYM3_RS09240	1628020		SPYH293_01600	1720038	Snp	Spy49_1731
pyotss0842	1784657	-	SP119_1749	1745829		M5005_RS08750	1746171		SPy_2091	1675948	Snp	MGAS1882_RS08135	1808952	Snp	SPYM3_RS09245	1632154	Snp	SPYH293_01601	1724172	Snp	Spy49_1732
pyotss0843	1784823	+	SP119_1750	1745995		M5005_RS08755	1746337		SPy_2092	1676111	Snp	MGAS1882_RS08140	1809111	Snp	SPYM3_RS09250	1632313	Snp	SPYH293_01602	1724331	Snp	Spy49_1733
pyotss0844	1789001	-	SP119_1752	1750173		M5005_RS08765	1750515		SPy_2095	1680295	Snp	MGAS1882_RS08150	1813292		SPYM3_RS09260	1636494		SPYH293_01604	1728512		Spy49_1735
pyotss0845	1792955	-	SP119_1754	1754127		M5005_RS08775	1754469		SPy_2097	1684247		MGAS1882_RS08160	1817246	Snp	SPYM3_RS09270	1640449	Snp	SPYH293_01606	1732466	Snp	Spy49_1737
pyotss0846	1793033	+	SP119_1755	1754205		M5005_RS08780	1754547		SPy_2099	1684325		MGAS1882_RS08165	1817324	Snp	SPYM3_RS09275	1640527	Snp	SPYH293_01607	1732544	Snp	Spy49_1738
pyotss0847	1793922	-	SP119_SR125	1755094			1755436			1685214			1818213			1641416			1733433	Snp
pyotss0848	1794572	+	SP119_1759	1755744		M5005_RS08790	1756086		SPy_2103	1685864	Snp	MGAS1882_RS08175	1818842	Snp	SPYM3_RS09285	1643385	Snp	SPYH293_01610	1734082		Spy49_1740
pyotss0849	1795494	+	SP119_1760	1756666		M5005_RS08795	1757008		SPy_2104	1686786		MGAS1882_RS08180	1819783		SPYM3_RS09290	1644307		SPYH293_01611	1735004		Spy49_1742
pyotss0850	1798772	-	SP119_1764	1759944		M5005_RS08810	1760286		SPy_2107	1690064		MGAS1882_RS08195	1823061		SPYM3_RS09305	1647585	Snp	SPYH293_01614	1738282		Spy49_1745
pyotss0851	1801036	-	SP119_1765	1762208		M5005_RS08815	1762550		SPy_2110	1692328		MGAS1882_RS08200	1825325		SPYM3_RS09310	1649849		SPYH293_01616	1740546		Spy49_1747
pyotss0852	1802873	-	SP119_1766	1764045		M5005_RS08820	1764387		SPy_2111	1694165		MGAS1882_RS08205	1827163		SPYM3_RS09315	1651687		SPYH293_01617	1742383		Spy49_1748
pyotss0853	1804124	-	SP119_1769	1765296		M5005_RS08835	1765638		SPy_2114	1695416		MGAS1882_RS08220	1828414		SPYM3_RS09330	1652938		SPYH293_01621	1743634		Spy49_1751
pyotss0854	1804631	-	SP119_1770	1765803		M5005_RS08840	1766145		SPy_2115	1695924		MGAS1882_RS08225	1828921		SPYM3_RS09335	1653446		SPYH293_01622	1744142	Snp	Spy49_1752
pyotss0855	1806110	-	SP119_1771	1767282		M5005_RS08845	1767624		SPy_2116	1697403		MGAS1882_RS08230	1830400		SPYM3_RS09340	1654925		SPYH293_01623	1745620		Spy49_1753
pyotss0856	1807419	-	SP119_1772	1768591		M5005_RS08850	1768933		SPy_2117	1698712		MGAS1882_RS08235	1831709		SPYM3_RS09345	1656234		SPYH293_01624	1746929	Snp	Spy49_1754
pyotss0857	1811857	-	SP119_1776	1773029		M5005_RS08870	1786900		SPy_2121	1716638		MGAS1882_RS08255	1836147		SPYM3_RS09365	1660672		SPYH293_01628	1751367	Snp	Spy49_1758
pyotss0858	1815325	-	SP119_1779	1776497		M5005_RS08885	1790368		SPy_2150	1720106		MGAS1882_RS08370	1839615		SPYM3_RS09380	1664140		SPYH293_01631	1754836		Spy49_1761
pyotss0859	1815562	+	SP119_1780	1776734		M5005_RS08890	1790605		SPy_2151	1720343		MGAS1882_RS08375	1839852		SPYM3_RS09385	1664377		SPYH293_01632	1755073		Spy49_1762
pyotss0860	1817344	+	SP119_1781	1778516		M5005_RS08895	1792387		SPy_2152	1722125		MGAS1882_RS08380	1841634		SPYM3_RS09390	1666159		SPYH293_01633	1756855		Spy49_1763
pyotss0861	1822281	-	SP119_1785	1783453		M5005_RS08915	1797324		SPy_2156	1727062		MGAS1882_RS08400	1846571	Snp	SPYM3_RS09410	1671096		SPYH293_01637	1761792		Spy49_1768
pyotss0862	1823843	-	SP119_1786	1785015		M5005_RS08920	1798886		SPy_2157	1728624	Snp	MGAS1882_RS08405	1848133		SPYM3_RS09415	1672658		SPYH293_01638	1763354		Spy49_1769
pyotss0863	1823990	+	SP119_1787	1785162		M5005_RS08925	1799033		SPy_2159	1728771		MGAS1882_RS08410	1848280		SPYM3_RS09420	1672805		SPYH293_01639	1763501		Spy49_1770
pyotss0864	1824648	+	SP119_1789	1785820		M5005_RS08935	1799691		SPy_2162	1729426	Snp	MGAS1882_RS08420	1848926		SPYM3_RS09430	1673464	Snp	SPYH293_01641	1764159	Snp	Spy49_1773
pyotss0865	1825395	-	as SP119_1790	1786567			1800438			1730176	Snp		1849673			1674211	Snp		1764906	Snp
pyotss0866	1829221	+	SP119_1795	1790393		M5005_RS08965	1804264		SPy_2169	1733993		MGAS1882_RS08450	1853499		SPYM3_RS09460	1678031		SPYH293_01647	1768725		Spy49_1779
pyotss0867	1830803	-	SP119_1796	1791975		M5005_RS08970	1805846		SPy_2170	1735575	Snp	MGAS1882_RS08455	1855081	Snp	SPYM3_RS09465	1679613		SPYH293_01648	1770306		Spy49_1780
pyotss0868	1830932	+	SP119_1797	1792104		M5005_RS08975	1805975		SPy_2172	1735704	Snp	MGAS1882_RS08460	1855210	Snp	SPYM3_RS09470	1679742	Snp	SPYH293_01649	1770435	Snp	Spy49_1781
pyotss0869	1835385	-	SP119_1800	1796557		M5005_RS08990	1810428		SPy_2176	1740127		MGAS1882_RS08475	1859662		SPYM3_RS09485	1684193		SPYH293_01652	1774880		Spy49_1784
pyotss0870	1835396	+	SP119_1801	1796568		M5005_RS08995	1810439		SPy_2177	1740138		MGAS1882_RS08480	1859673		SPYM3_RS09490	1684204		SPYH293_01653	1774891		Spy49_1785
pyotss0871	1836926	-	SP119_1802	1798098		M5005_RS09000	1811969		SPy_2178	1741668		MGAS1882_RS08485	1861203		SPYM3_RS09495	1685734		SPYH293_01654	1776420		Spy49_1786
pyotss0872	1842961	-	SP119_1807	1804133		M5005_RS09030	1818004		SPy_2184	1746375		MGAS1882_RS08505	1865911		SPYM3_RS09515	1691767		SPYH293_01660	1781127		Spy49_1790
pyotss0873	1845542	-	SP119_1809	1806714		M5005_RS09040	1820585		SPy_2186	1748956	Snp	MGAS1882_RS08515	1868492	Snp	SPYM3_RS09525	1694351	Snp	SPYH293_01662	1783707	Snp	Spy49_1792
pyotss0874	1847421	-	SP119_1810	1808593		M5005_RS09045	1822464		SPy_2188	1750834	Snp	MGAS1882_RS08520	1870370		SPYM3_RS09530	1696226		SPYH293_01663	1785585		Spy49_1793
pyotss0875	1847548	+	SP119_1811	1808720		M5005_RS09050	1822591		SPy_2189	1750960		MGAS1882_RS08530	1870497		SPYM3_RS09535	1696353		SPYH293_01664	1785712		Spy49_1794
pyotss0876	1850176	-	SP119_1813	1811348		M5005_RS09060	1825219		SPy_2191	1753588		MGAS1882_RS08540	1873126		SPYM3_RS09545	1698982		SPYH293_01666	1788341		Spy49_1796
pyotss0877	1854583	-	SP119_1818	1815755		M5005_RS09085	1829626		SPy_2197	1757995		MGAS1882_RS08565	1877532		SPYM3_RS09570	1703388		SPYH293_01671	1792748		Spy49_1801
pyotss0878	1857170	-	SP119_1820	1818342		M5005_RS09095	1832213		SPy_2199	1760582		MGAS1882_RS08575	1880128	Snp	SPYM3_RS09580	1705975		SPYH293_01673	1795335		Spy49_1803
pyotss0879	1857531	+	SP119_1821	1818703		M5005_RS09100	1832574		SPy_2200	1760953	Snp	MGAS1882_RS08580	1880456	Snp	SPYM3_RS09585	1706345	Snp	SPYH293_01674	1795705	Snp	Spy49_1804
pyotss0880	1861460	+	SP119_1824	1822632		M5005_RS09115	1836503		SPy_2203	1764882		MGAS1882_RS08595	1884384		SPYM3_RS09600	1710274		SPYH293_01677	1799634		Spy49_1809
pyotss0881	1863986	-	SP119_1826	1825158		M5005_RS09125	1839029		SPy_2205	1767408		MGAS1882_RS08605	1886911		SPYM3_RS09610	1712802		SPYH293_01679	1802161		Spy49_1811
pyotss0882	1865661	-	SP119_1827	1826833		M5005_RS09130	1840704		SPy_2206	1769084		MGAS1882_RS08610	1888587		SPYM3_RS09615	1714477		SPYH293_01680	1803837		Spy49_1812
pyotss0883	1867248	-	SP119_1828	1828390		M5005_RS09135	1842261		SPy_2207	1770641		MGAS1882_RS08615	1890144		SPYM3_RS09620	1716034		SPYH293_01681	1805394		Spy49_1813
pyotss0884	1867347	+	SP119_1830	1828489		M5005_RS09140	1842360		SPy_2209	1770740		MGAS1882_RS08620	1890243		SPYM3_RS09625	1716133		SPYH293_01682	1805493		Spy49_1814
pyotss0885	1868309	+	SP119_1831	1829451		M5005_RS09145	1843322		SPy_2210	1771702		MGAS1882_RS08625	1891205		SPYM3_RS09630	1717095		SPYH293_01683	1806455		Spy49_1815
pyotss0886	1873315	-	SP119_t066	1834457			1848328			1776708	Snp		1896200	Snp		1722102	Snp		1811464	Snp
pyotss0887	1874240	+	as SP119_1834	1835382			1849253			1777849	Snp		1897342	Snp		1723038	Snp		1812605	Snp
pyotss0888	1874405	+	SP119_t067	1835547			1849418			1778014			1897507			1723203			1812770
pyotss0889	1875119	-	SP119_1835	1836261		M5005_RS09180	1850132		SPy_2215	1778728		MGAS1882_RS08655	1898221		SPYM3_RS09660	1723917		SPYH293_01690	1813484		Spy49_1820
pyotss0890	1875288	+	SP119_1836, p2	1836430		M5005_RS09185	1850301		SPy_2216	1778897		MGAS1882_RS08660	1898389		SPYM3_RS09665	1724086	Snp	SPYH293_01691	1813653	Snp	Spy49_1821
pyotss0891	1875309	+	SP119_1836, p1	1836451		M5005_RS09185	1850322		SPy_2216	1778918		MGAS1882_RS08660	1898410		SPYM3_RS09665	1724107		SPYH293_01691	1813674		Spy49_1821
pyotss0892	1876571	-	as SP119_1836	1837713			1851584			1780180			1899672			1725369			1814936
