# Supplementary material for: Conserved and specific features of Streptococcus pyogenes and Streptococcus agalactiae transcriptional landscapes
Source: BMC Genomics. 2019 Mar 22;20:236. doi: 10.1186/s12864-019-5613-5 (PMC6431027; doi:10.1186/s12864-019-5613-5)
Supplement: Supplementary file 5 — Table S4. Identification of transcript 3′ ends and presence of a predicted rho-independent terminator. (XLSX 62 kb) [file 12864_2019_5613_MOESM5_ESM.xlsx]

## Sheet: Feuil1
Supplementary Table 4: Identification of transcript 3' ends and presence of a predicted rho-independent terminator .
	Mapped end	Strand	Terminator efficiency 1	proximal CDS or ncRNA	rho-independent terminator position	Reference 2	terminator sequence
t0001	2867	+	t	SP119_0002	2846..2889	h	TAAGTAAGAAAAAGCTCCCTTTTAGGAGTTTTTTTGTTATTATA
t0002	4616	+	t	SP119_0004	4570..4624	h	ATTAAAACAATATCAGAAGGTTGGAAGAACATTCCAGCCCTTTTGGCATTTTAGA
t0003	14789	+	t	SP119_0013	14744..14803	h	CTGCAGAATGATATAAAAAAGCTGAACTTATAGATTAAGTTCAGCTTTTTTATCAACACA
t0004	16650	+	t	SP119_0014	16653..16711	h	TACTAAATATATAGATATAACTTTCAAAAAAGAAAATTAGTTCATTTTTGTTACACAAT
t0005	32361	+	p	SP119_0015	32308..32378	h	TTACATTTATTTATCCACACTAACATATTATTTAGGTTAGAACAGTTGTTCTAACCTTTTTGATTACTCCT
t0006	33589	+	t	SP119_0016	33537..33593	h	GGCAATTAAACTTAACGAAGCCTGAGATAATAGATCTCGGGCTTTTTGACTTGAATA
t0007	35867	+	t	SP119_0019	35833..35873	h	TAGAATAATAAAAAGAGCGTAAGCTCTTTTTATTATTCTTT
t0008	40600	+	p	SP119_0021	40566..40622	h	CTTGAATTAGTGAAGGGCGAGGTTAGAAAGAATCTCGCTTAATTTTTGAGAAATAGT
t0009	43203	+	p	SP119_0023	43176..43221	a	AGACGCTAGTGTGGTGATTAAATAAGTCACTAaaTTTTATAAGAAA
t0010	45687	+	t	SP119_0025	45651..45695	a	AGACGCTAGTGTGGTGATTAAATAAGTCACTAAATTTTATAAGAAA
t0011	53199	+	t	SP119_0031	53141..53204	h	TTTTAAGCGTTTAGGGATTTAATATAAAAAAAAGAAGGTGATTCCCTTCTTTTTTATTTAAAAA
t0012	55464/55494	+	t	SP119_0033	55445..55495	h	AAGAAAATTAATCTGAACCTGCTTTTTGTGTTCGGATTTTTTGATAAGTTG
t0013	58254/58284	+	t	SP119_0036	58274..58343	h	AAAATAGTAGTACTTTGAGGTTTTTAAAAGAAAGCGGTTTCAGAAATAAAACGGCTTTTTTTAGATATAT
t0014	61189	+	p	SP119_0037	61160..61221	tr	GTTGATACCAGGAAA TGATTTCTTATGAT TAAA GTCATAAGAAATCA TTTTATTTTCTAAAT
t0015	62531	+	t	SP119_0038	62466..62540	h	TGATTCCAAATAAAATAGCACTCTCGAGTATCAGAAAACATTTTTGACTCGAGAGTGCTATTTTGATACATTGAA
t0016	64116	+	t	SP119_0039	64075..64122	h	GTACCAAGAAATTACCTTTCATTAGGAAGGTAGTTTTTTTTTGAAAAA
t0017	64687	+	p	SP119_0040	64692..64730	h	CGAAACAGAAGCTTTTGTGTTAGATTTTCTATTTTTATT
t0018	75611/75668	+	p	SP119_0061	75569..75622	h	GAATACAGCAGAATAGAATACAGGTTGACATTGTCAACCTTCTATTTTGTTTTT
t0019	79177	+	p	SP119_0068	79131..79207	h	TTAATATGTAACGCTTGTTTATGAAAGGTATCTAAGCTATAGAAACTTTTTATAAGCAGGCGTTTTGTTGTATTATG
t0020	89747	-	t	SP119_0076	complement(89738..89795)	h	AAAGCATTTATAAATAAATCCTCACATGTTAAACATGTGAGGATTTTTCTTATTAAAA
t0021	89783	+	t	SP119_0075	89742..89789	a	AATAAGAAAAATCCTCACATGTTTAACATGTGAGGATTTATTTATAAA
t0022	90191	-	p	SP119_0077	complement(90175..90216)	h	ATAACCGATTAAACGAGCTCTGGCTCGTTTTTTCATAAGGAG
t0023	94010/94034	+	p	SP119_0078/SP119_SR002	93952..94017	h	TTAGGAAGAACAGCAGTTAAATCACACTGATAAAGTCAGATTTAGCTGCTCTTTTTGTGTCTATTT
t0024	101471	+	p	SP119_0080	101441..101480	h	CTCATGAAAGGGTCCTTAGGGGCTCTTTTTTGTCTGAGTT
t0025	106711	+	p	SP119_0089	106699..106736	h	ACTGAGTAATGTCAATTAATTGATTTTTTGTTATAATA
t0026	107980	+	p	SP119_0090	107987..108037	h	CAATAGATTAACCAAGTAAGGTAACACTTTACTTGGTTTTTTATGAGGTTT
t0027	108416	+	p	SP119_0091
t0028	108427	-	p	SP119_0092
t0029	110534	-	p	SP119_0094	complement(110521..110571)	h	ACAAACACTTCTTCCAGAGATCTCTAGTCTCTGGGATTTTTCTTTTCTGTG
t0030	110837	-	p	SP119_SR003
t0031	112217	+	t	SP119_0097	112181..112223	a	CCAGAAAAAAAGGATTAGGAGCCCTTAATCCTTTTTTCTTATG
t0032	112788	-	p	SP119_0099	complement(112783..112867)	h	CCCTACTATTCCTATGATGAACAAAGTTCCAACATCTAGCACTTGAAACTTTGTTCATACTCGTAAGGTGTTTTTTTATTTTTAT
t0033	115521	-	p	SP119_0102	complement(115511..115565)	h	TAGACCACACCTTAACTTAATCCCGAGTCATTCTCTGGGATTTTTTACTGTCTAT
t0034	122704	+	p	SP119_0107	122659..122723	h	GAAAGATATGTAAGAAAAACCAAAAATTCCTTTACTTAATGATAAAGGAATTTTTTATTGCCCCA
t0035	134653	+	p	SP119_0122/SP119_SR005
t0036	143758	-	t	SP119_0132	complement(143742..143819)	h	CATCACCTGTCACGCTACTTAAAAAGCAAGCCATCAGTTAGGTTAATCCCTTTGATGGCTTGCTTTTTTACTACTTAA
t0037	143789	+	t	SP119_0131	143743..143809	h	TAAGTAGTAAAAAAGCAAGCCATCAAAGGGATTAACCTAACTGATGGCTTGCTTTTTAAGTAGCGTG
t0038	147744	+	p	SP119_0134	147719..147765	h	TATGACAAAGAGTTGGATAGCGTTTCCAGCTCTTTTTACCGTTTGTT
t0039	149131;149157	+	p	SP119_0135	149085..149138	h	TACAATACCGTCCAGAGTCGTCACGAACCGACTTTGGACTTTTTAATAAAGGTG
t0040	149839	+	t	SP119_0136	149784..149846	h	AACTATAGGCTCTCAAAGGTTTGATGGTATAAGTATTACCATCAGACCTTTTTTAGTTGGAAG
t0041	157572-157672	+	p	SP119_0144	157522..157583	tr	TTTAAGTCTATTTGT CCAGATTGGCTCTG TTTA CAGAGCAAGTCTGG CTTTTTTATTAGCTT
t0042	160365	+	t	SP119_0145	160320..160371	h	TTATCTAGAAAAACCACAAGAACGAAGGTTCTTGTGGTTTTTAATCGTTGTT
t0043	167267	+	p	SP119_0152	167246..167306	a	TCGTCAAAGTACCTCAGTTTTCTATGACATAGAAAAATATAACTGAGGTTTTTAATATAGC
t0044	168653	+	t	SP119_0153	168577..168666	h	AGCAACACCCTACTCACCTAAGATGATAGTGCCTAATTAAGCTAACTCGCTTCATAGGACATTGTCTTAGGTGAGTTTTTTTGGAGAGAT
t0045	172060	+	t	SP119_0155	172021..172068	h	AGCAAATAGAGAAGTCTAGGAATTATCCTAGGCTTTTTAGGTTAACCA
t0046	174789	+	p	SP119_0156	174753..174793	h	GCATAGCTGGTACGAAGCCAAATAAGTTTTCTTACTTGTTA
t0047	175965	+	p	SP119_0158
t0048	176438/176485	+	p	SP119_0159
t0049	178540	+	t	SP119_0161	178519..178564	a	ATTAACAACGAGAGAGAATCAGATTGGTTCTCTCTTTTTGGATGTT
t0050	184082	-	t	SP119_0170	complement(184073..184143)	tr	TTTCATAAAAAAATA GCACCCCAATCGTTAGA TTTTGTG TCTAACTTTTGGGGTGC AGTTCAAGGGCTATT
t0051	186440	+	p	SP119_0171	186399..186450	h	TATGATCCTGGAACTGAGGGCGATCTATCGTCTTTGGTTTCAGTTTTTTTGT
t0052	187529	+	t	SP119_0173	187477..187537	h	TAAGTTGTGTTGAACAGGTCTTGGCAGATTTATCTGCTAGGACCTGTTTTTGGTGGGTCTC
t0053	189049	+	t	SP119_0175	189010..189059	a	ATATACAAAAGGGCGTTTCCAAGTACTAGAAGCGCTCTTTTTCAGACCCA
t0054	191078	+	y	SP119_SR009	191058..191101	a	CCTAAACCGTTGGGAGAATAGGTTTTCCCcTTGTTTTCCCTT
t0055	193808	+	t	SP119_0180	193752..193814	h	TTAAGTAAAAGGGATAATAAAGTGCGCTTCCAGAACATGGGAGCGCACTTTATTATACCAAAT
t0056	193941/193999	-	p	SP119_0181	complement(193989..194023)	h	GAAGAACTTTGGAGAGTTCCTTCTTAATTTTTTGA
t0057	195737	-	p	SP119_SR011	complement(195726..195774)	a	CCTTGTTTAAACCTGACCAGTTAACCGGCTGGTTAGGTTTTTAAATTTA
t0058	195897	+	t	SP119_SR010
t0059	198263	-	t	SP119_0184	complement(198247..198307)	h	TAGAGAAGACAAAACCATAAAAATAAGGAGGGAAAATCCCTCCTTATTTTTATGGTTTTTA
t0060	198283	+	p	SP119_0183	198242..198299	h	TGACTTAAAAACCATAAAAATAAGGAGGGATTTTCCCTCCTTATTTTTATGGTTTTGT
t0061	204513	+	t	SP119_0188	204472..204512	h	GGCATCAGCTCCGCGTCTTAGCGGAGTTTTTTGGTGAACAA
t0062	205388	+	p	SP119_0189	205337..205406	h	CGTGGGGATGAGATGTGATGGCATGATTAAAAGTGGTCCGTTTAAAGTTGACCGCTTTTTTGCTATTCTT
t0063	207394	+	p	SP119_0191	207358..207424	h	CAGAAACTAAGAGCAAATGAGGAGGAAATTTGTCAAGAAAGTATCCCAATCATTTGTTTTTTTAACT
t0064	208080	+	t	SP119_0192	208046..208086	h	CCAAGTTGTAGAGCTGAATTCAGCTCTTTTTTATTTTTAAA
t0065	208910	+	t	SP119_0193	208880..208928	h	TCAAAATAACATAAAATCAGCTTTTTAGGGCTGATTTTTTTCGCCTAAG
t0066	210601	+	t	SP119_0194	210559..210607	h	GACAACGAAAGATTGAAGATTAAGTTCTTCAGTCTTTTTTATCGTTATC
t0067	214341		p	SP119_0197
t0068	214566	+	p	SP119_SR012	214530..214575	h	TAAAATCAGTATTAAAGCCCGGCTTGCCGGGTTTTTTGATAGGTAA
t0069	216934	+	p	SP119_0200	216892..216946	h	CCTAAAAAGAATCTTTGGTAGTTAGTTTAGCTATCGAAGATTTTTTGTATGGCCA
t0070	217391/217423	+	t	SP119_0201	217354..217401	h	CTAAAGTAAACCAAGAGTGCTCGAGGCTCTTGGTTTTTTAACGTTTTC
t0071	217505/217588	-	p	SP119_SR013
t0072	224311	-	p	SP119_0209	complement(224297..224341)	h	GACCTTTAGACTACAATAGCAAAAAGGGCGTTGTTTTCTTTTTAA
t0073	227848	+	p	SP119_0212	227796..227870	h	CCCCGGTGACAATAAAAAAATTCCCTTGTAGACAAAACAGAGATGTTCAGTTCAGGGGGATTTTTCTTATTGAAG
t0074	227994	+	p	SP119_0212
t0075	232664/232697	+	p	SP119_0217	232617..232676	h	TGATGATTTTTGATGTGCTTAACACTTATGATGGTTTCATAAGTGTTTTTGGCTCTTGTT
t0076	237665/237717	+	p	SP119_0221	237678..237737	h	CTTTACCAACAAATATTTAGATAACGGGTAGGTCCTGCCTATCCGTTTTTGCTAAATAGT
t0077	239900	+	t	SP119_0222	239850..239908	h	TGAATAACCACCACTAAGAGGTTGAGGATAACTATCCTAACCTCTTTTTTAGTGTAACA
t0078	241261	+	p	SP119_0223	241219..241268	h	TTATAACGAAAGAGAGCTTGGTTTATGCTGAGTTCTTTTTCGTATACTTT
t0079	241656	-	t	SP119_0225	complement(241647..241706)	h	TTAAAATAAGATAAAGGATCCAACTATTTCTATGCCAGTTGGGTCTTTTTTCAATTCAAA
t0080	247057	+	t	SP119_0228	247012..247062	h	GTTTAGGATGTTGCGACAGACCTTGGGGACTGTCGCTTTTTAAATTTCCTT
t0081	249109	+	t	SP119_0230	249072..249114	h	TTGAAACACTAAAAAAGCCGAGTAAGGCTTTTTTTGCTATAAT
t0082	254546/254593	+	t	SP119_0235	254513..254558	h	ATGAGTTGTAGTACTAACCCCAAGTGGTTAGTTTTTAGTTGCCTTG
t0083	254584	-	t	SP119_0236	complement(254570..254615)	a	AATTATCAAAAACCTCTGTCAAAGCACAGAGGTTTTTGATATGTTA
t0084	255919	-	t	SP119_0237	complement(255899..255947)	h	TATGACATTGACTGACAGAGTACTTCTGCAGTCTTTTTCATTTTTATTT
t0085	264072	+	t	SP119_0242	264023..264082	h	ATTTTAAGTAAAGGATTTAGTTTTGTATTGTAGAGGACTAAGTCCTTTTAGTTTTATTTT
t0086	270128/270150	+	p	SP119_SR015/SP119_t043	270125..270165	a	GAGTAGAGAGAGGTAGGAAGCGTCCTATCTTTTTTTGCATT
t0087	270275/270322	+	p	SP119_SR016/SP119_t044	270282..270328	a	AATGAAAAAAACAACAGGACATTAATGTCCTGTTGTTTTTTTGTGGT
t0088	280836/280870	+	t	SP119_0255	279755..279806	tr	ATAGAATAATAAAAA GAGTTGAAA TCTA TTTCAGCTC TTTTTAAGTGATGCT
t0089	283978	+	t	SP119_0258	283966..284022	h	CATAAATAAACGAAACAACACCCTAAGTAAAAACTTAGGGTGTTGTTGTTTAGATGA
t0090	283994	-	t	SP119_0259	complement(283966..284025)	h	ACATCATCTAAACAACAACACCCTAAGTTTTTACTTAGGGTGTTGTTTCGTTTATTTATG
t0091	286864	-	t	SP119_0261	complement(286854..286907)	h	TAAATAATAAAAAAACATCCTTGGCGTTTTCCAAGGATGTTTTTTACTATGTTA
t0092	286882	+	t	SP119_0260	286854..286907	h	TAACATAGTAAAAAACATCCTTGGAAAACGCCAAGGATGTTTTTTTATTATTTA
t0093	291433/291533	+	p	SP119_0265	291395..291452	h	TTAAAAAACATGTGAGCGTTTGGGGTTTTTGCTCAAGCCTCACTTTTTTATGTCTTTG
t0094	294775	+	p	SP119_0268	294681..294747	h	CATTAGATAATAGTAGCAGTCTTTTGCCACAACTGGTTAGAAGCTGATGCTATTTTTTTAGCAATGA
t0095	298875	+	t	SP119_0272	298825..298882	h	TCATTGATAAGGACTGTGTTGTGTATGTTACAGGAGACAGTCCTTTTTATAATACCTT
t0096	307125	+	p	SP119_0278	307070..307135	h	CCGATGAAGCCATTATTTGCCTAACCACTAAGTGTTTTGGTTGCTAATGGCTTTTCTAGTATCTTC
t0097	307551	+	t	SP119_0278
t0098	307556	-	t	SP119_0279	complement(307588..307552)	h	CAAAAAAATCTAACGATTGGGGTTTTTTTGTATGAAA
t0099	319124	+	p	SP119_SR017	319069..319132	h	AGTCACCATCAACCACATTGTTTGCTGAGCATGACTCCGAGCAGTGTGGTTTTTTAAATTAAAA
t0100	319767	+	t	SP119_0295	319720..319762	a	TTTGGCAACATGCGTTGTCAGTAGCTGACGCTTTTAAAAATTT
t0101	320006	+	p	SP119_SR018	319962..320011	a	ACGACGGAACTTCTTTCAATTTGAAAAAATTGGAGGAaTTTTTTAATGTC
t0102	321309	+	p	SP119_0297	321258..321320	h	CATTTAGAATAACATTGGCAAGCATCACCCCCTTGATTGCCAGTGTTATTTTAGTTTTAGTTA
t0103	323121	+	p	SP119_0299	323118..323156	h	TGATATAATGAAGTCACTATATTATTTTTTTAGGAGTTA
t0104	324522	+	t	SP119_0300	324479..324528	h	AGATTATTGAGGAAGACTAGGCTCCATGCCTAGTCTTTTTGATGAAAAGT
t0105	325406	+	t	SP119_0301	325372..325412	h	TGTTATAGGGTTGAGGTTTCTTCAACTTTTTAAAGTATTAT
t0106	326470	+	p	SP119_0302	326438..326491	h	AAGACGCTTTAAAAGGACTTGATTTTTTTGACCAAGTCCTTTTGTCACTCTTCT
t0107	327199	+	p	SP119_0303	327150..327208	h	TATAGCACCATAGAAAAGAGCTAGGAACAAGGACTGTTCTTAGCTTTTTGAGTGCTTTT
t0108	327202	-	t	SP119_0304	complement(327152..327220)	h	CAAAAACAAAATAAAAGCACTCAAAAAGCTAAGAACAGTCCTTGTTCCTAGCTCTTTTCTATGGTGCTA
t0109	331183	-	p	SP119_0308	complement(331157..331230)	h	TATGTTGACGTTAGTTTAGAATGATTATCGCTATTGTTTTTAATCATTCTAAACTAATATTTCTTTTTTAATAC
t0110	334514	+	p	SP119_0309
t0111	335309	+	p	SP119_0311
t0112	336063	+	p	SP119_0312	336016..336067	h	GATCTCTGCAAAAGTATTCTAGAAACTTCTAGGATGCTTTTTCTCTTAGAAA
t0113	336967	+	p	SP119_0313	336942..336988	h	TAAAATAGAGCACTGCAAAGATATGCCAGTGCTTTTTAGCTCATTTT
t0114	340830	-	t	SP119_0321	complement(340823..340877)	h	TAAACACCTAAAAGACCATCAATAAATCCAATTGATGGTCTTTTTTCTCTTAGTT
t0115	340863	+	p	SP119_0320	340820..340879	h	TTAAACTAAGAGAAAAAAGACCATCAATTGGATTTATTGATGGTCTTTTAGGTGTTTAAA
t0116	341726	+	p	SP119_SR019
t0117	342181	-	p	SP119_0323	complement(342165..342229)	h	CTAAAAACAGATCCCAAAAAAGGACAAGGCGTTATAATGTTGCCTTGTCCTTTTTTGAGACTTTG
t0118	342203	+	p	SP119_0322	342164..342223	h	ACAAAGTCTCAAAAAAGGACAAGGCAACATTATAACGCCTTGTCCTTTTTTGGGATCTGT
t0119	344509/344526	+	t	SP119_0324
t0120	353453	+	t	SP119_0329	353405..353460	h	ACCTATTATTCAAAAAACCTAAGCAAGAACATGTGCTTAGGTTTTTTTGATTGCCT
t0121	357646	+	t	SP119_0332	357600..357651	h	ACCTTTCAAGACAAGCAAGCATCAGCTCTTGCTTGTCTTTTTTTGGCCTCAA
t0122	357698	-	t	SP119_0333	complement(357693..357735)	a	GATCGCCAAAAAAAGGACTCCATGTCCTTTTTTTTGACGTTCT
t0123	360074	+	t	SP119_0336	360043..360092	h	CAATCAACAGCACAAAAAGCACCCCTGACAGGTGCTTTTTGTGCTTTAGC
t0124	367666	+	t	SP119_0344	367618..367673	h	CAAATGCCTAAGAAAGACAGACTTATTGCTGAAGTCCTGTCTTTTTTAGTTATCAC
t0125	371242	-	t	SP119_0350	complement(371235..371305)	h	ACTAGCCCCTCAAAAAAAGAGGCCACACTCATTTAAATTTAAATGAGTGTGGCCTCTTTTTTTGAGGAGAC
t0126	371294	+	p	SP119_0349	371239..371300	a	CCTCAAAAAAAGAGGCCACACTCATTTAAATTTAAATGAGTGTGGCCTCTTTTTTTGAGGAG
t0127	374744	+	t	SP119_0353	374711..374754	h	CAAATAGTAGCAAATAACATCAAAGGGTGTTTTTTATATGTCAT
t0128	374793	-	t	SP119_0354	complement(374757..374837)	h	TAAAAACTAAATCATGCTTAAAAAAACCTTATCAGATAATAGGCTAAATACCTTGGTTTGATAAGGTTTTTTATGGTCTTT
t0129	378256	-	t	SP119_0356	complement(378244..378307)	h	TGACATCACAAAAAAAGAACCTAACATCTCATCATGAGACGTCAGGTTCTTTTAGTTTGTCTGC
t0130	378306	+	t	SP119_0355	378247..378306	h	GACAAACTAAAAGAACCTGACGTCTCATGATGAGATGTTAGGTTCTTTTTTTGTGATGTC
t0131	380227	+	t	SP119_0358	380183..380230	a	AAATTTCTGAAGACAAATCTTCACTAGAGGTTTGTCTTTTTTATGGTT
t0132	381840/381872	+	p	SP119_0360
t0133	382774	+	t	SP119_0361	382735..382783	h	TTAATAGGATAAAAATGCTTTGCCACTGGCAAAGTTTTTTGTTACAATG
t0134	383553	+	t	SP119_0363
t0135	384842/384941	+	t	SP119_0364
t0136	386988	+	p	SP119_0365	386960..387010	h	AGAGTAGTTAAAGCTGATAAGTTTAGGCTTATCAGCTTTTTTGATGATTTA
t0137	391432	+	t	SP119_0371	391395..391441	h	TGAAAGACGATATTCGAGAGCTTATGCTCTCTTTTTTTGCTTCCAAT
t0138	392905-392946	-	t	SP119_SR021
t0139	393676-393691	+	t	SP119_SR022	393602..393685	tr	GTAAACTGAGTCATG GGAATAAATCTCTTTCTAGTA-AGT GTCGCA ACTCTACTATACAG-GATTTATTCC TTTTTGTGTGTTTAC
t0140	401040	+	t	SP119_0385
t0141	404428	+	p	SP119_0388	404394..404450	h	CAAGTAAATAAGGAGTGAGCTTGACAGAGTTAGTCTAGCTCATTTTTTTATCAGCGA
t0142	408081	-	p	SP119_0392	complement(408128..408075)	h	AAACCTATTTTAAAAAAACAGAGATATGAACTAACTCTGTTTTTTTGTGCTAAA
t0143	411707	-	t	SP119_0396	complement(411680..411731)	h	AATACTATTAACAACAGAAGCTTTAAAGCTTCTGTTGTTTTATTTTTTAACC
t0144	415181	+	p	SP119_0399	415139..415186	h	TTTCTTCAATACTAAAATCAGCCTTAGGGCTGATTTTTGCATGTCTTA
t0145	417800	+	p	SP119_SR023	417765..417814	a	TGGAACCACGCTGATTGCGTCCTTTGGGATGCGGTCAgTTTTTTTGTTTT
t0146	419961	+	t	SP119_0402	419918..419968	h	CTTAATCAATGGCAAAAAGAGGTCCTTATGGGCTTCTTTTTCTTTCTTAAA
t0147	422745	+	t	SP119_0405	422711..422766	h	CTAGATAATGAAGGAAGGCAGCTGTTGTAAAAACGGCTGCCTTTTTTTGTGATGGT
t0148	429949	+	t	SP119_0411	429890..429956	h	TAAAAGAGAATATGCAAAGTAGCGCTGATTGGTGATATACCAGTCAGGGCTATTTTTTGATGTCTTA
t0149	434586	+	t	SP119_0413	434544..434593	h	ATGACCAATTAAAAAACAGAAGGGAGTTCCTTCTGTTTTTTTGGATGTTC
t0150	449992	+	t	SP119_0431	449952..450003	h	TGAAAGAAATATACCGAAAGCACTTCAAAGGAGGTGCTTTTTTTGTACCCCA
t0151	451222	+	t	SP119_SR024	451185..451232	a	ATCGCTTGTTTTATCGCTTGAAGAACGAGCGATAaaTTTATTTTTATG
t0152	456060	+	t	SP119_SR025	456010..456067	a	CTACTAAAAAATACTCCGTCTTCTATGAAACTAGAAACGGAGTAtTTCTGTTTGTCTA
t0153	460862	-	t	SP119_0444	complement(460855..460920)	h	AGCCTAAGATGACATACTAAAAACCAGTCTCGTTCAATAAAACGAGACTGGTTTTTGCTGTTATAA
t0154	460906	+	t	SP119_0443	460851..460912	h	TATCTTATAACAGCAAAAACCAGTCTCGTTTTATTGAACGAGACTGGTTTTTAGTATGTCAT
t0155	462568	+	t	SP119_SR026
t0156	466848	+	t	SP119_0447	466802..466857	h	ATAAAACTCAAAAAGCATTTGTTTTGATAAAAAACAAGTGCTTTTTTATTAGTCTT
t0157	466852		p	SP119_0448	complement(466801..466859)	h	TAAAGACTAATAAAAAAGCACTTGTTTTTTATCAAAACAAATGCTTTTTGAGTTTTATC
t0158	471677	+	t	SP119_0452	471645..471688	h	TTATGGAAAAAAATCAGTCGTAAGACTGGTTTTATTTTGCGAAA
t0159	472128	+	t	SP119_0453	472081..472131	h	TAAGTAAGCGAAGGGTCTTATCAACTATGATGAGGCTTTTTGCTTTTTGAC
t0160	475041	+	t	SP119_0457	475005..475048	h	TGAAGAAGGGGGGGATTGTGGCTTCAATCTTTTTTTGTTTTTGAC
t0161	475053	-	t	SP119_0458	complement(475044..475093)	h	CTGATGTAACTTCCAGAGTCCGTTTTACGTGACTCTTTTTTTTGTGTCAA
t0162	477945	+	t	SP119_0460	477878..477954	h	GAAATACTAGAGGCCCTCTTTTTCCAAATGGTATACGACCATAGTTGGGAAAAGAGAGCCTGTTTTTTTTGAAAATT
t0163	478030-478171	-	p	SP119_SR027	complement(478005..478059)	tr	TGAGTCATAAAAAAA GTGAAAAAAA GATGA TTTTTTCCAC TTTAATTTCGAATAG
t0164	478383	+	p	SP119_0462	478315..478404	h	ATCCCTCGTTCGCCCCTGTCCTTTTAACCTGGTGATGACATCGCTAGGTTAAAAGGACAGGGGCGAATAGAAGGATTATTTTTTTGAATT
t0165	478388;478164	-	p	SP119_0463	complement(478301..478390)	h	ATCCTTCTATTCGCCCCTGTCCTTTTAACCTAGCGATGTCATCACCAGGTTAAAAGGACAGGGGCGAACGAGGGATTATGTTTCGATTAA
t0166	481269	-	p	SP119_0466/SP119_SR029	complement(481259..481345)	h	TAAAACCACTAGAAAATAATAAAAAAAGCTAACACATTGATCTCTTACTGACAAGACACTCACTTTGCTAGCTTTTTTTATTATTAT
t0167	481327	+	t	SP119_0465	481249..481333	h	AGCCCACTAGATAATAATAAAAAAAGCTAGCAAAGTGAGTGTCTTGTCAGTAAGAGATCAATGTGTTAGCTTTTTTTATTATTTT
t0168	482092	-	p	SP119_0468
t0169	482862	-	p	SP119_0469	complement(482796..482851)	h	ATCTTACATTAAAAAAATGGTATAATAATGTTGTTATACCATTTTTTTATGTTTAG
t0170	483436	-	p	SP119_SR030	complement(483422..483473)	tr	TGGTGACATAAAAAA CTCCTTTTG TGCA CAAAAAGAG TATCGCTTTCCAATC
t0171	485708	+	t	SP119_0472
t0172	485771/485755	-	p	SP119_0473	complement(485747..485802)	h	CTTCTTGGTTAATATAAAATAGACTTGGCGTGCCAAGTCTATTTTATATTATAGTT
t0173	491081	+	t	SP119_0475	491040..491113	h	TATTTATAGAAGTTTTCAAGTGACTAATCAGAATTTTAAAGGTTAGCCCTTGGAGCTTCTTTTTTTGAGGATTC
t0174	494090/494117	+	t	SP119_0478	494055..494100	h	TTAAGTTTGAAGAAGCCCCCAATTCGGGGGCTTTTTGCTATCTTAA
t0175	495037	-	p	SP119_0480	complement(495011..495061)	h	TAAGTCATCTAAAAAAGAAAAGGATTTAACCTTTTCTTTTTTAGATGACTT
t0176	495044/495107	+	p	SP119_0479	495005..495060	h	TTAACTAAGTCATCTAAAAAAGAAAAGGTTAAATCCTTTTCTTTTTTAGATGACTT
t0177	498530	-	t	SP119_0483	complement(498461..498514)	h	TACAGAGGCGATTGAGCTAAACTAAAACGTTTTCTCTCGTTTTTCCTTAAGTTT
t0178	500628	+	p	SP119_0485	500616..500651	h	TCTGATTAGGGATTATTCTTGTTTTTTAGTCAGGTT
t0179	500716/500799	+	p	SP119_SR031	500737..500793	tr	AATCTTAAACAGCGA GACTTGTTTA AGAAAAA TAAACAGGTC TTTTTATTTGAACAA
t0180	503540	+	p	SP119_0486	503507..503556	h	AGACGCTAAAAGGTTTGAGACAATTGTCTCAAACCTTTTTTTATAATCGT
t0181	503545	-	p	SP119_0487	complement(503503..503558)	h	TAACGATTATAAAAAAAGGTTTGAGACAATTGTCTCAAACCTTTTAGCGTCTATTA
t0182	519533/519571	+	t	SP119_0502	519482..519547	h	ACCTCTTATGTTATTCCAAGGACCTCGTTTTGTATTGCACAGGACTGGTCCTTTTCATTTTGTTTT
t0183	519578/519622	-	t	SP119_0503	complement(519604..519684)	h	AGAGCCACTAAATTTTGAATGACACCCCAAAAGTTAGATACATCAAACATCTAACTTTTGGGGTGCTTTTCTTCTCTTGAA
t0184	521418	+	t	SP119_0505	521385..521430	a	ATTAATACTGACACTGTGGGTTTCACTCACAGTGTTTTTTAAGAA
t0185	524009	+	p	SP119_0506	523964..524030	h	AGAAACGGACTGTTTTCTGATATAATGGAAAGGATCTATTATATCAGAAAAATTTTTAATGGCGTTA
t0186	526919	+	p	SP119_0508	526875..526928	h	AGACCCTAATAATACAAAAAGTTCATGTCATCTATGAACTTTTTGTATTGGTAA
t0187	527141	+	t	SP119_0508
t0188	530108	+	p	SP119_0511	530068..530118	h	AGAACATTTTTATCGTATGAGCCTTTGTTCATACGATTTTTTTGTCTAAAA
t0189	530238	+	t	SP119_0511
t0190	531675	+	t	SP119_SR033
t0191	531787	+	p	SP119_SR034	531729..531793	a	ATACTAGATTCGCCTCACGCTCAGAGTCGCCAAACTTTGAGAGCGTGGGGCtTTTTTTATTTTG
t0192	531802	-	t	SP119_0513
t0193	533360	-	t	SP119_SR035
t0194	545816	-	t	SP119_SR036	complement(545804..545844)	a	TTAATCATGGAGGCGTTCGCATGGACGTCTTTTTTTGTGGA
t0195	569775/569792	-	t	SP119_0561	complement(569784..569846)	h	AAAAATAATTCATCATACACAAAAAACCGCCCAGAATAATCTGAGCGGTTTTGTCTTATCTCG
t0196	569820	+	t	SP119_0560	569776..569835	h	TAAAGCTCCGAGATAAGACAAAACCGCTCAGATTATTCTGGGCGGTTTTTTGTGTATGAT
t0197	570654	-	t	SP119_0562
t0198	573183	+	t	SP119_0563	573148..573192	h	GTGAAGCTAAGGCTGAGCAACTGCTTAGCCTTTTTTACGATAACT
t0199	574893	+	t	SP119_0564	574848..574894	h	TAACTCACTAAGCAAATCTTCTTTTAAGGAGGTTTGCTTTTTCTTTG
t0200	576982	-	t	SP119_0567	complement(576977..577036)	h	CAAAATAAGCAAGACAATACAAAAAACCTTCCTGTATCAGGAGGGTTTTTCTTTTGACCT
t0201	577024	+	t	SP119_0566	576981..577025	h	CAAAAGAAAAACCCTCCTGATACAGGAAGGTTTTTTGTATTGTCT
t0202	579230	+	p	SP119_0569	579192..579239	h	TATTTAGTAAAAATGTCAGGGACTTCCTTGGCATTTTTAGATTTTTAA
t0203	580840/580923	+	p	SP119_0571	580891..580935	h	TTTAAAAAAATAGCTTTACAATAAAGAAGCTTTTTGTTAGAATAA
t0204	581414	+	p	SP119_0572	581378..581430	h	CGTAACGTAATAGAATAAAAAGACTAGAGTCTCTAGTCTTTTTATGTCGTCGT
t0205	581726	+	t	SP119_SR041	581689..581731	a	GTCACTGAAAAAGCCTTTACATCAAAGGCTTTTTGTTTTATTC
t0206	585125	+	p	SP119_0574
t0207	589273	+	p	SP119_0577	589231..589278	h	TTAAAGAATAGAAAGCTTGGGAAAATCCCAAGCTTTTTGCTTTCTAAA
t0208	589539	-	t	SP119_0578	complement(589518..589576)	h	CTCTATCATTGTAACACCTTGATCTTAAAAATACTAGGCAAGGTTTTTTTCTTGTACAC
t0209	600288	+	p	SP119_0583/SP119_SR043	600244..600298	h	CGTCTCAGGTAATTAGCAGGTACTAGATAGTACCTGCTAATTACTATATGTTTAG
t0210	612358	+	t	SP119_0593	612323..612366	h	CTCAAAAGAGTTGGGTCAATACCCTTCTCTTTTTTATGTTGTTT
t0211	615526	+	p	SP119_0595
t0212	615624	+	t	SP119_0595	615602..615654	h	TCAATTTATTCATATGAGGGGCCTATTTGAGGTCTCTCTTTTTTGATCATATG
t0213	624362	+	p	SP119_0606	624340..624376	h	CTGGAAAGTAGGCCTTGCCTACTTTTTATAGCATCTG
t0214	625177	+	p	SP119_SR045	625123..625193	tr	AAAACGGATGGTACC GCGTGTCAACGCTCCGCTT ATC AAGTGGAGGAGTGGCATGC TTTTTTCATCGCCAA
t0215	628903	+	t	SP119_0609	628858..628908	h	GTACGCTAAGAAAAAAACTGGGCCTCTAAGGCTCCGTTTTTTTCTGTTATA
t0216	631590	-	t	SP119_0614	complement(631634..631584)	h	CACACTTAGAAAAAAACCAAACAAGTGCTGTGCTTGTTTGGTTTTTTTCTA
t0217	631620	+	t	SP119_0613	631575..631633	h	TTATGATATTAGAAAAAAACCAAACAAGCACAGCACTTGTTTGGTTTTTTTCTAAGTGT
t0218	640892	+	t	SP119_0618	640839..640894	h	CTAATGGATAAAAAATAAAACAGTTCTCACAATTAGAACTGTTTTTATTTTTTATC
t0219	640924	-	t	SP119_0619	complement(640917..640969)	h	AGCGATTTTTGATAAAGTAGTTAGGCATGTCTAACTACTTTTTTTGATATCAA
t0220	646005	+	t	SP119_0623	645953..646012	h	AAAAAGTAAGTATTCTAAAAAGAGTTGGCTTTCTAAGGCCAACTCTTTTTCATGGGTTTA
t0221	661205	-	t	SP119_0637	complement(661199..661244)	h	CCAACTAAAGCTCTTACCCTCGAGTAAGGGCTTTTTTATCATGCTG
t0222	662760	+	p	SP119_SR046	662734..662780	a	ATATTATGTGTGCGGGCTTGATTTATCAAGTCCGCTTTCGTTTTTCT
t0223	664077	+	t	SP119_0642	664040..664083	h	CAAAAATGAAGGAGACGATGGACGTCTTCTTTTTATTATACTCA
t0224	664222	-	t	SP119_0643	complement(664216..664273)	h	CAATTTAATGATCTGACTAGAAGCAAAATAATAATTTTGCTTCTTTTTTATTGGCGAT
t0225	670158	+	p	SP119_0647	670104..670166	h	CAATTAAGATAGGAAAAAAACAGATTGCTGGCAGCTCGTCAGGATCTGTTTTTTAGTGTTTAT
t0226	671699	-	p	SP119_0649	complement(671686..671775)	h	ACATATTCCCCTAATCACCTAACAAAAAACGATGCTAGCAGTTTAGAAGACTTTCCTCAAAAACTGTTAACATCATTTTTTATTGCCTTA
t0227	671760	+	t	SP119_0648	671684..671761	h	CCTAAGGCAATAAAAAATGATGTTAACAGTTTTTGAGGAAAGTCTTCTAAACTGCTAGCATCGTTTTTTGTTAGGTGA
t0228	677606	+	p	SP119_SR047
t0229	678675	+	t	SP119_0656	678624..678684	h	TTTAACATCGCATTATATAAGGCTTTCCAGGTGTCTGGAAAGCCGATTTTTTTATTTTGCT
t0230	681576	+	p	SP119_SR048	681548..681590	a	ATTTTGCTGAATCTCCTTGTTTCCAAGGAGATCTTTTTATTTG
t0231	688906	+	t	SP119_0664	688928..688986	h	ATATAAAAATTAAAAAAATCATTTTTAAGAAAACTTAAAAATGATTTTTTTAGATTATA
t0232	695051	+	t	SP119_0670	694998..695053	h	TGAGATGGATTGAAAAGCTTGTTGACTTAAAGTCAACAAGCTTTTTGAATAGCAAA
t0233	703585	+	p	SP119_0677	703570..703610	h	GTTTTTACCTAAGTCTTCGTGACAAGTTTTATACTTTGTGA
t0234	705733	+	t	SP119_0679	705680..705742	h	CTATCAAATCGTTATACTCAATATTATGGCTAAAGCTTTAATATTGAGTTTTTTGTTATGCTG
t0235	709540	+	p	SP119_0682	709506..709561	h	AACTTTTTTCTTACTAAAACTAGAATCTGTCAAGGTTCTAGTTTTTTGCTATACTA
t0236	718495	+	p	SP119_0693	718449..718508	h	ATTTGAAGTAAAGGATTTAGTTCTGTGTTGTAGAGGACTAAGTCCTTTTCGTTTTATTTT
t0237	724612	+	t	SP119_0698	724591..724636	h	TAAACGATGCTTAACCAGCCCATGAGGCTGGTTTTTAACGTTTAAT
t0238	728784	-	t	SP119_0703	complement(728777..728836)	h	TAATATAAGGCAAACACCCATGTAAACAATTGGTTTACATGGGTGTTTAATCTTTATTTC
t0239	728824	+	t	SP119_0702	728780..728837	h	ATAAAGATTAAACACCCATGTAAACCAATTGTTTACATGGGTGTTTGCCTTATATTAG
t0240	732341	+	t	SP119_0705
t0241	735085	+	p	SP119_0709	735085..735132	h	TTATCTATGCTAAAACATTCTCAGTAGAGGGTGTTTTTCTTATCGAAA
t0242	735957	-	t	SP119_0711	complement(735930..735992)	h	AAAACATGAAAAAATCCGTCTTGTGACTACGTTATACACTTGACGGACTTTTTTTTAGCGCTT
t0243	735980	+	p	SP119_0710	735937..735993	h	AAAAAAAAGTCCGTCAAGTGTATAACGTAGTCACAAGACGGATTTTTTCATGTTTTG
t0244	738232	+	p	SP119_SR049
t0245	743897	-	p	SP119_0718	complement(743877..743940)	h	TCATACTAAAAAACACGGTAGTAAGACCTGTATCGGTCAAGTTATCGTGTTTTTTGATAAATAT
t0246	743915	+	p	SP119_0717	743905..743942	h	CCGATACAGGTCTTACTACCGTGTTTTTTAGTATGACG
t0247	745858	+	p	SP119_0719/SP119_SR050	745814..745860	a	AGTTTGCTGTAGCCTCGCTTCTTTGGTAGCGAGGCTTTTTGGTGCTT
t0248	752787	-	t	SP119_0727	complement(752779..752835)	h	AAATAAATTTACTAAAAGCCTGACTTTCTCTGAAAGTCAAGCTTTTTTGTTTTAACT
t0249	752826	+	p	SP119_0726	752781..752833	h	TTAAAACAAAAAAGCTTGACTTTCAGAGAAAGTCAGGCTTTTAGTAAATTTAT
t0250	758134	+	t	SP119_0729	758096..758135	h	AACACGTTAAAAAGAGTGAAAACTCTTTTTAATTTTATGA
t0251	759279	+	t	SP119_0730	759235..759287	h	TGTAAAAGTAGATTAAAATAGAGCTTGCTCTTGCAAGCTTTTTTGATTTTGTG
t0252	759686	+	p	SP119_0731/SP119_SR051
t0253	759811		p	SP119_SR052
t0254	761182	+	t	SP119_0732	761133..761185	h	AATTGTAATAAATCTAAAAAGTTGAGGTTTTCCTCAACTTTTTATTGTCTTCT
t0255	761334	+	p	SP119_SR053
t0256	761340	-	p	SP119_0733	complement(761328..761377)	h	TGATCAAGAAACAAAAAGAGCCTATCAAATAAGGCTTTTTTATATGATTT
t0257	763168	+	p	SP119_0734	763168..763219	h	TGCCTAATATCTCAAAACAAATCAGGAAACTGGTTTGTTTTTTGTGATACAG
t0258	763934	+	t	SP119_0735	763907..763962	h	CAAAAAGAAGAAGTAAAGATCAGACCAAGTCTTCTCTACTCTTTCATTTTTCTAGA
t0259	765113	-	p	SP119_0737	complement(765101..765157)	h	GGATCAATTTAAAAGAGACTAGCACATTAAAGTGCCGGCCTCTTTTTTAGTAATCTC
t0260	765143	+	t	SP119_0736	765096..765158	h	TTATCGAGATTACTAAAAAAGAGGCCGGCACTTTAATGTGCTAGTCTCTTTTAAATTGATCCA
t0261	774325	+	t	SP119_0746	774295..774338	h	TTATGGAAAATCGAAAGCCTAGCCTTTGGTTTTCTTTTTTTATG
t0262	779858	+	t	SP119_0752	779799..779863	h	ATAAAACATTAAAGAACCTTGTCATATCAACGATAATTGATATGACAAGGTTCTTTTGATAGTTT
t0263	782990	-	p	SP119_0756	complement(782966..783035)	h	GATAAGCAACTAAAAAACAGCTCTCCTAGGAAAGTTATTTCCCCTAGGAGAACTGTTTTTTTATTCTGAT
t0264	783020	+	p	SP119_0755	782954..783033	h	CAAGCACCAACAATCAGAATAAAAAAACAGTTCTCCTAGGGGAAATAACTTTCCTAGGAGAGCTGTTTTTTAGTTGCTTA
t0265	784979	+	p	SP119_SR054	784931..784985	tr	TTGGATTTCACAAGA GCGCCTAGTAA TCA TTACTAAGTGC TTTTTCTTTTGAGAA
t0266	793132	+	t	SP119_0764	793084..793131	h	AACAAATAGAATCATAAAAATAAGCTTTAGCAGTTTTGCTAAGCTTAT
t0267	799217	+	p	SP119_0768	799161..799227	h	AACTATGAACTGCACCCCAAACGTTAGATATAAAACCCTAACGTTTGGGGTGTTTTTGTATGACATT
t0268	803460	-	p	SP119_0771	complement(803440..803501)	h	TCATCAAACAAAAACTCCTAAGTAGGACACGATAGTTCGCTTAGGAGTTTTATAGTTTTTTC
t0269	803476	+	p	SP119_0770	803435..803502	h	CAGAAGAAAAAACTATAAAACTCCTAAGCGAACTATCGTGTCCTACTTAGGAGTTTTTGTTTGATGAC
t0270	809060	+	p	SP119_0775	809015..809069	h	AACAATTGGAAAGAGGCTTGGGGCGTTTAGCCCAAGTCTCTTTTTATAAATTGTT
t0271	813128	-	t	SP119_SR056	complement(813123..813169)	a	AAACCAAAAAAACAAGCGCTTTCAAAACGCTTGTTTTATCATTTTTA
t0272	813147	+	t	SP119_0780	813117..813172	h	TTTCCCTAAAAATGATAAAACAAGCGTTTTGAAAGCGCTTGTTTTTTTGGTTTGCA
t0273	819961	+	p	SP119_SR057
t0274	823547/823588	+	t	SP119_0788	823517..823563	h	GTAAAACTCAGAGAGAACCTCAAGGTTCTCTCTTTTTTGAATCAAGA
t0275	825270/825307	+	t	SP119_0790	825235..825286	h	CATTTGGTAATCAGACACGAGAAATCAGTTTGACTGATTTCTTTTTTTGTAT
t0276	828073/828123	+	t	SP119_0794	828046..828103	h	AGCAATAAAGGTAAGTAAGACAAGTTTTCTTGTTTTGCTTACCTTTTTCCTTTTAAGA
t0277	839426	-	t	SP119_0805	complement(839420..839475)	h	TCTCTAATCATCACAAAAGAGCTGGAACAGTGTTCCAGCTCTTTTTGCTGTCATAA
t0278	839465	+	p	SP119_0804	839424..839472	h	GACAGCAAAAAGAGCTGGAACACTGTTCCAGCTCTTTTGTGATGATTAG
t0279	842255	+	p	SP119_0807	842210..842265	h	TTTCTTGCCAAAAATCCTGCCCAAAAAATCTTTGGCAGGATTTTTATTTTCTATAA
t0280	853944	+	t	SP119_0827	853949..854014	h	TTTAAAACAATCAAAAAAAGACAGTTATGAAAGAATTTTTTCATAACTGTCTTTTTAGTTTACAGT
t0281	853965	-	t	SP119_0828	complement(853953..854017)	h	CTCACTGTAAACTAAAAAGACAGTTATGAAAAAATTCTTTCATAACTGTCTTTTTTTGATTGTTT
t0282	863761	-	t	SP119_0839	complement(863754..863802)	h	TCGATACATTAAAAAGGCTGGAGAAATACCAGCCTTTTTGAGTGCTTAT
t0283	863789	+	p	SP119_0838	863751..863802	h	CAAATAAGCACTCAAAAAGGCTGGTATTTCTCCAGCCTTTTTAATGTATCGA
t0284	870829	+	t	SP119_0844	870810..870877	h	AAGTAACAGTAATTTCTTTCATCACCCCACTGAGTAACCAATAGCCCAGTGGGTTTTTTGGGTTACAG
t0285	874639	-	t	asSP119_0848
t0286	875879	-	p	SP119_0850-int SP119_0849
t0287	876778	-	p	SP119_0851	complement(876751..876798)	tr	GTATGAGTTAAAAAA GCTAAAA TTAG TTTTAGC ACTATATAATAGTAT
t0288	876904	-	p	SP119_0851	complement(876887..876939)	h	GAAATTTTTAGCAAAACAGTCGTCTAATCAACTTTAAATTTTGTTTTTTTAGT
t0289	883649	+	p	SP119_0858	883610..883660	h	TGACATTATTAAAAACGAGTTGGCCAGACCATCTCGTTTTTTTTGAAGGTG
t0290	888029	+	t	SP119_0863	887993..888035	h	ACAGAAATGTTGGTCCGTAGGACTGGCATTTTTTCGTCTCTTA
t0291	888245	+	p	SP119_SR060
t0292	891424	-	t	SP119_0867	complement(891416..891456)	h	CACAGAAAAAACGGCTCAATTAGCCGTTTTTTAATTATTCA
t0293	891480	+	p	SP119_0866	891415..891460	h	ATGAATAATTAAAAAACGGCTAATTGAGCCGTTTTTTCTGTGATCA
t0294	904315	+	p	SP119_0879	904270..904321	h	TGATAGGAAAAAGCCAGAGCAGTTCAGCAGCACTGGCTTTTTTGCTTTTTAA
t0295	904392	-	p	SP119_0880	complement(904387..904443)	h	CTTCTGCTGCTAAAAACTAATCACAAAAGAGACTTCGGTCTCTTTTTGTTTTGCCTG
t0296	904420	+	t	SP119_0879	904387..904430	tr	CAGGCAAAACAAAAA GAGAC CGAA GTCTC TTTTGTGATTAGTTT
t0297	908922	+	t	SP119_0882
t0298	910346	+	p	SP119_0885	910346..910391	h	TTAAGATAAGACAAAAAGTGCCATTAGGCACTTTTTTAATCTTCTG
t0299	910352	-	t	SP119_0886	complement(910348..910395)	h	CCAACAGAAGATTAAAAAAGTGCCTAATGGCACTTTTTGTCTTATCTT
t0300	914370	+	t	SP119_0890	914334..914380	h	CTAATCCTTAAAAAGTTCTGTTTTTAGCAGAATTTTTTTCTTTTTTA
t0301	917521	+	t	SP119_0892	917458..917531	h	TACAAGGAAGAAAAAATTAAATAAAAAAAGAATTGGAACTCCTTGTCTTGTTCCAATTCTTTTTTTATTTACAA
t0302	921541	+	t	SP119_0898	921492..921542	h	GTTCCCGTAGAAAGAGACAAACGCTTAGTCTCTTTCTTTTTCTTTCTTCTC
t0303	923028/923058	+	t	SP119_0899	922984..923034	a	AAAAAAGAGTTCCTTTTCAGTTGAGTTGCTGAAGAGGACTTTTTTACTTGC
t0304	926583	-	p	SP119_0904	complement(926490..926579)	h	GTGTCTTAGTTTTGCACTGCTATTTCAGCTAGACTATAAAAGTCAACTGATATAGTCCGTACAATCAGGACAGTCTTTTTTATAATTATT
t0305	936991	-	t	SP119_0916	complement(936984..937041)	h	TTACTAAGATAAAAAACCTATCTGATTATCAAAATCAGGTAGGTTTTTGGTATTGTTC
t0306	937029	+	t	SP119_0915	936981..937040	h	TAAGAACAATACCAAAAACCTACCTGATTTTGATAATCAGATAGGTTTTTTATCTTAGTA
t0307	943716	-	t	SP119_0922	complement(943681..943724)	h	AATTAGTAAAGAAGTCATTTATGACTTCCTTTTTTACACGAACA
t0308	947694	+	p	SP119_0924	947655..947716	h	GGGAATAACAGAATAAACATTAAAAGACTCGCCAAAATGAGCGAGTCTTTTAATGTTTATTC
t0309	954049	-	t	SP119_0930	complement(954036..954091)	h	GATAAGGTTTAAATACCTAACAGATAAAAATCTGTTAGGTATTTTTTTGCTACTAT
t0310	954623	-	t	SP119_SR064	complement(954615..954669)	h	TTATTAAGAATGCCCCTTGGATTGAGATATTCTCAATCCTTTTTTTAATTTTATT
t0311	956435	-	p	SP119_0932	complement(956418..956455)	h	CGAATAATTCGAGCAAGCGCTCCTTTCTTCCCGCTTTA
t0312	966490	+	p	SP119_0942	966445..966500	h	TATCAAGACTAAAAAGGTAATTAGCTTTCACAATAACCGAGTTTTTCTCTTTTAAA
t0313	968394	-	t	SP119_0944	complement(968388..968435)	a	TAGACTAAAAAGAACTAAGTCAGCGGCTTAGTTCTTTTTGCTTGTCTT
t0314	968428/968446	+	t	SP119_0943	968379..968439	h	TAAAAACAAAAGACAAGCAAAAAGAACTAAGCCGCTGACTTAGTTCTTTTTAGTCTATTCT
t0315	968513	-	p	SP119_0944	complement(968479..968542)	h	TTTAACAGCACTCCTAAAGCAAGATAGTTAGGTCTAGCTTTAAGGGTGCTTTTTTGGGACTTAC
t0316	972157	-	p	SP119_0947
t0317	976588	+	p	SP119_0951	976540..976573	h	CCAATGAAAACTCCAGCTGGAGTTTTTTTATACGGTAA
t0318	976652	+	t	SP119_0951	976608..976659	tr	AAAATAACTTTAAAA GGGCTGACC TTATT GGTC-GCCC TTTTTAGCTTATAGT
t0319	978940	-	p	SP119_0954	complement(978926..978984)	h	CATTACTAGACCATAAGCAAAAGAGTTGGGGGACTTTCCAGCTCTTTTTTGTAGTGAGC
t0320	993018	-	t	SP119_0968	complement(993005..993055)	h	CTTATCTATGACAGCTTGGGACTTAACTTCCTGAGCTTTTTTGCTATAATA
t0321	998856	-	t	SP119_0973	complement(998847..998900)	h	TTACGAAAAGGATTATAAGTTTGAGGGCCCACCTCAAACTTTTTTTGTTGCTGT
t0322	999612	-	t	SP119_0974	complement(999610..999656)	h	GGTGATAAGTTTGAGCTGGTATTTACCAGCTCTTTTTGTCACGGTTA
t0323	1002395	-	t	SP119_0980	complement(1002380..1002450)	h	TGAGAAAAAATAAGAAAAAAATGAGCTTCCTACTATATAAGTGAGTAGGAAGCTCATTTTTTTTAGATTTC
t0324	1005190	+	p	SP119_SR065	1005210..1005255	a	TTGCTTCAGAAGTTGTCTCAAAGAAAGAGATAGCTTTTTTCTTTTG
t0325	1006652	+	p	SP119_0981	1006622..1006684	h	CTACCCAGTTATACCTAGTCTTCTTCTGCCAAGTTCAAGACGCTAGGCTTTTTTCTTAAGCCC
t0326	1008051	-	p	SP119_0983	complement(1008038..1008108)	h	AAAACGTGTATTCTTAAAAAAATCCCTATGATCTGTTTAAAAACAAATTGTAGGGATTTTTTAACTATTTC
t0327	1008088	+	p	SP119_0982	1008039..1008101	h	AAATAGTTAAAAAATCCCTACAATTTGTTTTTAAACAGATCATAGGGATTTTTTTAAGAATAC
t0328	1009454	-	t	SP119_0984	complement(1009483..1009444)	h	TAAATCTTAAAAAGGACACTTGTCCTTTTTTTGTTTAACA
t0329	1011683	-	t	SP119_0987	complement(1011666..1011720)	h	AAAATCTAATAATAATACGCAACCAGCTGATCTGGTTGTATTTTTATAAAAAACC
t0330	1012196/1012140	-	t	SP119_0988	complement(1012187..1012236)	h	ATAATGGATAAGGCAACCATCTGTTAGGTGGTTGCTTTTTGTTTTTAGGA
t0331	1014209	-	t	SP119_0989	complement(1014201..1014255)	h	TTGGATTTGTAGAAGTAGAGTAGTTGTCAGGCTACTCTACTTTTTTTATAATTAG
t0332	1014965	-	t	SP119_0990	complement(1014946..1015004)	h	TGTTATAACTATTTACCTAAAGGTTAGAAGGCAATATTCTAACCTTTTTTGATATCAAA
t0333	1022869	+	t	SP119_0995	1022820..1022889	h	CAGTAAGCGTTAAGACTTTCTTTTAAACTATGACACACTATAGTTTAAAAGAAAGTTTTTTTCAGTGTTC
t0334	1022904	-	p	SP119_0996	complement(1022891..1022942)	h	TTAATTTGATAAACCGCTTCTATTTGATGGAAGACGGTTTTTTTATTTACTA
t0335	1024034	+	p	SP119_SR066	1024027..1024068	a	AACTTACTAAAACCTTGTTACATCAAGGTTTTTTCTTTTTGT
t0336	1047288	-	p	SP119_SR067
t0337	1048271	+	p	SP119_SR068	1048236..1048277	a	TTAACCAAGGGGGCGTTCCGTATGGACGTCTTTTTGTTTTGT
t0338	1056824	+	t	SP119_1046	1056773..1056832	tr	TTCGTTATTTCTAAA CCAGCAATCGC CCGCTACT GCGTTTGTTGG TTTTTCTTTTCCGTA
t0339	1058422	+	p	SP119_1050	1058396..1058431	a	CCCCCTTTCCGCCCCTTGTGGGCTTTTTATTTTGT
t0340	1058769	-	p	SP119_SR070
t0341	1058773	+	p	SP119_SR069	1058692..1058771	tr	AGTAGTGAATCTTAA GCTTAAAC-CAAAGAATCTTGA TTTCGACT TCTAG-TTCTTTGCGTTTAGGC TTTTTGTTTAGCCTA
t0342	1060735/1060769	+	t	SP119_1053
t0343	1062922	+	t	SP119_1056	1062901..1062955	h	TTGCTAAAAAGATTGATTTCGGTGTACATCGAAATCAATCTTTTTATATCATTTT
t0344	1063070	-	p	SP119_1057	complement(1063042..1063105)	h	TAACATGCTTAAACTAAATTATAAGACAGTAGTTTCTGCTGTCTTATGATTTTACTTCAGACTT
t0345	1067017	-	t	SP119_1059	complement(1067052..1066998)	h	CATTAAGAACAAAAAAAGTAGCATTTTTAAGGAATGTTACTTTTTTTAGGAAACT
t0346	1068081	+	t	SP119_SR072	1068083..1068130	a	TATTTACCAAAGATAAACCTTATCATGGGTTTGTCaTGTATTTCGTTT
t0347	1069692/1069721	+	p	SP119_1060	1069619..1069707	h	GTTCTTTCCACTTACCTTATGAAGAGTGGAACTAGGCTCCATCACATTTTATTCAAGCTTAGTCTCACTCTTACTTGTTTTTGTTTTAC
t0348	1073026	-	p	SP119_1064	complement(1073016..1073074)	h	ATTAGACATCAAAAAACCTTGCTTCTTTATCTAAAGAGGCAAGGTTTTGAGTTACAAGG
t0349	1073065	+	t	SP119_1063	1073019..1073073	h	TGTAACTCAAAACCTTGCCTCTTTAGATAAAGAAGCAAGGTTTTTTGATGTCTAA
t0350	1081768	-	t	SP119_1070	complement(1081755..1081842)	tr	TCAGCGTAAATAAAA CAAAAGCTCTATAATCTCTTGAATGG GTAAAT CCACTGTAGAGATTATAGAGCTTTTT GAATATCAAAAAAGT
t0351	1081840	-	p	SP119_1070
t0352	1081944	-	p	SP119_1070	complement(1081929..1081978)	h	GAGATTCATCCTTCAAAACATTGTTTAGAGTGATATTTTTGTCTTTAATT
t0353	1087704/1087790	-	p	SP119_1076
t0354	1092986	+	t	SP119_1078	1092907..1092979	h	AGCAGACACCATACTAACTTCCAAAAAATAATAAGGCAAGGAAACAGGTTTCCTTGCCTTTTTTGGTTACTGT
t0355	1101400	-	t	SP119_1088	complement(1101378..1101422)	h	TGAAAAAGGATGAGGCTTAGGCCCTCATCCTTTTTTGACCTTTTT
t0356	1101444	+	t	SP119_1087	1101376..1101430	h	AAAAAAAGGTCAAAAAAGGATGAGGGCCTAAGCCTCATCCTTTTTCAATTTTTCA
t0357	1102980	-	p	SP119_1090
t0358	1103368	+	t	SP119_SR075	1103305..1103375	tr	CTCGTCTGGTGAACT GCACCCCAAAAGTTAGA CACAAAA TCTAACGATTGGGGTGC TATTTTTTTATGAAA
t0359	1104672	-	t	SP119_1093	complement(1104656..1104718)	h	AAATAATTATTGAAAGGATTTAGTTCTGTATTGGACAGGACTAAGTCCTTTTAGTTTTGCTTT
t0360	1105987	-	p	SP119_1095	complement(1105980..1106034)	h	TGAGATAACCAAAAAGGTAAGCACTTAGGGATTGCTTACCTTTTTGGTTCTTTTC
t0361	1106028	+	t	SP119_1094	1105970..1106034	h	TAAAACAAAAGAAAAGAACCAAAAAGGTAAGCAATCCCTAAGTGCTTACCTTTTTGGTTATCTCA
t0362	1109219	-	t	SP119_1097	complement(1109211..1109263)	h	GAAGGCTAAAAAAGTCCCAACTCTCTGAGAATTGGGACTTTTTTCCTTTATTG
t0363	1109258	+	p	SP119_1096	complement(1102968..1103009)	tr	TTTACTTTAAAAAAA CGCC TTTC AGCG TTTCCTTACATTAAT
t0364	1115519	-	p	SP119_1103	complement(1115503..1115543)	h	ATAATAAGTCGTGGAGTGAGAAACTATTTTCTTGCTTCATT
t0365	1119421	-	t	SP119_1107	complement(1119408..1119456)	h	CTAGCAAATGAAACAAGGGAATCGAAAGATTCTCTTTTTCTGATATTTA
t0366	1120453	-	t	SP119_1108	complement(1120446..1120492)	h	AATCGAAGACTAAAGAGAAGCTAACGCTTCTCTTTTTTATATTACAT
t0367	1121857	-	t	SP119_1109	complement(1121849..1121905)	h	CTTTATTAAAAAAGTAGAGTAAGTGAAAAAATCTTACTCTGCTTTTTTGTTATTAAA
t0368	1123265	-	p	SP119_SR077	complement(1123251..1123302)	tr	CTAGTAAGGCAACTA GCTAGTCCAC CTA GTGG-CTAGC GTCCATTAACCAGAC
t0369	1123520	+	t	SP119_SR076
t0370	1126998	-	p	SP119_1112	complement(1126990..1127046)	h	ACTATTTTCTATAAAGGTCACTTGTTTATTAAGAACAAGTGATTTTTCTTTGTAAAC
t0371	1127415	+	p	SP119_1111	1127392..1127441	h	CGAGATAAAACGTGGGTAAGGGCAAAACCTTACCCTTATGTATTTCAGTT
t0372	1130927	-	p	SP119_1117	complement(1130910..1130958)	h	TGGAAGTGGCTGAGTAGATTATTTAAATCTGCTCTTTTATTGTTGTGCT
t0373	1132804	-	t	SP119_1119	complement(1132798..1132857)	h	AGAATTGATATACTAAACAATCCAATTACTTTTGAAGTAATTGGATTGTTGTTTTTAGTA
t0374	1132842	+	p	SP119_1118	1132795..1132852	h	GGCTACTAAAAACAACAATCCAATTACTTCAAAAGTAATTGGATTGTTTAGTATATCA
t0375	1134209	-	t	SP119_1120	complement(1134198..1134250)	h	TAATAAAAAAAATAAACAAAAAGTTAGGTTAACTTAACTTTTTGTTTATTTTT
t0376	1135821	-	t	SP119_1121	complement(1135816..1135861)	h	AAAGGGTTAAAGAGTTGGTTTAAACCAGCTCTTTTTTGCTAGATAA
t0377	1141979	+	p	SP119_1125	1141939..1141991	tr	TCTAATAGTGCTCAC GAGACTGATA ATC TATCAGTCTC TTTTCTTAACTTTTG
t0378	1143540	+	t	SP119_1126	1143505..1143564	h	ATGAAAAATATGGAGAAAGTGCGTTCCCAGGACATGGGAGCGCACTTCGTCATGCTCAAT
t0379	1143562	-	p	SP119_1130 and as	complement(1143498..1143573)	tr	CAAGAATATGAAAAA TATGGAGAAAGTGCGTTCCCA GGACA TGGGAGCGCACTTCGTC-ATG CTCAATTTAAGACAA
t0380	1146624	-	t	SP119_1134	complement(1146618..1146669)	h	TGTAAATCCATAAAAAACCAAGTTATTTAGAACTTGGTTTTTTATATTTGAA
t0381	1149653	-	p	SP119_1135
t0382	1151522	-	t	SP119_1137	complement(1151544..1151502)	h	TAAAAGTAAACCCTAGCAAAGCCTAGGGTTTTTTTATATAATT
t0383	1153045	-	t	SP119_1138	complement(1153045..1153104)	h	TTAGGATTGATAGAAATGGAGATTCACAGTTGGTGTGAATCTCCATTTCTATCGGTCATT
t0384	1156022	-	t	SP119_1140	complement(1155981..1156034)	h	ACCCTTGTGTTAAACTCTCATAAATTGGAAATGGGAGTGTTTTTTGATGGCTAA
t0385	1156968	-	t	SP119_1141	complement(1156948..1156992)	h	TTCATTTAAGAAGAAGTCTTGTAACTTCTATTTCTTTTGCAAGGG
t0386	1160207	-	t	SP119_1144	complement(1160199..1160257)	h	TTGTTGCTCATTAAAAAAGCTTGGCCTGTTTCTTCAGGTCAAGCTTTTTGAGATTAATG
t0387	1160249	+	t	SP119_1143	1160180..1160254	h	TAAGACCTCAAAAACACAGCATTAATCTCAAAAAGCTTGACCTGAAGAAACAGGCCAAGCTTTTTTAATGAGCAA
t0388	1161494	-	t	SP119_1147	complement(1161485..1161530)	h	AAAAGGGTTTCCAATCTCAAAAAGAGATTGGTTTTTTAAGTGCTTT
t0389	1162187	-	p	SP119_1148	complement(1162174..1162227)	h	GACCGCTTTCCAAGAGATAATCAAATTAGTTGAAAGCTCTTATTTTTTGCGATA
t0390	1166351	-	t	SP119_1151	complement(1166333..1166407)	h	TGAAATAAGAAGTGATTGAGATTAGTCTTCTATTGAAAGAAGCCGCTAATGCTTAATCACTTTTTTCATTTCTAA
t0391	1168335	-	t	SP119_1154	complement(1168312..1168366)	h	TGAAGCATAAAAAAATCATTGAGATGATAAGTCTCAATGATTTTTCTTTTCTTTT
t0392	1168337	+	t	SP119_1153	1168310..1168366	h	CAAAAAGAAAAGAAAAATCATTGAGACTTATCATCTCAATGATTTTTTTATGCTTCA
t0393	1170446	-	t	SP119_1155	complement(1170441..1170491)	h	TGAATAAGCTTAAAGAGAGTTGATGAGAGTCAGCTCTTTTTAATTTTCTGA
t0394	1176486	-	t	SP119_1159	complement(1176512..1176478)	h	TCAAGATGTGACGTTCGTCCTTTTTTTGTTGCTCT
t0395	1179066	-	t	SP119_1161	complement(1179044..1179099)	h	AAATATTTTTTTAGACTGAGGGCGTCCTATTCTCAGTCTTCTTTTTATAATTTATG
t0396	1179943	-	p	SP119_1162	complement(1179930..1179987)	h	TTATATGATAATGACGAGCCCTTTCTTGTTGAAAGGGCTTGCATTTTTTAGGAAAATT
t0397	1181302	-	t	SP119_1165	complement(1181297..1181341)	h	GAATAACTTAAAAACCAGACTTTGGTCTGGTTTTTTGGTTCTATA
t0398	1183234	-	p	SP119_1167	complement(1183208..1183274)	h	AAATTCCCATTTTAAAAAGCTTGGAAAGTGTACAAAGTGCACATTTCCAAGCTTTTTTGACTATTAA
t0399	1183258	+	t	SP119_1166	1183203..1183271	h	TAACCTTAATAGTCAAAAAAGCTTGGAAATGTGCACTTTGTACACTTTCCAAGCTTTTTAAAATGGGAA
t0400	1185644	+	t	SP119_SR079
t0401	1206381;1207536	+	t;p	SP119_SR080	1206350..1206389	a	TTAACTAAGGAGTCAGCTGTGAGCTGGCTTTTTTGTGGAG
t0402	1212890	+	p	SP119_SR081	1212862..1212902	a	TCTAGTTTTGAGTCCGATTGCCGTCGGACTTTTTTTGTTAT
t0403	1213549	+	p	SP119_1214	1213512..1213556	a	TTATCAGTTCAGGGTCTATCTTATGATAGGCTCTCTTTTTCTCTC
t0404	1214529	+	t	SP119_1215	1214464..1214538	tr	TCAGCCAATCTAATT GCTTCATCATCAATCGGACTA TTG TAGTCTTCTAGGTGATGAAGC TTTTTTGTTAGTTGA
t0405	1215861/1215885	+	p	SP119_SR082
t0406	1216070	+	p	SP119_SR083	1216030..1216077	a	AAATTGGTGGGTGCTAGAGTATCGGACACTCTAGCATTTTCATTTCGA
t0407	1216343	-	p	SP119_SR084	complement(1216334..1216387)	a	GAACATAAAAACCCCTTGCAAAATCCTACAAATGCAAGGGGTTTTTTCTATTTT
t0408	1216406	+	t	SP119_1218	1216332..1216391	tr	GCAAAATAGAAAAAA CCCCTTGCA TTTGTAGGATTT TGCAAGGGG TTTTTATGTTCGCCT
t0409	1216581	-	p	SP119_SR085
t0410	1217756	-	t	SP119_SR086
t0411	1219050	-	t	SP119_1223	complement(1219043..1219111)	h	TAATTGCATATATAAAAGCCCATTGTACAAGCGTTGTAGCCTGTGCAGTGGGCTTTTTTGTGTTCAGG
t0412	1228537	-	t	SP119_1234	complement(1228513..1228564)	h	CAACATAAGAGAATATAAGAAGTCAGCAATGGCTTCCTTTTTTGTTTTTCTG
t0413	1229570	-	t	SP119_1235	complement(1229548..1229629)	h	ATAACACTTTTACACTATTTTTCCATATAAACAACTACAAAAGGAGGTGAGACTTTTAGGCACCTTCTTTTTCTTGTAGGTG
t0414	1233010	-	t	SP119_1237	complement(1233009..1233063)	h	ATGAATTATAAAAGGAAGTCCTAAATGATTTAGGACTTCCTTTTATAATTTGCTA
t0415	1234576	-	t	SP119_1239	complement(1234571..1234616)	h	TGACATAGTAAAGAGACTTGCCTGAGGCAGGTTTTTTTATTGTCAA
t0416	1237474	+	t	SP119_1240	1237426..1237481	h	ATTAACGTTAGCTAAGAGAGTTTCTATAAGGAGACTCTCTCTTTTTCTATCAATTT
t0417	1238403	+	p	SP119_1242	1238371..1238430	h	CAGCCAGCTATTCAGACAAAACTTAGCCCTTCTAAAAGAGCTAAGTTTTTTTATTAGCGA
t0418	1238561	-	p	SP119_1243	complement(1238552..1238601)	h	TAAGAAGACAACCATCGGGTCTTAGGACCTGATGGTTTTTTAGTAGAGCT
t0419	1241480	-	p	SP119_1244/SP119_SR087	complement(1241463..1241510)	h	TACCACGAGCTTTCGTCCTTTTTGAGACGAGGCTTTTTTCGTTATAGT
t0420	1247761	-	t	SP119_1251
t0421	1251659	-	t	SP119_1254	complement(1251642..1251698)	h	TATACGATAAAAGGACTGATTTGTTTTAGACAATATCAGTCCTTTTTTAATAGTTCA
t0422	1251681	+	p	SP119_SR088	1251645..1251700	a	ACTATTAAAAAAGGACTGATATTGTCTAAAACAAATCAGTCCTTTTATCGTATAAA
t0423	1254068	-	t	SP119_1256	complement(1254064..1254117)	h	GGGAATAAAGGCAGTCACTGTCTCAAAAACCTTAATTCCTTTTTTTGCTGTATC
t0424	1255807	-	p	SP119_1259	complement(1255799..1255849)	h	CTTAGGATAAAAGAAGTCAATGATAAAATTGGCTTCTTTTTTATGGAATCA
t0425	1257249	-	t	SP119_1261	complement(1257240..1257291)	h	TGATGACAAAATATTCCTAGTCACTAAAATGACTAGGTTTTTTATCTGGCCT
t0426	1260754	-	t	SP119_1264	complement(1260745..1260822)	h	TAACTCATAAAAAACGGTTGAACCAGATAGACAGATCCTTGACCAGTCTTTTGGGTTCAATCATTTTTTACATAAAAC
t0427	1268113/1268175	-	p	SP119_1271	complement(1268165..1268239)	h	TACTTTAACTACATGACAAGTCGTTCTGGTTTTCGCGTCCTTGACCGGAACTAGAACGGCTTATTTTTATGAAAA
t0428	1272780	-	p	SP119_1276	complement(1272767..1272841)	h	AGAAGGTTAACAAAAAGCGAGTAAACGAATGTCCTGTCATTTAGGTTTTCGTTTACTCGCTTTTTGATGAGATTT
t0429	1272852	+	t	SP119_1275/SP119_SR090	1272770..1272839	a	TCTCATCAAAAAGCGAGTAAACGAAAACCTAAATGACAGGACATTCGTTTACTCGCTTTTTGTTAACCTT
t0430	1279923	-	t	SP119_SR091	complement(1279919..1279967)	a	GAAAGATGAACCCGATCTCTCTTTTAATGAGGTCGGgTTTTTACATGCC
t0431	1288542	-	t	SP119_1290	complement(1288534..1288586)	h	AATCATAGTGTTTAGAACGCAGTTGAAAAACTGTGTTCTTTTCTTACTAATAG
t0432	1292147	-	p	SP119_1293/SP119_SR092	complement(1292137..1292185)	h	AAATTCGTCCCTGTCTAGGTTATCTAGGCAGGGATTATTTGGTTTCATT
t0433	1293344	+	p	SP119_SR093	1293301..1293347	a	ATAAAAAAATACTGTCCTAATAAGATTTAGGGCAGTATTTTTTTATA
t0434	1295685	+	p	SP119_1297/SP119_SR094	1295613..1295698	h	CCTGTCGTTCAATTATTTCGTCTAAAAAGCCTTAATGAGAAACCTATAAGGAGATAGGAAACTCATTAAGGTTTTTTTAGTGAATT
t0435	1295787	-	p	SP119_1298	complement(1295773..1295822)	h	GGAAAAGCAAAAGAGAAGGTGACGCTCATCTTCTCTTTTTACGTATTCAA
t0436	1311034/1311070	-	p	SP119_1311	complement(1311094..1311161)	h	TTACCAATGATTAAACAAGGGCCTTTTTCCTCATGTTAAGAGGATCGAGGCTCTTGTATTTCTTTGGA
t0437	1319620	-	t	SP119_1316	complement(1319614..1319678)	h	AATAATCACTCAAAATCAACTTAAGAGTCTGAGACAATAGTCCCAGACTCTTTTTGAATATGTTA
t0438	1319646	+	p	SP119_1315	1319612..1319674	h	ATTAACATATTCAAAAAGAGTCTGGGACTATTGTCTCAGACTCTTAAGTTGATTTTGAGTGAT
t0439	1324754/1324802	+	p	SP119_1319	1324701..1324770	h	ATGTTTTTCGTTGTGGTAAAAGTGGCGTCAATGTTAATGTTGACGCCACTTGGCATTTTTGAGCCTAGGA
t0440	1332015/1332247	-	p	SP119_1321	complement(1331994..1332049)	h	CAAAAAATATGAAAAAGCGCGTTTTCAGAATATAAAGCGCGTTTTTTTCTTTTTCC
t0441	1335548	+	t	SP119_1324	1335550..1335607	h	AAAAGTGATATGGCTTTATTATCAGAGTGATAGTAAATCTGTATTTTACTTTAATAAT
t0442	1336614	-	p	SP119_1326	complement(1336600..1336650)	h	CTAAAAAGAGTCTGGAACCTTAGTAGTTCCAAACCCTTTTTTATTTCGTCT
t0443	1336632	+	p	SP119_1325	1336595..1336658	h	AATTAAGACGAAATAAAAAAGGGTTTGGAACTACTAAGGTTCCAGACTCTTTTTAGTGTTCTTT
t0444	1340837	-	p	SP119_1331	complement(1340833..1340895)	h	TTAACAAAGAATAGTTAGTCTCATGTTTTACTGGCATGCCACTAACTATTCTTTTTAACTACT
t0445	1348344	-	p	SP119_1336	complement(1348290..1348349)	h	AAAGAAGAAGAAGGAGAAAAAATCTAAGGTTTCAGAAATCTTAGATTTTTTCATATTTAG
t0446	1349377	-	p	SP119_1338	complement(1349367..1349409)	h	GCCAAGTAGAAAAAGAGGAATTATCCTCTTTTTCTTTATGACT
t0447	1357638	-	p	SP119_1346	complement(1357620..1357671)	h	AAAATCAAAAAAACTGAGATAAGGCAACTTGTCTCAGTTTTTTGATTAATAA
t0448	1357667	+	t	SP119_1345	1357610..1357673	h	ACAACATACTTTATTAATCAAAAAACTGAGACAAGTTGCCTTATCTCAGTTTTTTTGATTTTCT
t0449	1360335	-	p	SP119_SR096	complement(1360324..1360367)	h	CATAATAGGTTAAGCTAGCATTTGCTAGCTTTTATTTGATTTAA
t0450	1361786	-	t	SP119_SR097
t0451	1364679	+	t	SP119_1351	1364629..1364686	h	ATAATCTAAATAAAAAGCGAGTCCACGTTCTGTGAGGACTCGCTTTTTATATGACACA
t0452	1364863	-	t	SP119_1352	complement(1364852..1364917)	h	TGCTAAGAAAATGACATATGAAAAAACACGTCTTCGGTATATGGAAACGTGTTTTTTTCATGTATA
t0453	1366500	-	p	SP119_1353	complement(1366469..1366520)	h	TAAAAAAAGAAAACAAAAAAAGTTAGGTTATCCTAACTTTTTTCTTGAAGAA
t0454	1368916	-	p	SP119_1355	complement(1368908..1368984)	h	AGCGATATAGAACTGAATCCATTAACTCTTTCTTATTTGAGGATGTCATGATGGATCAGTTCTTTTTTTACTTTAGC
t0455	1371796	-	p	SP119_1358	complement(1371788..1371836)	h	TTGTTATAATAAAAAGGTCTAGGTATCCCTGGGCTTTTCTTGTTATGTT
t0456	1374984	-	p	SP119_1361	complement(1374970..1375041)	h	CAATAAGAGAGTGGAGATGACCCACAAATGCTGATTTTGCGAGTGTTGTCCCACTCCTTTTGCTTGTCTCTA
t0457	1378625	-	p	SP119_1364	complement(1378592..1378636)	a	ACGAATAAAAACTTTCTCTAGAATTGAGAAGGCTTTTTATACTGC
t0458	1379693	-	t	SP119_1365
t0459	1382251	-	t	SP119_1368	complement(1382247..1382289)	h	TATTCGGAAAAACAGTCCTCTGGGGCTGTTTTTTATGCTATAA
t0460	1385117	-	p	SP119_1371	complement(1385108..1385162)	h	TTAAACATCCCAAACAGAGTAAATCATTTGATTTACTCTGTTTTTTTAAAATAAA
t0461	1391050	-	t	SP119_1375	complement(1391028..1391090)	h	TCATGTCCTAACCATCACTAAAGGGGTTGGCTATCATAGGCCAGCTCCTTTGCATTTTCTTTA
t0462	1395361	-	p	SP119_1378/SP119_SR098	complement(1395358..1395432)	h	AGGCTTAGTTCTCTTTATGACCCAATGATGACTCTGGATTAGCAGAGTGATTGTTGGGTCTTTTGATTTTCTTTG
t0463	1396018	-	p	SP119_1379	complement(1396005..1396047)	h	CATAAGACAAAAAGCAGCTCTGAACTGCTTTTTGTTTATCGTG
t0464	1403023	-	t	SP119_1385	complement(1403007..1403056)	h	TTTAAAAAAAGAGAAAACGTGAATGATCATCCACGTTTTCTTTTTTGAAT
t0465	1405677	+	p	SP119_1386	1405669..1405729	h	CTTCCTGACATCTTAAAAAAGCTAGCTCAAATCAAAAGAGTCTAGCTTTTTGTTTTGTTAG
t0466	1407442	-	p	SP119_1389	complement(1407417..1407463)	h	CAATTAACGTAAAAAGGTTCCCAAAAGGAACCTTTTTACGTTAATAG
t0467	1407453	+	p	SP119_1388	1407413..1407463	h	GCCTCTATTAACGTAAAAAGGTTCCTTTTGGGAACCTTTTTACGTTAATTG
t0468	1415148	+	t	SP119_1399	1415068..1415138	h	TCAGTGCATCGTCCTTAAACACCTTCTGGCAAAAGTGATTTGCCCCCAGAGAGGTGTTTTTGTTTTGCTCG
t0469	1415226	-	t	SP119_1400	complement(1415171..1415221)	h	TCTCAAAAGAGGTTCCAGTTTTTTAATCTGGGCTTCTTTTTTTGTGGTCAC
t0470	1419356	-	t	SP119_1404	complement(1419350..1419401)	h	TTATGACAGAAAGAGCCTTATCATTATGATAGGGCTCTTTTTAATTGTTATT
t0471	1419800	-	p	SP119_1405	complement(1419786..1419832)	h	AGCAATGTCATAAGCTGGGCTTTCAGCCTAGCTTTTGTTTTAAAATG
t0472	1425337	-	p	SP119_SR102	complement(1425330..1425374)	a	AATACAGAAAGGTGGTGGGATATGTCTCGCCACTTTTGTATTAAG
t0473	1427268	-	p	SP119_1412	complement(1427236..1427280)	a	ATAAGACAAAACCGCTCTCTTGATTGAGGGCGGTTTTTTGTGTGT
t0474	1458579	-	p	SP119_1447	complement(1458565..1458617)	tr	CTCTCCTTTAAAAAT GAGGAGCCTC TAAA GAGGC-CCTC TACTATAAAATGTCG
t0475	1461096	+	p	SP119_SR104	1461064..1461105	a	GTATAATTGTTGACGGTTTCCTAAGCCGTCTTTTTTGATGCA
t0476	1462537	+	p	SP119_SR105	1462506..1462548	a	GTTTTAGCTAAGTCACTGTTCCAGCAGTGGCTTTTTTGTGTAC
t0477	1463400	+	t	SP119_1458	1463368..1463404	a	TCTCCTTTCTACTCCCAATCGGGAGTTTTTTTATTAA
t0478	1464996	-	t	SP119_SR106	complement(1464989..1465046)	a	ATACGGTTTTGCCTCACGCTCTCCTCGCCAAATTTGAGCGTGGGGTTTTTTTTATTTA
t0479	1466233	-	p	SP119_SR107
t0480	1470496	+	p	SP119_1469
t0481	1470577	-	p	SP119_1470	complement(1470570..1470622)	h	CCTGCTAATATCAACCCTCAGACCTAACGTTCTGAGGGTTTTTATGTTTAAAA
t0482	1475585	+	t	SP119_1474	1475531..1475577	a	AGCAAACGAAACCACTATTTTTCAGAAAATGGTGGTTCTTCTTCTGT
t0483	1478742	+	t	SP119_1477	1478697..1478749	h	TAATCAACCAATGGAAGTCTGAGATGAACTCAGGCTTCTTTTTTATGCTTTAT
t0484	1479446	+	p	SP119_SR108
t0485	1480886	+	t	SP119_1479	1480828..1480894	h	TTTCACCTAAATAATAAATTCACCCCAGAGATCATTAAAGTGATTTCTGGGGTTTACTATTTTAAAG
t0486	1481007	-	p	SP119_1480	complement(1480998..1481072)	h	TAAATATTAACAACATCCTTTTGGAGTCTCCCTACGTGAAGGGAGGCCTTTCCAAAAGGGTTTTTAACTAGTCTT
t0487	1488965	-	t	SP119_1489	complement(1488976..1489051)	h	CAATAAGTATTAATCAAACCATTAGGGTGGGATTAGACTCTTTTTAGGATCTAGCTCGCTCTTTCTTCTTACTATA
t0488	1491871	-	t	SP119_1493	complement(1491850..1491916)	h	ATTTAAAGATGTCAAACGTATAATTTCAGGATAATTTTCCCGAAGTTATACGTTTTTTTACGTCAAA
t0489	1493265	-	p	SP119_1494	complement(1493256..1493313)	h	AGTAACATTAATATCCGAATTCAGAGGTTGTACCAAACCTCTGTTTTTGGCTAAATAA
t0490	1495324	-	p	SP119_1495	complement(1495310..1495350)	h	AGTTGTTTATAACTAAGGTAAATGAGTTTTCGTTTTTGTCC
t0491	1497047	-	t	SP119_1497	complement(1497035..1497091)	h	AAACTATGACTGAAATTAGCGCTCTTTATAAAAGAGTGCTAATTTTTTTGAGTTTTT
t0492	1499180	-	p	SP119_SR109
t0493	1499445	-	t	SP119_1500	complement(1499430..1499491)	h	TGGAAAAAGGTATTAAAAAAAGGCTGCATGGAAGTTTCCAAGCAGCCTTTTTGCAACATAAA
t0494	1499465	+	p	SP119_SR110	1499432..1499485	a	TATGTTGCAAAAAGGCTGCTTGGAAACTTCCATGCAGCCTTTTTTTAATACCTT
t0495	1500070	-	p	SP119_1502	complement(1500061..1500110)	a	TCTGAAAAAAAGGCGGTCGGTCTTTCACAGGCTGCCTTTTTGTATGTCA
t0496	1503543	-	p	SP119_1505	complement(1503521..1503565)	a	CCTGACTAAGGTTTTCTGACCTTAGTCAGGAAGTTTTTTGCTGTA
t0497	1504971-1505057	-	p	SP119_1509	complement(1505001..1505052)	h	TTAAATAGAAAAAGACAACATCTCTTGAAAAGAGATGTTTTTTGCTGTTAAT
t0498	1507967	-	p	SP119_1512	complement(1507960..1508017)	h	CTCAGCACAAAAAAACAAGCAATTTCGTTGTAGATGCTGCTTGTTTTTTGGTGTTTGA
t0499	1508027	+	t	SP119_1511	1507958..1508017	h	TTTCAAACACCAAAAAACAAGCAGCATCTACAACGAAATTGCTTGTTTTTTTGTGCTGAG
t0500	1510497	+	p	SP119_1513	1510503..1510555	h	CCTTTAGAAATGTCCCACTAAAACATATTAGTGGGACATTTCTAGTACTTTAA
t0501	1510615	-	p	SP119_1514
t0502	1512671	-	t	SP119_1516	complement(1512655..1512725)	h	TTAGTTAGTTTTGAGATAAACTGTTATAAAGTATAAAGAGGTCACTATTTCTGGCCTTTTTTACTTATGCT
t0503	1514838	+	p	SP119_SR111
t0504	1529204	-	t	SP119_1527	complement(1529195..1529243)	h	ATTTTGAGACAATAGCACGATTAGGGCTATTGTCTTTTTTTATTGTGAT
t0505	1532437	-	p	SP119_1530	complement(1532433..1532475)	a	TATAGAAAGAAGCTGAGAATAATTCTCAGCTTCTCACTGTTTA
t0506	1536373	-	t	SP119_1533
t0507	1541842	-	t	SP119_1536	complement(1541759..1541848)	h	GGATGGCAGGTTGGCAAAAAAATGAGAAAAGCCTAAAAGCCTTAAATTTGTGTTATTTTACCTATACTTTGTACCTTGTTTTTTTTAATA
t0508	1546503	+	t	SP119_1538	1546451..1546512	h	CTAAAAGACAAACAAGCTTACTCTTTCTAGATGCGAGAGTATGCTTGTTTGTCTTTTAATAT
t0509	1546535	-	p	SP119_1539	complement(1546518..1546586)	h	CTCCTTCAGCAAATAAATCATAATAAGTCGGAGCAATCTTAGGATTGTATCCGATTTTTTCAATTTATG
t0510	1549751	-	p	SP119_1544	complement(1549743..1549791)	h	TACAACAATAGGATTAGGAGTTCGTTTGAGCTCCTTTTAATCTTTTAAA
t0511	1554578-1554627	+	t	SP119_1546	1554535..1554592	h	TTAACAAATAACAATCATTTCATCCTTGCTGTCTACGCAAGGATTTTCGTTTACTATC
t0512	1554628-1554647	-	t	SP119_1547	complement(1554638..1554691)	h	TAAACGAAGACTAATAAACAAACAGTCCATTTCGGACTGTTTTTTAGTTGACTA
t0513	1557229	-	p	SP119_1553 and asRNA	complement(1557226..1557272)	a	GAATGACAAAAGCCTGAATTCGCATTGGTTTAGGCTTTTTCTTTGGA
t0514	1557704	+	t	SP119_1551	1557669..1557713	h	CTTAATCGCAAGTGAACTATAACGGTTCACTTTTTGTTTACAATT
t0515	1558355	-	p	SP119_1553	complement(1558344..1558391)	h	TTAACTAAAATAAAGCCCAGCGTCACGCTGAGCTTTATTTTATGACCT
t0516	1564321	+	p	SP119_1559	1564287..1564331	h	TTAATTAGAAAAAACCTGCCTTTGGGCAGGTTTTCAGTTATCTTG
t0517	1567389	-	t	SP119_1562	complement(1567384..1567439)	h	TTGGAGAAAAAAGAAGCTGATTAGGGATTTCCCTAATCAGCTTCTTTGGTCCATTA
t0518	1567430	+	p	SP119_1561	1567376..1567442	h	TAATAAAATAATGGACCAAAGAAGCTGATTAGGGAAATCCCTAATCAGCTTCTTTTTTCTCCAAAAT
t0519	1571129	-	t	SP119_1564	complement(1571119..1571193)	h	AGTGATTATAAGTGAAAAAAGAATAGCCATCTCATTTTGAATCAAATGAGATGGCTGTTCTTTTTTATAAGTTAT
t0520	1571177	+	t	SP119_1563	1571124..1571185	h	TTATAAAAAAGAACAGCCATCTCATTTGATTCAAAATGAGATGGCTATTCTTTTTTCACTTA
t0521	1574201	+	t	SP119_1566	1574136..1574208	h	TCATAAGCAACAAACAAATAGATAAGATAACGTTTCTGGGAATCACTAACCAGAGACGTTTTTAATATTTTAC
t0522	1574434	-	t	SP119_1567	complement(1574426..1574478)	h	CTTTTAGACTCAAGACAAGCTCGCTTAAGGAACTTGTCTTTTTTATATGAGTT
t0523	1575478	-	p	SP119_1568	complement(1575457..1575525)	h	ACTATGAAATAAAGTGATAAAGATAAGGCCTTTTATGGTCCTTTTCTTTACCGCTTTTATTATTGTGTG
t0524	1580191	+	t	SP119_1570	1580164..1580219	h	CAAATTAACAAAGAAAAGTGCTTAGCAATATAACTAAGCACTTTTTTGTTAATTGG
t0525	1581532	-	t	SP119_1574	complement(1581505..1581568)	h	ATAAGCACTAACTCATAAAAAAACTAGCCTGAGATCCTTCTCAAGCTAGTTTTTGTTTTTTTAG
t0526	1581557	+	t	SP119_1573	1581498..1581560	h	TACCATTCTAAAAAAACAAAAACTAGCTTGAGAAGGATCTCAGGCTAGTTTTTTTATGAGTTA
t0527	1583063	-	p	SP119_1576	complement(1583043..1583080)	a	AAAATGACGAAGGCCCTATCAGGGTCTTTTTTGGAGGA
t0528	1584999	-	p	SP119_1578	complement(1584986..1585040)	h	AATAGGAGTTAAAAAGCCTACTATCTTAGTGATAATAGGCTTTTTTAGCTATGAA
t0529	1585034	+	t	SP119_1577	1584984..1585040	h	TCTTCATAGCTAAAAAAGCCTATTATCACTAAGATAGTAGGCTTTTTAACTCCTATT
t0530	1588826	+	p	SP119_1581	1588803..1588852	h	TTATTAATACCTGACTCCCACACTTAGATGTGGAGTTTTTTGATATTATG
t0531	1589344-1589356	-	p	SP119_1583	complement(1589356..1589401)	a	TGAAAAAACAACCCGGTATCTTGGCATACCGGGTTGTCATGATGAT
t0532	1589401	+	p	SP119_1582	1589358..1589405	h	CATCATGACAACCCGGTATGCCAAGATACCGGGTTGTTTTTTCAAAGG
t0533	1593903	-	p	SP119_1588	complement(1593861..1593911)	a	GAAAACTAAAAACCAGTCCATGTTCTATGAGGACTGGTTTTAGTTTGATAA
t0534	1593911	+	t	SP119_1587	1593862..1593914	h	TATCAAACTAAAACCAGTCCTCATAGAACATGGACTGGTTTTTAGTTTTCTAT
t0535	1593981	-	p	SP119_1588	complement(1593971..1594017)	h	ACTTATCAGGACCTGCTCAAGTTGAGTGGGTCTTTTGGATGAGCTAT
t0536	1596615	-	p	SP119_1591	complement(1596597..1596645)	h	ATAATATATAGTAAAGGGCATGCTGATGCATGTCTTTTTTTAGTTGATC
t0537	1599047	-	t	SP119_1593
t0538	1600209	-	p	SP119_1594	complement(1600196..1600255)	h	AATAGAATATAATAAAAAAAGAGGAGTTAGGCAAAGGTCTGACTCTTTTTGTCTATATTG
t0539	1603731	-	t	SP119_1597	complement(1603727..1603759)	h	AGAAATAAGCCTTAGGGCTTTTTTTATTAGCTT
t0540	1604291	-	p	SP119_1598	complement(1604279..1604323)	h	TATTAAACACCCTAAAGCCCTCTTGAGGGCTTTTTTAGATATAAT
t0541	1605380	-	p	SP119_SR112	complement(1605376..1605421)	a	GCATAATGTAAGAGGTGAATCATTGATTCGTCTCTTTTTTTTGGTT
t0542	1606570	-	p	SP119_1600
t0543	1608383	-	p	SP119_SR113	complement(1608381..1608424)	a	GTCAGGCAAAAGCTCTCTAGTTAATAGGGGGCTATTTTTGTTTT
t0544	1608505	-	p	SP119_1601
t0545	1609245	-	t	SP119_1602	complement(1609237..1609291)	h	CAAAACGTACAAGCCGGATTAGAACGTCTTTCTAGTCTGGTTTTTCTTTTTCTAA
t0546	1615088	-	t	SP119_SR115	complement(1615070..1615116)	a	AATGAAAAAAACAACAGGACATTAATGTCCTGTTGTTTTTTTGTGGT
t0547	1615248	-	p	SP119_SR116	complement(1615233..1615273)	a	GAGTAGAGAGAGGTAGGAAGCGTCCTATCTTTTTTTGCATT
t0548	1628065	+	t	SP119_1612	1628009..1628073	h	AGAAACTAAAAGACAAAAAAACACCACAGTAGATGATTACTACTGTGGCGTTTTATTTAAAATTG
t0549	1644058	+	t	SP119_1627	1644070..1644125	h	AAAGTAGTGTTTGTGTTATAAAGAAGTTTCTTGCTAACTTATTTTCTGTTTTTTTT
t0550	1646434	-	p	SP119_1630	complement(1646426..1646480)	h	TCAACGATTACAAGCATTTTGCAAGTCTCTTGCAAGGTGCTTTTTTTGTCGTTTT
t0551	1648374	-	t	SP119_1634	complement(1648367..1648430)	h	CAAAATTCCCGTTAATCCCTTATAAGGATTGAAGAGAAATCCTCAATCCTTTTTTGCTGCTTAA
t0552	1649339	-	t	SP119_1635	complement(1649372..1649331)	h	TGAGAATTACGACTCGCCAAGTGCGGGTTTTTTTGATAAAAT
t0553	1651653	-	t	SP119_1638	complement(1651648..1651692)	h	ATATCCTCATAAGAGTCCCCTAGGAGACTCTTATTTTCATAGGTC
t0554	1653728	-	p	SP119_1641	complement(1653697..1653743)	h	CTACTTTCTGAAGCCTTCACAGGTTGTGAAGGTTTTTCGTTAATAAA
t0555	1657749	-	p	SP119_SR117
t0556	1662710	-	p	SP119_1648	complement(1662698..1662752)	h	TAATTTCAAGTTTAAAAAGTCCTCTGCTTATGCAGTGGGCTTTTTCATTTTTGAC
t0557	1664442	-	t	SP119_1652	complement(1664436..1664495)	h	CTCTTTTAGCGGCTATTTAGACTAACAAAAAAAGGCTAAAGGGCCTTTTTTTGTTAGTCT
t0558	1664470	+	p	SP119_1651	1664433..1664477	h	TTTAGACTAACAAAAAAAGGCCCTTTAGCCTTTTTTTGTTAGTCT
t0559	1670302	-	p	SP119_1655	complement(1670287..1670341)	h	TAAAAAAGAAATGAAGAGGCTGCCTGTTTAGAGTGGCCTCTTTTTGCTGTGAACT
t0560	1675462	-	t	SP119_1659	complement(1675453..1675498)	h	GCGGGGAAAGTTTGGATGAAATATGCCAAACTTTTTTGTTTTGATC
t0561	1675949	-	p	SP119_1660	complement(1675899..1675958)	h	TTAAAGAAGACATCAGGTAACGTCTAGTCTTGCTATACCGCTTGATTTTTGATATAGTAA
t0562	1680108	-	p	SP119_1662	complement(1680091..1680154)	h	TGATTTGAGTTTACCCAACAGCCAAGCGAGTGGAAACTCGTTTTGGCTGTTTAATTTTTGAGAT
t0563	1681875	-	p	SP119_1663	complement(1681854..1681896)	h	ATATTCATAAAAAGGTTGGGTTCCAGCCTTTTTATCATGTTAT
t0564	1685913	-	p	SP119_1666	complement(1685894..1685955)	h	TAAGAGGTTAGAAAAAAGCAAGCAACTGTTGATAGCGTGTTGCTTGCTTTTTTTGTCAGTTA
t0565	1685943	+	t	SP119_1665	1685891..1685953	h	GATTAACTGACAAAAAAAGCAAGCAACACGCTATCAACAGTTGCTTGCTTTTTTCTAACCTCT
t0566	1691069	-	t	SP119_1670	complement(1691060..1691135)	h	AGGGGGGATTAGGAGAACACAAAGAGGTCTAACCAGCTCAAGGTAGAGCTGGTTAGACCTCTTTAGTCATGTCAGT
t0567	1691116	+	p	SP119_1669	1691058..1691127	h	TTACTGACATGACTAAAGAGGTCTAACCAGCTCTACCTTGAGCTGGTTAGACCTCTTTGTGTTCTCCTAA
t0568	1692065	-	p	SP119_1671	complement(1692027..1692083)	h	AGTGATAGGTAATAGCCATAGCTGGTTTAGGCCCTATGGCTCTTCTTGTCTTATAAA
t0569	1694565	-	p	SP119_1672	complement(1694557..1694611)	h	TAAAGAAACGGACAGGCAGTTCACGATTGTGTCAACGGCCTTTTTTTATTGCTTC
t0570	1700803	+	t	SP119_1677
t0571	1701144	+	p	SP119_SR118/SP119_SR119
t0572	1702321	+	t	SP119_1679	1702286..1702326	h	CAGACTGAAAGCCTTTGTTTAAAGGCTTTTTTGCTTGTTTC
t0573	1705639	+	p	SP119_1682	1705571..1705648	h	CTTTAAGTTTGGAGTCTGAGAAAACAAGATACACAAAACTGTGCTGATCGTTTCCTCGGCTCCTTTTCTTATCGATTA
t0574	1708912	+	t	SP119_1686	1708910..1708969	h	TTTCCTAACAAAATCACACCATTAAAAAAACCAGCTTACAGCTGGTTTTTTAATTATTTT
t0575	1714245	-	t	SP119_1691	complement(1714232..1714285)	h	GAGCTTATTTAATAGAGAGAACCAATTTGGTTCTCTCTATTTTTTTAGATGTGC
t0576	1719007	-	p	SP119_SR120	complement(1718999..1719050)	tr	TGACCATTAAGAAAA GAGAGAATC AAAC GATTCTCTC CTAGCTGTCCATCTG
t0577	1720658	+	p	SP119_1693	1720633..1720669	h	CAAAAGGATGGCGGGAGAGCCTTTTTATTTTGTTCAG
t0578	1720717	-	p	SP119_1694	complement(1720714..1720764)	h	CTCTAGAACAGATTGAAGACAAACATCGATTTGGTGTTTGTCTTTTTTAGT
t0579	1722228	-	t	SP119_1695	complement(1722220..1722264)	h	AACATCAAGAGAGAACCAGTCGGTTCTCTCTTTTATGTATAGAAG
t0580	1723840	-	t	SP119_1696	complement(1723822..1723875)	h	TCAAAAAGGTGGCAAAAGCTAAAAAAGCTGGTCTTTACCTTTTGGCTTTTATTA
t0581	1726136	-	t	SP119_1698	complement(1726123..1726193)	h	AGTAATAGGTCAAATAATCTTCCAATAATTTAGAGCACGAGCTAAGTTATTGGAAGTTTTTTGGTCTTTTG
t0582	1735231	+	t	SP119_1707	1735191..1735251	a	ACTGATAACATTCACGCTAAGCCTCATTCTAGCTAGGCTTAGCGTGAATTTTTTTGCTGAC
t0583	1735264	-	t	SP119_1708/SP119_SR121	complement(1735255..1735308)	h	TCATAAAGCTAAAGACTCTATCCAAATAAGGATAGAGTCTTTAATATTTAAAAA
t0584	1735301	+	t	SP119_1707	1735259..1735308	a	TAAATATTAAAGACTCTATCCTTATTTGGATAGAGTCTTTAGCTTTATGA
t0585	1736594	-	p	SP119_1709	complement(1736588..1736643)	a	GCCAAGGTAAAGGACTGAGTTCTGTAGAGATGGGACTCAGTCCTTTTACGATTTTT
t0586	1740154	+	p	SP119_1713	1740117..1740168	h	AGGCTCTTTAAAAAGCTAACGCTCTTATGGTGTTAGCTTTTTGATTTGGTAT
t0587	1740254	-	t	SP119_1714	complement(1740236..1740287)	h	TAAAAATACTAGAAAAAGCAATGATTGTCGTCATTGCTTTTTATGATTTGTC
t0588	1742047	-	p	SP119_1716	complement(1742038..1742096)	h	ATAACCTCAAAAAAACAAGTCTAGGGAGTCACTTCCTAGACTTGTTTTGCTTATTGTTG
t0589	1742101	+	t	SP119_1715	1742029..1742096	h	ATTACCAACCAACAATAAGCAAAACAAGTCTAGGAAGTGACTCCCTAGACTTGTTTTTTTGAGGTTAT
t0590	1748782	-	t	SP119_1722	complement(1748768..1748815)	h	ATTTATAGAGGCCCAAGACCAAACGGTCAGGGCTTTTTTTGTTTGATG
t0591	1751573	+	p	SP119_1724
t0592	1751652	-	p	SP119_1725	complement(1751640..1751684)	h	GAAAAGCCTAGGCTGGGAGTATTCCCAGCCTTTTTTGTAGTATCA
t0593	1756436	-	t	SP119_1730	complement(1756413..1756462)	h	ATAAACTCAAAAGGCTAGGAGATTATTTCCTAGCCTTTTGAGCGTTTAAG
t0594	1756450	+	p	SP119_1729	1756416..1756465	h	AAACGCTCAAAAGGCTAGGAAATAATCTCCTAGCCTTTTGAGTTTATCTG
t0595	1759931	-	p	SP119_SR122	complement(1759967..1760010)	a	TATACCGATAAGGTTTCACAAAGTGTGAGACCTTATTTTTTGAC
t0596	1761008	-	t	SP119_1733	complement(1760995..1761055)	h	TATGAAAAAAGAACAAAGATTGGATTTCGACTCATGATATCCCATCTTTGTTTTTTTAGTT
t0597	1763177	-	t	SP119_1735	complement(1763166..1763223)	h	TGATGTCACCAAAAAAAGAGGTTATTCTTACAAAAATAACTTCTTTTTTCTTGACTAT
t0598	1766297	-	t	SP119_1737	complement(1766288..1766335)	h	TAAAGAGAAGCAGATGTTGGAAACAGCAACTGCTTTTTTGATTTCTAC
t0599	1767032	-	p	SP119_SR123	complement(1767006..1767068)	a	ATACAAAACAAGCCTTGATTAACTTCGTGAAAACGTTGTTAAATCAAGGTTTTTATTTTTTGC
t0600	1769712	+	t	SP119_1739	1769662..1769722	h	AAAACAGCATATTTAAAAGAAGTTTTGAGCTAACGCTCAAAGCTTCTTTTTTAAATTTTTT
t0601	1781552	+	t	SP119_1748	1781516..1781568	h	CACAACATAGCTAAAACCCTCTGATTCACTTCAGAGGGTTTTCCTTAGCTTTT
t0602	1786941	+	t	SP119_1751	1786893..1786947	h	ATAAGTCTAAAAAAGGCAACCTTCTTTCCTGAGGGTTGTCTTTTTGTTGTGTCAA
t0603	1786979	-	t	SP119_1752	complement(1786960..1787011)	h	TTATAAAAATGACTGATTCTGTGAAACACAGGATCAGTTTTTTGCTTCCTTA
t0604	1789107	-	t	SP119_1753	complement(1789106..1789160)	h	AGCTGATAACTAACTAAAAGCCTGAGGTTAGGCCTCAGGCTTTTGCTGATTGTCA
t0605	1790811	-	p	SP119_1754	complement(1790783..1790840)	tr	TCCTCCCTAAAATAG TTTCAGGAACTG ATCT CAGTTCCTGAAC GTTTTCTCTTAGTAA
t0606	1793803	-	p	SP119_SR125	complement(1793792..1793833)	a	AAGAAAAGCAAGCCTTGCATTTTGCAAGGCTTTTTTCTGTCT
t0607	1796212	-	t	SP119_1761	complement(1796202..1796248)	h	TGAATAAAGACTAAAAAAGAGGCCTAGGCCTCTTTTTTGATATAGAC
t0608	1796229	+	t	SP119_1760	1796201..1796245	h	TGTCTATATCAAAAAAGAGGCCTAGGCCTCTTTTTTAGTCTTTAT
t0609	1798749	-	p	SP119_1765	complement(1798738..1798786)	h	GATATGCTTAAAAGGTTGCTTCATGCAAGCAATCTTTTATTGTTTAATG
t0610	1801091	-	t	SP119_1766	complement(1801052..1801122)	h	AGTAATTTAATATCAATATATTGTGTTCGAGCAAAAAACTTGACACAATATATTGATTTTTTTAGTTGTCG
t0611	1803052	-	t	SP119_1767	complement(1803034..1803078)	h	CACTATGTTAAAAAGTAGCCGTGAGGGCTATTTTTTTAATGTTAT
t0612	1804181	-	t	SP119_1770	complement(1804217..1804174)	h	TGCTGCACTCTAAAAGCTCTTGTAGAGCTTTTTTTAAATACCTT
t0613	1804875	-	t	SP119_1771	complement(1804862..1804903)	h	TGAAGATTAAAAAGAGCCCTTCAGGGCTTTTTAAAATGTATT
t0614	1811941	-	p	SP119_1777	complement(1811908..1811962)	h	AGCTGAAAATGAAAAAGATGCTTTCTATATTGAAGGCATCTTTTTGTTCTGTCAA
t0615	1817327	+	t	SP119_1780	1817281..1817336	h	TAATAACATTACTAAGGCTGTCACATTTATGACAGTCTTAGTTTTTTATATTATAA
t0616	1817690	-	t	SP119_1782	complement(1817664..1817712)	h	ATGATAAATAAAAATACAGGTCAAACAGCCTGTATTTTTATTTTGGTCC
t0617	1817695	+	p	SP119_1781	1817663..1817713	h	GGGACCAAAATAAAAATACAGGCTGTTTGACCTGTATTTTTATTTATCATA
t0618	1822479	-	p	SP119_1786	complement(1822422..1822487)	h	ATAATCACTAAAACAGGTGTAACTTCTCTTTTTAGAAGGGAGTTGCACCTGTTTGTTTTCTGTAAG
t0619	1824596	+	t	SP119_1788	complement(-41..0)	h	CCCTGTTATCATTTGGATGGGCAGGCTTTTTTATATTTGGT
t0620	1828070	+	t	SP119_1793	1828018..1828090	h	TCAAAAGCGTTAATTCCTTGGGGCTGTGGCTTGCGTTAAGCAAAAGCCAGACAGCCCCTTTTTTATATTCTTA
t0621	1830162	+	p	SP119_1795	1830124..1830178	h	AGTGCTCTATCTCCCCTTAGATTTTTCAATATCTGAGGGGTTTTTCTTTGCAATT
t0622	1833034	-	p	SP119_1800	complement(1833004..1833083)	h	AAAACAGTCTAAATAAAATAACCTCAAAAAAAAAACAGCATCTAAGGCAGTTACACTAGATGCTGTTTTTTGTCTTATTT
t0623	1833035	+	t	SP119_1799	1833002..1833063	h	CAAAATAAGACAAAAAACAGCATCTAGTGTAACTGCCTTAGATGCTGTTTTTTTTTTGAGGT
t0624	1836131	-	t	SP119_1802	complement(1836114..1836161)	h	AGATTAAACTTACAAAAAGCCTATTTAATAGGCTTTTTTTGTATCTCA
t0625	1838821	-	t	SP119_1804	complement(1838801..1838845)	h	TATTTAGATTGATTTTTGCCTCATAGAGGCTTTTTCTTTACAATA
t0626	1842984	-	t	SP119_1808	complement(1842969..1843013)	h	AAAGCAAGTGGAAGCTCTGTATTTCAGGGCTTTTTTATGGTATAA
t0627	1845459	-	p	SP119_SR127	complement(1845456..1845490)	a	GCAATCTTCTAGGGTTTTGGCCCTTTTTATGGTTT
t0628	1849302	+	p	SP119_1812	1849281..1849338	h	TAAAATACTGAAAATTGCTAATGACCTTATAAACATTTAAGAGTTTTTTTCCTGCTTG
t0629	1849477	-	t	SP119_1813	complement(1849471..1849530)	h	GGCTGGAAGAAATAAAACCTATTGTTAGTATTTACTAACAATAGGTTTTTGGTATTTAAT
t0630	1849511	+	t	SP119_1812	1849474..1849528	a	AAATACCAAAAACCTATTGTTAGTAAATACTAACAATAGGTTTTATTTCTTCCAG
t0631	1863011	-	p	SP119_1826	complement(1863001..1863053)	h	CCACATAATATCAAAAAAGGCTCAGTTTAACTGAACCCTTTTTTGATGTTATT
t0632	1863033	+	p	SP119_1825	1862994..1863050	h	ATTCACTAATAACATCAAAAAAGGGTTCAGTTAAACTGAGCCTTTTTTGATATTATG
t0633	1864069	-	t	SP119_1827	complement(1864062..1864116)	h	TAATTTAGTAACTTTAAGGGCTGACATATTGTGCCAGCTCTTTTTTATATTAAAA
t0634	1865852	-	p	SP119_1828	complement(1865828..1865882)	h	ACCTAATTTGTCATTTCTTTACAGGATAGTAGAGATTATGTTTTATATAGTCTTA
t0635	1866999	-	p	SP119_SR129	complement(1866988..1867035)	a	TGTAATAACGCCCTCACGTTTTAATAGCGTGGGGacTTTTTGCTATAT
t0636	1869993	+	p	SP119_1831	1869959..1870013	h	ATGATAAATGAGGTGGCTAAGAAGATCTCTTCCTAGCCTCTTTTTTAAAATTTGT
t0637	1873037	-	t	SP119_SR130	complement(1873063..1873106)	a	GATAAGATATTTCCTAAGATAATCTTAGGAtTTTTTTATTTAGT
t0638	1873140	+	t	SP119_1832
t0639	1873211	-	p	SP119_SR131	complement(1873179..1873223)	tr	GGAAAAAGAAAAAAA TTGCCA AAA TGACAA TTGCGATAGTCCGTA
t0640	1874321	+	t	SP119_SR132	1874275..1874316	tr	AATTCTAGTATATCA GACG AACA TGTC TTTTTTGTTGTACTT
t0641	1874520	+	t	SP119_SR133	1874481..1874525	a	TCAAAGATAAAAAAGCACTGTTTTAGTGCTTTTTTTGTATTTACC
t0642	1875224	-	t	SP119_SR134	complement(1875218..1875266)	a	AAAAAAAGAAAAGTAATCCACAGCCTGTGGATTACTTTTCTTTTTACT
t0643	1877436	+	t	SP119_1837	1877395..1877449	h	CAGAATTATCAACAAGCTAAAGTAGCTTGTTGATATTCTGTTTTTTCTTTTTTAG
1: the terminator efficiency is considered as partial "p" or total "t"
2: the rho-independent terminators were predicted by using de Hoon predictions "d", ARNold "a" or TransTermHP "tr"
