# Supplementary material for: Conserved and specific features of Streptococcus pyogenes and Streptococcus agalactiae transcriptional landscapes
Source: BMC Genomics. 2019 Mar 22;20:236. doi: 10.1186/s12864-019-5613-5 (PMC6431027; doi:10.1186/s12864-019-5613-5)
Supplement: Supplementary file 6 — Table S5. Operon map predicted in strain S119. (XLSX 61 kb) [file 12864_2019_5613_MOESM6_ESM.xlsx]

## Sheet: Feuil1
Supplementary table 5 : Operon map predicted in strain S119
Operon	Number of genes	composite operon	Strand	TSS	Genes*	Internal TSS	Major end	Rho-independent terminator	Partial (p) or total (t) termination	Internal terminators	Note
o_0001	2		+	175	SP119_0001;SP119_0002		2867	2846..2889	t
o_0002	1		+	2896	SP119_0003						(<3 rpkm)
o_0003	3	y	+	3422	SP119_0004IT;SP119_0005;SP119_0006					4570..4624
o_0004	7	y	+	8856	SP119_0007;SP119_0008IP;SP119_0009;SP119_0010IP;SP119_0011IP;SP119_0012;SP119_0013	9361;10420;11872;12173	14789	14744..14803	t
o_0005	1		+	15050	SP119_0014		16650	16653..16711	t
o_0006	1		+	31104	SP119_0015		32361	32308..32378	t
o_0007	1		+	32560	SP119_0016		33589	33537..33593	t
o_0008	1		+	33671	SP119_0017						(<3 rpkm)
o_0009	2		+	34540	SP119_0018;SP119_0019		35867	35833..35873	t
o_0010	6	y	+	35955	SP119_0020;SP119_0021IT;SP119_0022;SP119_0023IT;SP119_0024;SP119_0025		45650/45687	45651..45695	t	40566..40622, 43176..43221
o_0011	5		+	47062	SP119_0027;SP119_0028;SP119_0029;SP119_0030;SP119_0031		53199	53141..53204	t
o_0012	1		+	53270	SP119_0032						(<3 rpkm)
o_0013	1		+	54431	SP119_0033		55464/55494	55445..55495	t
o_0014	3		+	55553	SP119_0034;SP119_0035;SP119_0036		58254/58284	58274..58343	t
o_0015	1		+	58465	SP119_0037		61189		p
o_0016	1		+	61361	SP119_0038IP	62008	62531	62466..62540	t
o_0017	1		+	62574	SP119_0039IP	62825	64116	64075..64122	t
o_0018	23	y	+	64169	SP119_0040IT;SP119_0041;SP119_0042;SP119_0043;SP119_0044;SP119_0045;SP119_0046;SP119_0047;SP119_0048;SP119_0049;SP119_0050IP;SP119_0051;SP119_0052;SP119_0053;SP119_0054;SP119_0055;SP119_0056;SP119_0057;SP119_0058;SP119_0059;SP119_0060;SP119_0061IP;IT;SP119_0062	69476, 74461			t	64692..64730,75569..75622
o_0019	6		+	76423	SP119_0063;SP119_0064;SP119_0065;SP119_0066;SP119_0067;SP119_0068		79177	79131..79207	t
o_0020	1		+	86130	SP119_0069;
o_0021	3		+	86834	SP119_0070;SP119_0071;SP119_0072
o_0022	3		+	87658;87749	SP119_0073;SP119_0074;SP119_0075		89783	89742..89789	t
o_0023	2	y	-	91500	SP119_0077IT;SP119_0076		89747	complement(89738..89795)	p
o_0024	1		+	91567	SP119_0078		94010/94034	93952..94017	p
o_0025	2		+	93914	SP119_SR002IT- SP119_0079;SP119_0080		101471	101441..101480	p	93952..94017
o_0026	1		+	101570	SP119_0081
o_0027	1		+	105764	SP119_0089		106711	106699..106736	p
o_0028	2	y	+	106742	SP119_0090IT;SP119_0091		108416			107987..108037
o_0029	2		-	110483	SP119_0093;SP119_0092		108427		p
o_0030	1		-	110789	SP119_0094		110534	complement(110521..110571)	p
o_0031	3		+	110900	SP119_0095;SP119_0096;SP119_0097		112217	112181..112223	t
o_0032	1		+	112282	SP119_0098						(<3 rpkm)
o_0033	3		-	115446	SP119_0101;SP119_0100;SP119_0099		112788	complement(112783..112867)	p
o_0034	1		-	117149	SP119_0102		115521	complement(115511..115565)	p
o_0035	5		+	117336	SP119_0103;SP119_0104;SP119_0105;SP119_0106;SP119_0107		122704	122659..122723	p
o_0036	2		-	124339	SP119_0109;SP119_0108				p
o_0037	2		-	124913	SP119_0111;SP119_0110						(<3 rpkm)
o_0038	1		-	126661	SP119_0113						(<3 rpkm)
o_0039	2		-	129432	SP119_0116;SP119_0115						(<3 rpkm)
o_0040	1		-	132828	SP119_0120
o_0041	2		+	132947	SP119_0121;SP119_0122		134653		p
o_0042	2		-	146028	SP119_0133;SP119_0132		143758	complement(143742..143819)	t
o_0043	1		+	146253	SP119_SR006IT;SP119_0134		147744	147719..147765	p	146257..146297
o_0044	1		+	147957	SP119_0135		149131;149157	149085..149138	p
o_0045	1		+	149195	SP119_0136		149839	149784..149846	t
o_0046	3		+	150139	SP119_0137;SP119_0138;SP119_0139						(<3 rpkm)
o_0047	1		+	153947	SP119_0140						(<3 rpkm)
o_0048	2		-	155456	(SP119_0142;SP119_0141)						(<3 rpkm)
o_0049	1		+	155944	SP119_0143						(<3 rpkm)
o_0050	1		+	156193	SP119_0144		157572-157672		p
o_0051	1		+	157708	SP119_0145		160365	160320..160371	t
o_0052	1		+	165556	SP119_0152IP	167083	167267	167246..167306	p
o_0053	1		+	167452	SP119_0153		168653	168577..168666	t
o_0054	2		+	168916	SP119_0154;SP119_0155		172060	172021..172068	t
o_0055	1		+	172135	SP119_0156		174789	174753..174793	p
o_0056	6	y	+	174827	SP119_0157;SP119_0158IE;SP119_0159IE;SP119_0160;SP119_0161IT;SP119_0162					178519..178564
o_0057	3		-	179988	(SP119_0165;SP119_0164;SP119_0163)						(<3 rpkm)
o_0058	1		-	185040	SP119_0170		184082		t
o_0059	1		+	185145	SP119_0171		186440	186399..186450	p
o_0060	2		+	186593	SP119_0172;SP119_0173		187529	187477..187537	t
o_0061	2		+	187575	SP119_0174;SP119_0175		189049	189010..189059	t
o_0062	1		-	190750	SP119_0176
o_0063	1		+	192269	SP119_0180		193808	193752..193814	t
o_0064	1		-	195874	SP119_SR011IT;SP119_0181		193941/193999	complement(193989..194023)	p	complement(195726..195774)
o_0065	1		+	197335	SP119_0183		198283	198242..198299	t
o_0066	2		-	200262	SP119_0185;SP119_0184		198263	complement(198247..198307)	t
o_0067	3		+	200500	SP119_0186;SP119_0187;SP119_0188		204513	204472..204512	t
o_0068	1		+	204557	SP119_0189		205388	205337..205406	p
o_0069	2		+	205431	SP119_0190;SP119_0191		207394	207358..207424	p
o_0070	1		+	207492	SP119_0192		208080	208046..208086	t
o_0071	1		+	208137	SP119_0193		208910	208880..208928	t
o_0072	1		+	208955	SP119_0194		210601	210559..210607	t
o_0073	3		+	210784;210800	SP119_0195;SP119_0196;SP119_0197		214341		p
o_0074	3		+	214788	SP119_0198;SP119_0199;SP119_0200		216934	216892..216946	p
o_0075	1		+	217135	SP119_0201		217391/(217423)	217354..217401	t
o_0076	7		+	217565	(SP119_0202;SP119_0203;SP119_0204;SP119_0205;SP119_0206;SP119_0207;SP119_0208)						(<3 rpkm)
o_0077	1		-	225191	SP119_0209		224311	complement(224297..224341)	p
o_0078	3		+	225448	SP119_0210;SP119_0211;SP119_0212		227848	227796..227870	p
o_0079	5		+	228186	SP119_0213;SP119_0214;SP119_0215;SP119_0216;SP119_0217		232664/232697	232617..232676	p
o_0080	2		+	232822	SP119_0218;SP119_0219
o_0081	2		+	236377	SP119_0220;SP119_0221		237665/237717	237678..237737	p
o_0082	1		+	237752	SP119_0222		239900	239850..239908	t
o_0083	1		+	240099	SP119_0223		241261	241219..241268	p
o_0084	1		-	241590	SP119_0224						(<3 rpkm)
o_0085	2		-	244028	SP119_0226;SP119_0225		241656	complement(241647..241706)	t
o_0086	2		+	244180	SP119_0227;SP119_0228		247057	247012..247062	t
o_0087	2		+	247123	SP119_0229;SP119_0230		249109	249072..249114	t
o_0088	5		+	249121	SP119_0231;SP119_0232;SP119_0233;SP119_0234;SP119_0235		254546/254593	254513..254558	t
o_0089	1		-	255824	SP119_0236		254584	complement(254570..254615)	t
o_0090	1		-	257231	SP119_0237		255919	complement(255899..255947)	t
o_0091	5		+	257468	SP119_0238;SP119_0239;SP119_0240;SP119_0241;SP119_0242		264072	264023..264082	t
o_0092	2		+	271276	SP119_0244;SP119_0245						(<3 rpkm)
o_0093	8		+	272732	SP119_0246;SP119_0247;SP119_0248;SP119_0249;SP119_0250;SP119_0251;SP119_0252;SP119_0253
o_0094	1		+	278964	SP119_0254
o_0095	1		+	279929	SP119_0255		280836/280870		t
o_0096	3		+	281094	SP119_0256;SP119_0257;SP119_0258		283978	283966..284022	t
o_0097	1		-	285474	SP119_0259		283994	complement(283966..284025)	t
o_0098	1		+	285606	SP119_0260		286882	286854..286907	t
o_0099	2		-	288983	SP119_0262;SP119_0261		286864	complement(286854..286907)	t
o_0100	1		-	289783	SP119_0263				t
o_0101	2		+	289886	SP119_0264;SP119_0265		291433/291533	291395..291452	p
o_0102	1		+	291620	SP119_0266						(<3 rpkm)
o_0103	2		+	292244	SP119_0267;SP119_0268		294775	294681..294747	p
o_0104	4		+	294819	SP119_0269;SP119_0270;SP119_0271;SP119_0272		298875	298825..298882	t
o_0105	1		+	298968	SP119_0273				p
o_0106	3		+	302302	SP119_0274;SP119_0275;SP119_0276
o_0107	2		+	304922	SP119_0277;SP119_0278		307125	307070..307135	p
o_0108	1		-	308641	SP119_0279IP	307782	307556	complement(307588..307552)	t
o_0109	1		-	308989	SP119_0280
o_0110	1		+	310560	SP119_0282
o_0111	2		+	311320	SP119_0283;SP119_0284
o_0112	10		+	312689	SP119_0285;SP119_0286;SP119_0287;SP119_0288;SP119_0289;SP119_0290;SP119_0291;SP119_0292;SP119_0293;SP119_0294
o_0113	1		+	319023	SP119_SR017IT-SP119_0295		319767	319720..319762	t	319069..319132
o_0114	2	y	+	319809	SP119_SR018IT;SP119_0296IP;SP119_0297	320541	321309	321258..321320	p	319962..320011
o_0115	2		+	321518	SP119_0298;SP119_0299		323121	323118..323156	p
o_0116	1		+	323133	SP119_0300		324522	324479..324528	t
o_0117	1		+	324543	SP119_0301		325406	325372..325412	t
o_0118	1		+	325471	SP119_0302		326470	326438..326491	p
o_0119	1		+	326509	SP119_0303		327199	327150..327208	p
o_0120	4		-	331095	SP119_0307;SP119_0306;SP119_0305;SP119_0304		327202	complement(327152..327220)	t
o_0121	1		-	332678	SP119_0308		331183	complement(331157..331230)	p
o_0122	1		+	332742	SP119_0309IP	332949	334514		p
o_0123	2		+	334537	SP119_0310;SP119_0311		335309		p
o_0124	1		+	335337	SP119_0312		336063	336016..336067	p
o_0125	1		+	336267	SP119_0313		336967	336942..336988	p
o_0126	4		+	337005	SP119_0314;SP119_0315;SP119_0316;SP119_0317
o_0127	3		+	339102	SP119_0318;SP119_0319;SP119_0320		340863	340820..340879	p
o_0128	1		-	341522	SP119_0321		340830	complement(340823..340877)	t
o_0129	1		+	341603	SP119_SR019IE; SP119_0322		342203	342164..342223	p	341726
o_0130	1		-	343088	SP119_0323		342181	complement(342165..342229)	p
o_0131	1		+	343250	SP119_0324		344509/344526		t
o_0132	2		+	349949	SP119_0327;SP119_0328
o_0133	1		+	351259	SP119_0329		353453	353405..353460	t
o_0134	3		+	353632	SP119_0330;SP119_0331;SP119_0332		357646	357600..357651	t
o_0135	2		-	358628	S110_0333b;SP119_0333		357698	complement(357693..357735)	t
o_0136	1		+	358929	SP119_0334						(<3 rpkm)
o_0137	2		+	359584	SP119_0335;SP119_0336		360074	360043..360092	t
o_0138	1		-	362783	SP119_0339						(<3 rpkm)
o_0139	1		-	363650	SP119_0340						(<3 rpkm)
o_0140	3		+	363870	SP119_0341;SP119_0342;SP119_0343
o_0141	1		+	366235	SP119_0344		367666	367618..367673	t
o_0142	5		+	367755	SP119_0345;SP119_0346;SP119_0347;SP119_0348;SP119_0349		371294	371239..371300	p
o_0143	1		-	370838	SP119_0350		371242	complement(371235..371305)	t
o_0144	3		+	371983	SP119_0351;SP119_0352;SP119_0353		374744	374711..374754	t
o_0145	1		-	372053	SP119_0354		374793	complement(374757..374837)	t
o_0146	1		+	375657	SP119_0355		378306	378247..378306	t
o_0147	1		-	375851	SP119_0356		378256	complement(378244..378307)	t
o_0148	2		+	378679	SP119_0357;SP119_0358		380227		t
o_0149	3	y	+	378849	SP119_0359;SP119_0360IE;SP119_0361		382774	382735..382783	t	381840/381872
o_0150	2		+	380443	SP119_0362;SP119_0363		383553		t
o_0151	1		+	382789	SP119_0364		384842/384941		t
o_0152	1		+	383671	SP119_0365		386988	386960..387010	p
o_0153	2		+	385056	SP119_0366;SP119_0367
o_0154	4		+	387081	SP119_0368;SP119_0369;SP119_0370;SP119_0371		391432	391395..391441	t
o_0155	1		-	388838	SP119_0372						(<3 rpkm)
o_0156	3	y	+	398481	SP119_0383IP;SP119_0384;SP119_0385	399315	401040		t
o_0157	1		+	401082	SP119_0386
o_0158	1		+	402734	SP119_0387
o_0159	4	y	+	404147	SP119_0388IT;SP119_0389;SP119_0390;SP119_0391				t	404394..404450
o_0160	1		-	408817	SP119_0392		408081	complement(408128..408075)	p
o_0161	2		-	410470	SP119_0394;SP119_0393
o_0162	1		-	411611	SP119_0395
o_0163	3		-	413934	SP119_0398;SP119_0397;SP119_0396		411707	complement(411680..411731)	t
o_0164	1		+	414055	SP119_0399		415181	415139..415186	p
o_0165	2		+	415223	SP119_0400;SP119_0401
o_0166	1		+	417595	SP119_SR023IT;SP119_0402		419961	419918..419968	t	417765..417814
o_0167	3		+	420018	SP119_0403;SP119_0404;SP119_0405		422745	422711..422766	t
o_0168	1		+	425831	SP119_0408
o_0169	3	y	+	426916	SP119_0409;SP119_0410IP;SP119_0411	427895	429949	429890..429956	t
o_0170	2		+	430292	SP119_0412;SP119_0413		434586	434544..434593	t		(<3 rpkm)
o_0171	1		-	435701	SP119_0414						(<3 rpkm)
o_0172	3		+	448997	SP119_0429;SP119_0430;SP119_0431		449992	449952..450003	t
o_0173	3		+	452531	SP119_0434;SP119_0435;SP119_0436	452531	453825		t		(<3 rpkm)
o_0174	3		+	457579	SP119_0441;SP119_0442;SP119_0443		460906	460851..460912	t
o_0175	1		-	462301	SP119_0444		460862	complement(460855..460920)	t
o_0176	3		+	462444	SP119_SR026IE;SP119_0445;SP119_0446;SP119_0447		466848	466802..466857	t	462568
o_0177	3		-	468903	SP119_0450;SP119_0449;SP119_0448		466852	complement(466801..466859)	p
o_0178	2		+	469108	SP119_0451;SP119_0452		471677	471645..471688	t
o_0179	1		+	471708	SP119_0453		472128	472081..472131	t
o_0180	4		+	472353	SP119_0454;SP119_0455;SP119_0456;SP119_0457		475041	475005..475048	t
o_0181	1		-	475382;475393	SP119_0458		475053	complement(475044..475093)	t
o_0182	2		+	475566	SP119_0459;SP119_0460		477945	477878..477954	t
o_0183	1		+	478000	SP119_0462		478383	478315..478404	p
o_0184	2		-	480180	SP119_0464;SP119_0463		478388/478164	complement(478301..478390)	p
o_0185	1		+	480304	SP119_0465		481327	481249..481333	t
o_0186	2	y	-	482819	SP119_0468IE;SP119_0466;SP119_SR029		481269	complement(481259..481345)	p	482092
o_0187	1		-	483578	SP119_SR030IT;SP119_0469		482862	complement(482796..482851)	p	complement(483422..483473)
o_0188	1		-	484548	SP119_0470				t
o_0189	2		+	484849	SP119_0471;SP119_0472		485708		t
o_0190	2		-	488086	SP119_0474;SP119_0473		485771/485755	complement(485747..485802)	p
o_0191	1		+	488231	SP119_0475		491081	491040..491113	t
o_0192	1		+	491161	SP119_0476
o_0193	1		+	492753	SP119_0478IP	493235	494090/494117	494055..494100	t
o_0194	1		+	494224	SP119_0479		495044/495107	495005..495060	p
o_0195	3		-	498412	SP119_0482;SP119_0481;SP119_0480		495037	complement(495011..495061)	p
o_0196	2		-	500125	SP119_0484;SP119_0483		498530	complement(498461..498514)	t
o_0197	1		+	500181	SP119_0485		500628	500616..500651	p
o_0198	1		+	500670	SP119_SR031IT;SP119_0486IP	501398	503540	503507..503556	p	500737..500793
o_0199	1		-	504614	SP119_0487		503545	complement(503503..503558)	p
o_0200	6		-	510443	(SP119_0493;SP119_0492;SP119_0491;SP119_0490;SP119_0489;SP119_0488)						(<3 rpkm)
o_0201	4	y	+	510706	SP119_0494IP;SP119_0495;SP119_0496;SP119_0497	511173
o_0202	1		+	514157	SP119_0498						(<3 rpkm)
o_0203	1		+	515515	SP119_0499
o_0204	3		+	516683	SP119_0500;SP119_0501;SP119_0502		519533/519571	519482..519547	t
o_0205	1		-	520384	SP119_0503		519578/519622	complement(519604..519684)	t
o_0206	2		+	520519	SP119_0504;SP119_0505		521418	521385..521430	t
o_0207	1		+	521526	SP119_0506		524009	523964..524030	p
o_0208	2		+	523996	SP119_0507;SP119_0508		526919	526875..526928	p
o_0209	3		+	527266	SP119_0509;SP119_0510;SP119_0511		530108	530068..530118	p
o_0210	2		-	532965	SP119_0514;SP119_0513		531802		t
o_0211	2		+	533082	SP119_0515;SP119_0516						(<3 rpkm)
o_0212	1		+	(545658?)	SP119_0535						(<3 rpkm)
o_0213	1		+	546367	SP119_SR037IT;SP119_0536					546422..546463	(<3 rpkm)
o_0214	2		+	552512 (int SP119_0540)	SP119_0541;SP119_0542;						(<3 rpkm)
o_0215	2	y	-	571474	SP119_0562IE;SP119_0561		569775/569792	complement(569784..569846)	t	570654
o_0216	1		+	571710	SP119_0563		573183	573148..573192	t
o_0217	1		+	573261	SP119_0564		574893	574848..574894	t
o_0218	2		+	574965	SP119_0565;SP119_0566		577024	576981..577025	t
o_0219	1		-	577339	SP119_0567		576982	complement(576977..577036)	t
o_0220	1		-	578509	SP119_0568
o_0221	1		+	578714	SP119_0569		579230	579192..579239	p
o_0222	2		+	579334	SP119_0570;SP119_0571		580840/580923	580891..580935	p
o_0223	1		+	580941	SP119_0572		581414	581378..581430	p
o_0224	2		+	582377	SP119_0573;SP119_0574		585125		p
o_0225	1		+	585146	SP119_0575
o_0226	1		-	587598	SP119_0576						(<3 rpkm)
o_0227	1		+	587765	SP119_0577		589273	589231..589278	p
o_0228	4		-	592464	SP119_0581;SP119_0580;SP119_0579;SP119_0578		589539	complement(589518..589576)	t
o_0229	1		+	592721	SP119_0582						(<3 rpkm)
o_0230	9	y	+	599796	SP119_0583IT;SP119_0584;SP119_0585;SP119_0586;SP119_0587;SP119_0588;SP119_0589;SP119_0590;SP119_0591					600244..600298
o_0231	1		+	608559	SP119_0592
o_0232	1		+	611714	SP119_0593		612358	612323..612366	t
o_0233	2		+	612504	SP119_0594;SP119_0595		615624	615602..615654	t
o_0234	8		+	615730;615862	SP119_0596;SP119_0597;SP119_0598;SP119_0599;SP119_0600;SP119_0601;SP119_0602;SP119_0603
o_0235	1		+	622586	SP119_0604
o_0236	3	y	+	622857	SP119_0605;SP119_0606IT;SP119_0607					624340..624376
o_0237	2		+	624983	SP119_SR045IT;SP119_0608;SP119_0609		628903	628858..628908	t	625123..625193
o_0238	2		+	628913	SP119_0610;SP119_0611
o_0239	2		+	629784	SP119_0612;SP119_0613		631620	631575..631633	t
o_0240	1		-	632600	SP119_0614		631590	complement(631634..631584)	t
o_0241	3		+	632698	SP119_0615;SP119_0616;SP119_0617						(<3 rpkm)
o_0242	1		+	640626;640652	SP119_0618		640892	640839..640894	t
o_0243	1		-	641359	SP119_0619		640924	complement(640917..640969)	t
o_0244	3	y	+	641452	SP119_0620;SP119_0621IP;SP119_0622	643774
o_0245	1		+	645022	SP119_0623		646005	645953..646012	t
o_0246	11		+	646051	SP119_0624;SP119_0625;SP119_0626;SP119_0627;SP119_0628;SP119_0629;SP119_0630;SP119_0631;SP119_0632;SP119_0633;SP119_0634
o_0247	2		+	659458	SP119_0635;SP119_0636
o_0248	1		-	661415	SP119_0637		661205	complement(661199..661244)	t
o_0249	2		+	0	SP119_0638;SP119_0639
o_0250	3		+	662657	SP119_SR046IT-SP119_0640;SP119_0641;SP119_0642		664077	664040..664083	t	662734..662780
o_0251	1		-	666502	SP119_0643		664222	complement(664216..664273)	t
o_0252	3		+	666593	SP119_0644;SP119_0645;SP119_0646
o_0253	1		+	669736	SP119_0647		670158	670104..670166	p
o_0254	1		+	670219	SP119_0648		671760	671684..671761	t
o_0255	2		-	673578	SP119_0650;SP119_0649		671699	complement(671686..671775)	p
o_0256	2		+	673711	SP119_0651;SP119_0652
o_0257	1		+	676223	SP119_0653
o_0258	3		+	677524	SP119_SR047IE-SP119_0654;SP119_0655;SP119_0656		678675	678624..678684	t	677606
o_0259	3		+	678944	SP119_0657;SP119_0658;SP119_0659
o_0260	5	y	+	745741	SP119_SR048IT-SP119_0660IP;SP119_0661;SP119_0662;SP119_0663;SP119_0664	681926	688906	688928..688986	t	681548..681590
o_0261	4	y	+	689110	SP119_0665;SP119_0666IP;SP119_0667;SP119_0668	691017
o_0262	2		+	694406	SP119_0669;SP119_0670		695051	694998..695053	t
o_0263	2		+	695406	SP119_0671;SP119_0672						(<3 rpkm)
o_0264	1		-	700449	SP119_0673						(<3 rpkm)
o_0265	1		+	700430	SP119_0674						(<3 rpkm)
o_0266	3		+	701177	SP119_0675;SP119_0676;SP119_0677		703585	703570..703610	p
o_0267	2		+	703624	SP119_0678;SP119_0679		705733	705680..705742	t
o_0268	3		+	705876	SP119_0680;SP119_0681;SP119_0682		709540	709506..709561	p
o_0269	1		+	709567	SP119_0683
o_0270	1		+	710308	SP119_0684
o_0271	1		+	713501	SP119_0689						(<3 rpkm)
o_0272	4		+	713768;713900	SP119_0690;SP119_0691;SP119_0692;SP119_0693		718495	718449..718508	p
o_0273	1		+	718880	SP119_0694
o_0274	1		-	721788	SP119_0695						(<3 rpkm)
o_0275	3		+	721976	SP119_0696;SP119_0697;SP119_0698		724612	724591..724636	t
o_0276	4		+	724794	SP119_0699;SP119_0700;SP119_0701;SP119_0702		728824	728780..728837	t
o_0277	2		-	731318	SP119_0704;SP119_0703		728784	complement(728777..728836)	t
o_0278	1		+	731468	SP119_0705		732341		t
o_0279	4		+	732390	SP119_0706;SP119_0707;SP119_0708;SP119_0709IP	734892	735085	735085..735132	p
o_0280	1		+	735205	SP119_0710		735980	735937..735993	p
o_0281	1		-	738249	SP119_0711IP		735957	complement(735930..735992)	t
o_0282	6		+	738465	SP119_0712;SP119_0713;SP119_0714;SP119_0715;SP119_0716;SP119_0717		743915	743905..743942	p
o_0283	1		-	744861	SP119_0718		743897	complement(743877..743940)	p
o_0284	1		+	745041	SP119_0719		745858	745814..745860	p
o_0285	2		+	745741	SP119_SR050IT;SP119_0720;SP119_0721					745814..745860
o_0286	1		+	747432	SP119_0722
o_0287	2		+	749024	SP119_0723;SP119_0724
o_0288	2		+	750667	SP119_0725;SP119_0726		752826	752781..752833	p
o_0289	1		-	753471	SP119_0727		752787	complement(752779..752835)	t
o_0290	2		+	753495;753582	SP119_0728;SP119_0729		758134	758096..758135	t
o_0291	1		+	758204	SP119_0730		759279	759235..759287	t
o_0292	1		+	759301	SP119_0731				p
o_0293	1		+	759597	SP119_SR051IE; SP119_SR052IE;SP119_0732		761182	761133..761185	t	759686;759811
o_0294	1		-	762000	SP119_0733		761340	complement(761328..761377)	p
o_0295	2	y	+	762162	SP119_0734IT;SP119_0735		763934	763907..763962	t	763168..763219
o_0296	1		+	764095	SP119_0736		765143	765096..765158	t
o_0297	1		-	765394	SP119_0737		765113	complement(765101..765157)	p
o_0298	1		+	765407	SP119_0738
o_0299	5		+	766422	SP119_0739;SP119_0740;SP119_0741;SP119_0742;SP119_0743
o_0300	3		+	772340	SP119_0744;SP119_0745;SP119_0746		774325	774295..774338	t
o_0301	3		+	774364	SP119_0747;SP119_0748;SP119_0749
o_0302	3		+	777030	SP119_0750;SP119_0751;SP119_0752IP	778906	779858	779799..779863	t
o_0303	3		+	779999	SP119_0753;SP119_0754;SP119_0755		783020	782954..783033	p
o_0304	1		-	784711	SP119_0756		782990	complement(782966..783035)	p
o_0305	4	y	+	784790	SP119_SR054IT-SP119_0757IP;SP119_0758;SP119_0759;SP119_0760	785900				784931..784985	(<3 rpkm)
o_0306	3		+	788131	SP119_0761;SP119_0762;SP119_0763
o_0307	1		+	791193	SP119_0764		793132	793084..793131	t
o_0308	4		+	793362	SP119_0765;SP119_0766;SP119_0767;SP119_0768		799217	799161..799227	p
o_0309	1		-	802237	SP119_0769						(<3 rpkm)
o_0310	1		+	802385	SP119_0770		803476	803435..803502	p
o_0311	2		-	805650	SP119_0772;SP119_0771		803460	complement(803440..803501)	p
o_0312	2		+	805725	SP119_0773;SP119_0774
o_0313	2	y	+	807576	SP119_0775IT;SP119_0776					809015..809069
o_0314	4		+	809808	SP119_0777;SP119_0778;SP119_0779;SP119_0780		813147	813117..813172	t
o_0315	4	y	+	813423	SP119_0781;SP119_0782IP;SP119_0783;SP119_0784	818456					(<3 rpkm)
o_0316	2		+	819973	SP119_0785;SP119_0786
o_0317	1		+	820494	SP119_0787
o_0318	1		+	822472	SP119_0788		823547/823588	823517..823563	t
o_0319	1		+	823648	SP119_0789
o_0320	1		+	824208	SP119_0790		825270/825307	825235..825286	t
o_0321	4		+	825364	SP119_SR058IT;SP119_0791;SP119_0792;SP119_0793;SP119_0794IP	827931	828073/828123	828046..828103	t	825400..825437
o_0322	3		+	828164	SP119_0795;SP119_0796;SP119_0797
o_0323	3		+	831722	SP119_0798;SP119_0799;SP119_0800
o_0324	1		+	833774	SP119_0801
o_0325	1		+	835297	SP119_0802
o_0326	2		+	837241	SP119_0803;SP119_0804		839465	839424..839472	p
o_0327	1		-	840858	SP119_0805		839426	complement(839420..839475)	t
o_0328	2		+	841025	SP119_SR059IT;SP119_0806;SP119_0807		842255	842210..842265	p	841114..841158
o_0329	2		+	845021	SP119_0815;SP119_0816						(<3 rpkm)
o_0330	1		+	847284	SP119_0817						(<3 rpkm)
o_0331	1		+	850628	SP119_0822						(<3 rpkm)
o_0332	4		+	851276	SP119_0823;SP119_0824;SP119_0825;SP119_0826
o_0333	1		+	852683	SP119_0827		853944	853949..854014	t
o_0334	1		-	855035	SP119_0828		853965	complement(853953..854017)	t
o_0335	5		+	855325	SP119_0829;SP119_0830;SP119_0831;SP119_0832;SP119_0833
o_0336	5		+	858997	SP119_0834;SP119_0835;SP119_0836;SP119_0837;SP119_0838		863789	863751..863802	p
o_0337	2		-	866011	SP119_0840;SP119_0839		863761	complement(863754..863802)	t
o_0338	1		-	869868	SP119_0843						(<3 rpkm)
o_0339	1		+	870042	SP119_0844		870829	870810..870877	t
o_0340	1		+	870937	SP119_0845
o_0341	1		+	872637	SP119_0846
o_0342	1		+	873442	SP119_0847
o_0343	3	y	-	876698	SP119_0850;SP119_0849IE;asSP119_0848		874639		t	875879
o_0344	3		-	879437	SP119_0853;SP119_0852;SP119_0851		876778/876904	complement(876887..876939)	p
o_0345	1		-	880109	SP119_0854						(<3 rpkm)
o_0346	6	y	+	880107	SP119_0855;SP119_0856;SP119_0857IP;SP119_0858IT;SP119_0859;SP119_0860	882520				883610..883660
o_0347	1		-	885325	SP119_0861
o_0348	2		+	885511	SP119_0862;SP119_0863		888029	887993..888035	t
o_0349	1		+	888137	SP119_SR060IE-SP119_0864					888245
o_0350	2		+	889366	SP119_SR061IT;SP119_0865;SP119_0866		891480	891415..891460	p	889441..889488
o_0351	2		-	892685	SP119_0868;SP119_0867		891424	complement(891416..891456)	t
o_0352	10		+	892772	SP119_0869;SP119_0870;SP119_0871;SP119_0872;SP119_0873;SP119_0874;SP119_0875;SP119_0876;SP119_0877;SP119_0878IP	902157
o_0353	1		+	902862	SP119_0879		904315/904420	904270..904321	p
o_0354	1		-	905449	SP119_0880		904392	complement(904387..904443)	p
o_0355	3	y	+	905567	SP119_0881;SP119_0882IE;SP119_0883					908922
o_0356	2		+	909573	SP119_SR062IT;SP119_0884;SP119_0885		910346	910346..910391	p	909613..909662
o_0357	1		-	911321	SP119_0886		910352	complement(910348..910395)	t
o_0358	2		-	912523	SP119_0888;SP119_0887
o_0359	2		+	912631	SP119_0889;SP119_0890		914370	914334..914380	t
o_0360	1		+	915317	SP119_0892		917521	917458..917531	t
o_0361	2		+	918258	SP119_0895;SP119_0896						(<3 rpkm)
o_0362	2		+	920092	SP119_0897;SP119_0898		921541	921492..921542	t
o_0363	1		+	921564	SP119_0899		923028/923058	922984..923034	t
o_0364	4		+	923121	SP119_0900;SP119_0901;SP119_0902;SP119_0903
o_0365	2		-	928182	SP119_0905;SP119_0904		926583	complement(926490..926579)	p
o_0366	1		-	929744	SP119_0906						(<3 rpkm)
o_0367	9		+	930057	SP119_0907;SP119_0908;SP119_0909;SP119_0910;SP119_0911;SP119_0912;SP119_0913;SP119_0914;SP119_0915		937029	936981..937040	t
o_0368	2		-	938681	SP119_0917;SP119_0916		936991	complement(936984..937041)	t
o_0369	1		-	940515	SP119_0918
o_0370	1		+	940868	SP119_0919						(<3 rpkm)
o_0371	2		-	943621	SP119_0921;SP119_0920
o_0372	1		-	944440	SP119_0922		943716	complement(943681..943724)	t
o_0373	1		-	945965	SP119_0923						(<3 rpkm)
o_0374	1		+	946056	SP119_0924		947694	947655..947716	p
o_0375	1		-	950886	SP119_0926						(<3 rpkm)
o_0376	2		-	952391	SP119_0928;SP119_0927						(<3 rpkm)
o_0377	1		+	952435	SP119_0929						(<3 rpkm)
o_0378	1		-	954497	SP119_0930		954049	complement(954036..954091)	t
o_0379	1		-	956400	SP119_0931
o_0380	1		-	958161	SP119_0932		956435	complement(956418..956455)	p
o_0381	7		-	964439	SP119_0939;SP119_0938;SP119_0937;SP119_0936;SP119_0935;SP119_0934;SP119_0933
o_0382	3		+	964613	SP119_0940;SP119_0941;SP119_0942		966490	966445..966500	p
o_0383	1		+	966613	SP119_0943		968428/968446	968379..968439	t
o_0384	6	y	-	975063	SP119_0949;SP119_0948;SP119_0947IE;SP119_0946;SP119_0945;SP119_0944		968513	complement(968479..968542)	t	972157
o_0385	1		+	975282	SP119_0950						(<3 rpkm)
o_0386	1		+	976268	SP119_0951		976588/976652	976540..976573	p
o_0387	2		-	978706	SP119_0953;SP119_0952		976658	complement(976608..976664)	t		(<3 rpkm)
o_0388	1		-	981695	SP119_0954		978940	complement(978926..978984)	p
o_0389	6		-	986775	SP119_0960;SP119_0959;SP119_0958;SP119_0957;SP119_0956;SP119_0955
o_0390	4		-	989656	SP119_0964;SP119_0963;SP119_0962;SP119_0961
o_0391	2		-	991553	SP119_0966;SP119_0965
o_0392	1		-	992999	SP119_0967						(<3 rpkm)
o_0393	2		-	994664	SP119_0969;SP119_0968		993018	complement(993005..993055)	t
o_0394	2		-	998120	SP119_0971;SP119_0970						(<3 rpkm)
o_0395	1		+	998143	SP119_0972						(<3 rpkm)
o_0396	1		-	999560	SP119_0973		998856	complement(998847..998900)	t
o_0397	6		-	1002298	SP119_0979;SP119_0978;SP119_0977;SP119_0976;SP119_0975;SP119_0974		999612	complement(999610..999656)	t
o_0398	1		-	1004798	SP119_0980		1002395	complement(1002380..1002450)	t
o_0399	1		+	1004974	SP119_SR065IT;SP119_0981		1006652	1006622..1006684	p	1005210..1005255
o_0400	1		+	1006709	SP119_0982		1008088	1008039..1008101	p
o_0401	1		-	1009177	SP119_0983		1008051	complement(1008038..1008108)	p
o_0402	3		-	1011628	SP119_0986;SP119_0985;SP119_0984		1009454	complement(1009483..1009444)	t
o_0403	1		-	1012072	SP119_0987		1011683	complement(1011666..1011720)	t
o_0404	1		-	1014147	SP119_0988		1012196/1012140	complement(1012187..1012236)	t
o_0405	1		-	1014807	SP119_0989		1014209	complement(1014201..1014255)	t
o_0406	2		-	1017614	SP119_0991;SP119_0990		1014965	complement(1014946..1015004)	t
o_0407	1		-	1020798	SP119_0992IP	1020735
o_0408	3		+	1020925	SP119_0993;SP119_0994;SP119_0995		1022869	1022820..1022889	t
o_0409	1		-	1023566	SP119_0996		1022904	complement(1022891..1022942)	p
o_0410	1		+	1055888	SP119_1045						(<3 rpkm)
o_0411	1		+	1056538	SP119_1046		1056824		t
o_0412	1		+	1057138	SP119_1048
o_0413	1		+	1057774	SP119_1050		1058422	1058396..1058431	p
o_0414	2		+	1058907	SP119_1052;SP119_1053		1060735/1060769		t
o_0415	1		+	1062239	SP119_1056		1062922	1062901..1062955	t
o_0416	2		-	1066960	SP119_1058;SP119_1057		1063070	complement(1063042..1063105)	p
o_0417	1		-	1068126	SP119_1059		1067017	complement(1067052..1066998)	t
o_0418	4	y	+	1068282	SP119_1060IT;SP119_1061;SP119_1062;SP119_1063		1073065	1073019..1073073	t	1069619..1069707
o_0419	6		-	1081601	SP119_1069;SP119_1068;SP119_1067;SP119_1066;SP119_1065;SP119_1064		1073026	complement(1073016..1073074)	p
o_0420	6		-	1087575	SP119_1075;SP119_1074;SP119_1073;SP119_1072;SP119_1071;SP119_1070		1081768/1081840/1081944	complement(1081929..1081978)	p
o_0421	1		-	1089825	SP119_1076		1087704/1087790		p
o_0422	2		+	1089960	SP119_1077;SP119_1078		1092986	1092907..1092979	t
o_0423	8		-	1100508	SP119_1086;SP119_1085;SP119_1084;SP119_1083;SP119_1082;SP119_1081;SP119_1080;SP119_1079						(<3 rpkm)
o_0424	1		+	1100703	SP119_1087		1101444	1101376..1101430	t
o_0425	3	y	-	1103156	SP119_1090IE;SP119_1089;SP119_1088		1101400	complement(1101378..1101422)	t	1102980
o_0426	2	y	+	1103691 (int SP119_1091)	SP119_1091IP-SP119_1092						(<3 rpkm)
o_0427	1		-	1105515	SP119_1093		1104672	complement(1104656..1104718)	t
o_0428	1		+	1105585	SP119_1094		1106028	1105970..1106034	t
o_0429	1		-	1107508	SP119_1095		1105987	complement(1105980..1106034)	p
o_0430	1		+	1107672	SP119_1096		1109258		p
o_0431	1		-	1109716	SP119_1097		1109219	complement(1109211..1109263)	t
o_0432	2		-	1111996	SP119_1099;SP119_1098
o_0433	1		-	1113510	SP119_1100
o_0434	6	y	-	1119257	SP119_1106;SP119_1105IP;SP119_1104;SP119_1103IT;SP119_1102;SP119_1101	1117536				complement(1115503..1115543)
o_0435	1		-	1120198	SP119_1107		1119421	complement(1119408..1119456)	t
o_0436	1		-	1121771	SP119_1108		1120453	complement(1120446..1120492)	t
o_0437	1		-	1123486	SP119_SR077IE-SP119_1109		1121857	complement(1121849..1121905)	t	1123265
o_0438	1		-	1126046	SP119_1110						(<3 rpkm)
o_0439	1		+	1126228	SP119_1111		1127415	1127392..1127441	p
o_0440	1		-	1127347	SP119_1112		1126998	complement(1126990..1127046)	p
o_0441	2		-	1129609	SP119_1114;SP119_1113
o_0442	1		+	1129720	SP119_1115
o_0443	2	y	-	1131613	SP119_1117IT;SP119_1116					complement(1130910..1130958)
o_0444	1		+	1131658	SP119_1118		1132842	1132795..1132852	p
o_0445	1		-	1134170	SP119_1119		1132804	complement(1132798..1132857)	t		(<3 rpkm)
o_0446	1		-	1135699	SP119_1120		1134209	complement(1134198..1134250)	t
o_0447	2		-	1137917	SP119_1122;SP119_1121		1135821	complement(1135816..1135861)	t
o_0448	3		+	1138206	SP119_1123;SP119_1124;SP119_1125		1141979		p
o_0449	1		+	1142005	SP119_1126		1143540	1143505..1143564	t
o_0450	2		+	1143333	SP119_1127; SP119_1128
o_0451	1		+	1144202	SP119_1129						(<3 rpkm)
o_0452	4		-	1146548	SP119_1133;SP119_1132;SP119_1131;SP119_1130		1143562		p		(<3 rpkm)
o_0453	1		-	1149623	SP119_SR078IT;-SP119_1134		1146624	complement(1146618..1146669)	t	complement(1149438..1149519)
o_0454	1		-	1150754	SP119_1135		1149653		p
o_0455	1		-	1151495	SP119_1136
o_0456	1		-	1152814	SP119_1137		1151522	complement(1151544..1151502)	t
o_0457	1		-	1154962	SP119_1138		1153045	complement(1153045..1153104)	t
o_0458	2	y	-	1156924	SP119_1140IT;SP119_1139					complement(1155981..1156034)
o_0459	1		-	1157783	SP119_1141		1156968	complement(1156948..1156992)	t
o_0460	2		+	1157887	SP119_1142;SP119_1143		1160249	1160180..1160254	t
o_0461	3		-	1161380	SP119_1146;SP119_1145;SP119_1144		1160207	complement(1160199..1160257)	t
o_0462	1		-	1162163	SP119_1147		1161494	complement(1161485..1161530)	t
o_0463	1		-	1163274	SP119_1148		1162187	complement(1162174..1162227)	p
o_0464	1		-	1167196	SP119_1151		1166351	complement(1166333..1166407)	t
o_0465	2		+	1167289	SP119_1152;SP119_1153		1168337	1168310..1168366	t
o_0466	1		-	1170401	SP119_1154IP		1168335	complement(1168312..1168366)	t
o_0467	1		-	1172178	SP119_1155	1170696	1170446	complement(1170441..1170491)	t
o_0468	1		-	1174162	SP119_1156
o_0469	1		-	1174916	SP119_1157
o_0470	1		-	1176407	SP119_1158
o_0471	1		-	1177635	SP119_1159		1176486	complement(1176512..1176478)	t
o_0472	1		-	1179029	SP119_1160
o_0473	1		-	1179916	SP119_1161		1179066	complement(1179044..1179099)	t
o_0474	1		-	1180561	SP119_1162		1179943	complement(1179930..1179987)	p
o_0475	2		-	1181248	SP119_1164;SP119_1163
o_0476	1		-	1182074	SP119_1165		1181302	complement(1181297..1181341)	t
o_0477	1		+	1182240	SP119_1166		1183258	1183203..1183271	t
o_0478	1		-	1183460	SP119_1167		1183234	complement(1183208..1183274)	p
o_0479	1		-	1185409	SP119_1168
o_0480	1		-	1186100	SP119_1169						(<3 rpkm)
o_0481	2		+	1186293	SP119_1170;SP119_1171						(<3 rpkm)
o_0482	2		-		SP119_1194IP;SP119_1193	1202845	1201943		p
o_0483	1		+	1213173	SP119_1214		1213549	1213512..1213556	p
o_0484	1		+	1213616	SP119_1215		1214529		t
o_0485	1		+	1216186	SP119_1218		1216406		t
o_0486	3		+	1216532	SP119_1219;SP119_1220;SP119_1221;						(<3 rpkm)
o_0487	1		-	1219426	SP119_1223		1219050	complement(1219043..1219111)	t
o_0488	3		-	1221752	SP119_1226;SP119_1225;SP119_1224
o_0489	1		-	1222917	SP119_1227
o_0490	6		-	1228476	SP119_1233;SP119_1232;SP119_1231;SP119_1230;SP119_1229;SP119_1228
o_0491	1		-	1229457	SP119_1234		1228537	complement(1228513..1228564)	t
o_0492	1		-	1231411	SP119_1235		1229570	complement(1229548..1229629)	t
o_0493	1		-	1232963	SP119_1236						(<3 rpkm)
o_0494	2		-	1234528	SP119_1238;SP119_1237		1233010	complement(1233009..1233063)	t
o_0495	1		-	1234876	SP119_1239		1234576	complement(1234571..1234616)	t
o_0496	1		+	1235085	SP119_1240		1237474	1237426..1237481	t
o_0497	1		+	1237538	SP119_1241
o_0498	1		+	1238042	SP119_1242		1238403	1238371..1238430	p
o_0499	8	y	-	1247638	SP119_1250;SP119_1249;SP119_1248;SP119_1247;SP119_1246;SP119_1245;SP119_1244IT;SP119_1243		1238561	complement(1238552..1238601)	p	complement(1241463..1241510)
o_0500	3		-	1251400	SP119_1253;SP119_1252;SP119_1251IP	1247996	1247761		t
o_0501	2		-	1253985	SP119_1255;SP119_1254		1251659	complement(1251642..1251698)	t
o_0502	3		-	1255720	SP119_1258;SP119_1257;SP119_1256		1254068	complement(1254064..1254117)	t
o_0503	1		-	1256550	SP119_1259		1255807	complement(1255799..1255849)	p
o_0504	2		-	1259181	SP119_1262;SP119_1261		1257249	complement(1257240..1257291)	t
o_0505	4	y	-	1262908	SP119_1266;SP119_1265;SP119_1264IT;SP119_1263					complement(1260745..1260822)
o_0506	1		-	1264140	SP119_1267
o_0507	6	y	-	1271197	SP119_1273;SP119_1272;SP119_1271IT;SP119_1270;SP119_1269;SP119_1268					complement(1268165..1268239)
o_0508	1		-	1272111	SP119_1274						(<3 rpkm)
o_0509	1		+	1272197	SP119_1275;SP119_SR090		1272852	1272770..1272839	t
o_0510	4	y	-	1277276	SP119_1279;SP119_1278;SP119_1277IP;SP119_1276	1273606	1272780	complement(1272767..1272841)	p
o_0511	7		-	1288462	SP119_1289;SP119_1288;SP119_1287;SP119_1286;SP119_1285;SP119_1284;SP119_1283;						(<3 rpkm)
o_0512	3		-	1292346	SP119_SR092IT;SP119_1292;SP119_1291;SP119_1290		1288542	complement(1288534..1288586)	t	complement(1292137..1292185)
o_0513	2		-	1293087	SP119_1294;SP119_1293		1292147	complement(1292137..1292185)	p
o_0514	2		+	1293439	SP119_1296;SP119_1297;SP119_SR094		1295685	1295613..1295698	p
o_0515	2		-	1296547	SP119_1299;SP119_1298		1295787	complement(1295773..1295822)	p
o_0516	1		-	1297504	SP119_1300
o_0517	1		-	1298488	SP119_1301
o_0518	4		-	1305920	SP119_1305;SP119_1304;SP119_1303;SP119_1302
o_0519	2		+	1309669	SP119_1309;SP119_1310						(<3 rpkm)
o_0520	3		-	1315463	SP119_1313;SP119_1312;SP119_1311		1311034/1311070	complement(1311094..1311161)	p
o_0521	2		+	1315550	SP119_1314;SP119_1315		1319646	1319612..1319674	p
o_0522	1		-	1321149	SP119_1316		1319620	complement(1319614..1319678)	t
o_0523	1		-	1323146	SP119_1317						(<3 rpkm)
o_0524	1		+	1323182	SP119_1318						(<3 rpkm)
o_0525	1		+	1324007	SP119_1319		1324754/1324802	1324701..1324770	p
o_0526	1		-	1332853	SP119_1321		1332015/1332247	complement(1331994..1332049)	p
o_0527	1		+	1334909	SP119_1324		1335548	1335550..1335607	t
o_0528	1		+	1335630	SP119_1325		1336632	1336595..1336658	p
o_0529	2		-	1338425	SP119_1327;SP119_1326		1336614	complement(1336600..1336650)	p
o_0530	3		-	1340785	SP119_1330;SP119_1329;SP119_1328
o_0531	4	y	-	1345827	SP119_1334;SP119_1333IP;SP119_1332;SP119_1331	1343756	1340837	complement(1340833..1340895)	p
o_0532	3	y	-	1349317	SP119_1337;SP119_1336IT;SP119_1335					complement(1348290..1348349)
o_0533	1		-	1351050	SP119_1338		1349377	complement(1349367..1349409)	p
o_0534	1		-	1352078	SP119_1339
o_0535	5		+	1352095	SP119_1340;SP119_1341;SP119_1342;SP119_1343;SP119_1344
o_0536	1		+	1357026	SP119_1345		1357667	1357610..1357673	t
o_0537	3	y	-	1361132	SP119_1348;SP119_SR096IP;SP119_1347IP;SP119_1346	1359330, 1360466	1357638	complement(1357620..1357671)	p
o_0538	1		-	1361775	SP119_1349						(<3 rpkm)
o_0539	2		+	1361758	SP119_1350;SP119_1351		1364679	1364629..1364686	t
o_0540	1		-	1366442	SP119_1352		1364863	complement(1364852..1364917)	t
o_0541	2		-	1368842	SP119_1354;SP119_1353		1366500	complement(1366469..1366520)	p
o_0542	1		-	1370393	SP119_1355		1368916	complement(1368908..1368984)	p
o_0543	1		-	1371480	SP119_1356IP	1371433
o_0544	1		-	1371820	SP119_1357						(<3 rpkm)
o_0545	2		-	1373418	SP119_1359;SP119_1358		1371796	complement(1371788..1371836)	p
o_0546	1		-	1374947	SP119_1360
o_0547	4	y	-	1379638	SP119_1364IT;SP119_1363;SP119_1362;SP119_1361		1374984	complement(1374970..1375041)	p	complement(1378592..1378636)
o_0548	3		-	1382239	SP119_1367;SP119_1366;SP119_1365		1379693		t
o_0549	3		-	1385014	SP119_1370;SP119_1369;SP119_1368		1382251	complement(1382247..1382289)	t
o_0550	1		-	1387194	SP119_1371		1385117	complement(1385108..1385162)	p
o_0551	1		-	1388092	SP119_1372						(<3 rpkm)
o_0552	2		-	1390975	SP119_1374;SP119_1373						(<3 rpkm)
o_0553	3		-	1395199;1395209	SP119_1377;SP119_1376;SP119_1375		1391050	complement(1391028..1391090)	t		(<3 rpkm)
o_0554	1		-	1395893	SP119_1378		1395361	complement(1395358..1395432)	p
o_0555	3		-	1400115	SP119_SR099IT;SP119_1381;SP119_1380;SP119_1379		1396018	complement(1396005..1396047)	p	complement(1399888..1399977)
o_0556	1		-	1400738	SP119_1382
o_0557	1		-	1401706	SP119_1383
o_0558	1		-	1402954	SP119_1384
o_0559	1		-	1404711	SP119_1385		1403023	complement(1403007..1403056)	t
o_0560	1		+	1404891	SP119_1386		1405677	1405669..1405729	p
o_0561	1		-	1406795	SP119_1387
o_0562	1		+	1406809	SP119_1388		1407453	1407413..1407463	p
o_0563	2		-	1408932	SP119_1390;SP119_1389		1407442	complement(1407417..1407463)	p
o_0564	1		-	1409053	SP119_1391
o_0565	7		-	1414108	SP119_1398;SP119_1397;SP119_1396;SP119_1395;SP119_1394;SP119_1393;SP119_1392						(<3 rpkm)
o_0566	1		+	1414239	SP119_1399		1415148	1415068..1415138	t
o_0567	3		-	1418162	SP119_1402;SP119_1401;SP119_1400		1415226	complement(1415171..1415221)	t
o_0568	6	y	-	1425378	SP119_SR102IT;SP119_1409;SP119_1408;SP119_1407;SP119_1406IP;SP119_1405IT;SP119_1404	1422966	1419356	complement(1419350..1419401)	t	complement(1425330..1425374);complement(1419786..1419832)
o_0569	1		-	1425767	SP119_1410						(<3 rpkm)
o_0570	1		+	1425967	SP119_1411IP	1427056					(<3 rpkm)
o_0571	6		-	1450337	SP119_1437;SP119_1436;SP119_1435;SP119_1434;SP119_1433;SP119_1432						(<3 rpkm)
o_0572	1		+	1462792	SP119_1458		1463400	1463368..1463404	t
o_0573	3		+	1463481	SP119_1460;SP119_1461;SP119_1462
o_0574	2		-	1467852	SP119_1465;SP119_1464
o_0575	2		-	1469670	SP119_1467;SP119_1466
o_0576	2		+	1469676	SP119_1468;SP119_1469		1470496		p
o_0577	3		-	1472839	SP119_1472;SP119_1471;SP119_1470		1470577	complement(1470570..1470622)	p
o_0578	1		-	1474566	SP119_1473
o_0579	1		+	1474717	SP119_1474		1475585	1475531..1475577	t
o_0580	3		+	1475774	SP119_1475;SP119_1476;SP119_1477		1478742	1478697..1478749	t
o_0581	1		+	1478789	SP119_1478
o_0582	1		+	1479300	SP119_SR108IE;SP119_1479		1480886	1480828..1480894	t	1479446
o_0583	10	y	-	1489411	SP119_1489IT;SP119_1488;SP119_1487;SP119_1486;SP119_1485;SP119_1484;SP119_1483;SP119_1482;SP119_1481;SP119_1480		1481007	complement(1480998..1481072)	p	complement(1488976..1489051)
o_0584	2		-	1490852	SP119_1491;SP119_1490IP	1490305
o_0585	1		-	1491769	SP119_1492
o_0586	4	y	-	1496997	SP119_1496;SP119_1495IT;SP119_1494IT;SP119_1493		1491871	complement(1491850..1491916)	t	complement(1493256..1493313);complement(1495310..1495350)
o_0587	3		-	1499106	SP119_1499;SP119_1498;SP119_1497		1497047	complement(1497035..1497091)	t
o_0588	5	y	-	1503457	SP119_1504;SP119_1503;SP119_1502IT;SP119_1501IP;SP119_1500	1500012	1499445	complement(1499430..1499491)	t	complement(1500061..1500110)
o_0589	4		-	1504944	SP119_1508;SP119_1507;SP119_1506;SP119_1505		1503543	complement(1503521..1503565)	p
o_0590	1		-	1505859	SP119_1509		1504971-1505057	complement(1505001..1505052)	p
o_0591	1		-	1507280	SP119_1510
o_0592	1		+	1507445	SP119_1511		1508027	1507958..1508017	t
o_0593	1		-	1509486	SP119_1512		1507967	complement(1507960..1508017)	p
o_0594	1		+	1509497	SP119_1513		1510497	1510503..1510555	p
o_0595	2		-	1512502	SP119_1515;SP119_1514		1510615		p
o_0596	1		-	1515068	SP119_1516		1512671	complement(1512655..1512725)	t
o_0597	3		-	1518294 (int SP119_1520)	SP119_1519;SP119_1518;SP119_1517
o_0598	1		-	1530881	SP119_1527		1529204	complement(1529195..1529243)	t
o_0599	3	y	-	1535049	SP119_1530IT;SP119_1529;SP119_1528					complement(1532433..1532475)
o_0600	1		-	1537455	SP119_1533		1536373		t
o_0601	3	y	-	1543877	SP119_1536IT;SP119_1535;SP119_1534					complement(1541759..1541848)
o_0602	2	y	+	1543985	SP119_1537IP;SP119_1538	1545309	1546503	1546451..1546512	t
o_0603	3		-	1548029	SP119_1541;SP119_1540;SP119_1539		1546535	complement(1546518..1546586)	p
o_0604	2		-	1549714	SP119_1543;SP119_1542
o_0605	1		-	1552648	SP119_1544		1549751	complement(1549743..1549791)	p
o_0606	2		+	1552717	SP119_1545;SP119_1546		1554578-1554627	1554535..1554592	t
o_0607	3		-	1555953	SP119_1549;SP119_1548;SP119_1547		1554628-1554647	complement(1554638..1554691)	t
o_0608	1		-	1556430	SP119_1550						<3 rpkm
o_0609	2		+	1556519	SP119_1551;(SP119_1552)		1557704	1557669..1557713	t
o_0610	1		-	1558729	SP119_1553IT;as SP119_1552		1557229	complement(1557226..1557272)	p	complement(1558344..1558391)
o_0611	2		-	1561626	SP119_1555;SP119_1554
o_0612	2		-	1562642	SP119_1557;SP119_1556
o_0613	3	y	+	1562788	SP119_1558;SP119_1559IT;SP119_1560					1564287..1564331
o_0614	1		+	1566847	SP119_1561		1567430	1567376..1567442	p
o_0615	1		-	1568576;1568645	SP119_1562		1567389	complement(1567384..1567439)	t
o_0616	1		+	1568728	SP119_1563		1571177	1571124..1571185	t
o_0617	2		-	1572982	SP119_1565;SP119_1564		1571129	complement(1571119..1571193)	t
o_0618	1		+	1573264	SP119_1566		1574201	1574136..1574208	t
o_0619	1		-	1575378	SP119_1567		1574434	complement(1574426..1574478)	t
o_0620	1		-	1577067	SP119_1568		1575478	complement(1575457..1575525)	p
o_0621	2		+	1577124	SP119_1569;SP119_1570		1580191	1580164..1580219	t
o_0622	1		-	1580513	SP119_1571						(<3 rpkm)
o_0623	1		+	1580622	SP119_1572						(<3 rpkm)
o_0624	1		+	1581184	SP119_1573		1581557	1581498..1581560	t
o_0625	3	y	-	1583651	SP119_1576IT;SP119_1575;SP119_1574		1581532	complement(1581505..1581568)	t	complement(1583043..1583080)
o_0626	1		+	1583823	SP119_1577		1585034	1584984..1585040	t
o_0627	3	y	-	1587831	SP119_1580;SP119_1579IP;SP119_1578	1586620	1584999	complement(1584986..1585040)	p
o_0628	1		+	1587933	SP119_1581		1588826	1588803..1588852	p
o_0629	1		+	1588919	SP119_1582		1589401	1589358..1589405	p
o_0630	3		-	1591617;1591674	SP119_1585;SP119_1584;SP119_1583		1589344-1589356	complement(1589356..1589401)	p
o_0631	2		+	1591742	SP119_1586;SP119_1587		1593911	1593862..1593914	t
o_0632	2		-	1595790	SP119_1589;SP119_1588		1593981/1593903	complement(1593971..1594017); complement(1593861..1593911)	p
o_0633	1		-	1596403	SP119_1590						(<3 rpkm)
o_0634	1		-	1597879	SP119_1591		1596615	complement(1596597..1596645)	p
o_0635	1		-	1598920	SP119_1592
o_0636	1		-	1600078	SP119_1593		1599047		t
o_0637	2		-	1602309	SP119_1595;SP119_1594		1600209	complement(1600196..1600255)	p
o_0638	1		-	1604005	SP119_1597		1603731	complement(1603727..1603759)	t
o_0639	1		-	1605255	SP119_1598		1604291	complement(1604279..1604323)	p
o_0640	1		-	1606484	SP119_1599
o_0641	1		-	1608442	SP119_SR113IT;SP119_1600		1606570		p	complement(1608381..1608424)
o_0642	1		-	1609096;1609113	SP119_1601		1608505		p
o_0643	1		-	1610620	SP119_1602		1609245	complement(1609237..1609291)	t
o_0644	1		+	1610896	SP119_1603
o_0645	4		-	1614356	SP119_1607;SP119_1606;SP119_1605;SP119_1604
o_0646	1		-	1621905	SP119_1609						(<3 rpkm)
o_0647	3		+	1622209	SP119_1610;SP119_1611;SP119_1612		1628065	1628009..1628073	t
o_0648	1		-	1635835	SP119_1619						(<3 rpkm)
o_0649	7		-	1642880	SP119_1626;SP119_1625;SP119_1624;SP119_1623;SP119_1622;SP119_1621;SP119_1620						(<3 rpkm)
o_0650	1		+	1643187	SP119_1627		1644058	1644070..1644125	t
o_0651	2		+	1644633	SP119_1628;SP119_1629						(<3 rpkm)
o_0652	2		-	1647462	SP119_1631;SP119_1630		1646434	complement(1646426..1646480)	p
o_0653	2		-	1648306	SP119_1633;SP119_1632
o_0654	1		-	1649324	SP119_1634		1648374	complement(1648367..1648430)	t
o_0655	2		-	1650641	SP119_1636;SP119_1635		1649339	complement(1649372..1649331)	t
o_0656	1		-	1651516	SP119_1637
o_0657	6	y	-	1657770	SP119_SR117IE;SP119_1643;SP119_1642;SP119_1641IT;SP119_1640;SP119_1639;SP119_1638		1651653	complement(1651648..1651692)	t	1657749;complement(1653697..1653743)
o_0658	4	y	-	1662413	SP119_1647;SP119_1646;SP119_1645IP;SP119_1644	1659094					(<3 rpkm)
o_0659	1		-	1663101	SP119_1648		1662710	complement(1662698..1662752)	p
o_0660	1		+	1663802	SP119_1651		1664470	1664433..1664477	p
o_0661	3		-	1670105	SP119_1654;SP119_1653;SP119_1652		1664442	complement(1664436..1664495)	t
o_0662	4		-	1675308	SP119_1658;SP119_1657;SP119_1656;SP119_1655		1670302	complement(1670287..1670341)	p
o_0663	1		-	1675895	SP119_1659		1675462	complement(1675453..1675498)	t
o_0664	1		-	1676348	SP119_1660		1675949	complement(1675899..1675958)	p
o_0665	1		-	1679996	SP119_1661
o_0666	1		-	1681805	SP119_1662		1680108	complement(1680091..1680154)	p
o_0667	1		-	1683114	SP119_1663		1681875	complement(1681854..1681896)	p
o_0668	1		-	1684211	SP119_1664
o_0669	1		+	1684514	SP119_1665		1685943	1685891..1685953	t		(<3 rpkm)
o_0670	2		-	1688669	SP119_1667;SP119_1666		1685913	complement(1685894..1685955)	p
o_0671	1		+	1690291	SP119_1669		1691116	1691058..1691127	p
o_0672	2	y	-	1694396	SP119_1671IT;SP119_1670		1691069	complement(1691060..1691135)	t	complement(1692027..1692083)
o_0673	3		-	1696990	SP119_1674;SP119_1673;SP119_1672		1694565	complement(1694557..1694611)	p
o_0674	3		+	1697087	SP119_1675;SP119_1676;SP119_1677		1700803		t
o_0675	2		+	1701211	SP119_1678;SP119_1679		1702321	1702286..1702326	t
o_0676	5	y	+	1703873	SP119_1682IT;SP119_1683;SP119_1684;SP119_1685;SP119_1686		1708912	1708910..1708969	t	1705571..1705648
o_0677	1		-	1709187	SP119_1687						(<3 rpkm)
o_0678	2		-	1712778	SP119_1689;SP119_1688
o_0679	2		-	1719178	SP119_SR120IT;SP119_1692;SP119_1691		1714245	complement(1714232..1714285)	t	complement(1718999..1719050)
o_0680	1		+	1719369	SP119_1693		1720658	1720633..1720669	p
o_0681	1		-	1722134	SP119_1694		1720717	complement(1720714..1720764)	p
o_0682	1		-	1723807	SP119_1695		1722228	complement(1722220..1722264)	t
o_0683	1		-	1725600;1725913	SP119_1696		1723840	complement(1723822..1723875)	t
o_0684	9	y	-	1734691	SP119_1706;SP119_1705IP;SP119_1704;SP119_1703;SP119_1702IP;SP119_1701;SP119_1700;SP119_1699;SP119_1698	1730919, 1734250	1726136	complement(1726123..1726193)	t
o_0685	1		+	1734862	SP119_1707		1735231/1735301	1735191..1735251;1735259..1735308	t
o_0686	1		-	1736384	SP119_1708;SP119_SR121		1735264	complement(1735255..1735308)	t
o_0687	2		-	1739031;1739176	SP119_1710;SP119_1709		1736594	complement(1736588..1736643)	p
o_0688	2		+	1738907	(SP119_1712); SP119_1713		1740154	1740117..1740168	p
o_0689	1		-	1741204	SP119_1714		1740254	complement(1740236..1740287)	t
o_0690	1		+	1741518	SP119_1715		1742101	1742029..1742096	t
o_0691	3		-	1746414	SP119_1718;SP119_1717;SP119_1716		1742047	complement(1742038..1742096)	p
o_0692	3		-	1748650	SP119_1721;SP119_1720;SP119_1719						(<3 rpkm)
o_0693	2		-	1750591	SP119_1723;SP119_1722		1748782	complement(1748768..1748815)	t
o_0694	1		+	1750685	SP119_1724		1751573		p
o_0695	2		-	1752070	SP119_1725b-SP119_1725		1751652	complement(1751640..1751684)	p
o_0696	1		-	1754444	SP119_1726
o_0697	1		-	1754894	SP119_1727
o_0698	2		+	1755298	SP119_1728;SP119_1729		1756450	1756416..1756465	p
o_0699	1		-	1758197	SP119_1730		1756436	complement(1756413..1756462)	t
o_0700	1		+	1758385	SP119_1731;asSP119_1732
o_0701	1		-	1760905	SP119_1732						(<3 rpkm)
o_0702	2		-	1763139	SP119_1734;SP119_1733		1761008	complement(1760995..1761055)	t
o_0703	2		-	1766227	SP119_1736;SP119_1735		1763177	complement(1763166..1763223)	t
o_0704	1		-	1766644	SP119_1737		1766297	complement(1766288..1766335)	t
o_0705	2		+	1767521	SP119_1738;SP119_1739		1769712	1769662..1769722	t
o_0706	1		+	1780527	SP119_1748		1781552	1781516..1781568	t
o_0707	1		-	1784657	SP119_1749						(<3 rpkm)
o_0708	2	y	+	1784823	SP119_SR124IE;SP119_1750;SP119_1751		1786941	1786893..1786947	t
o_0709	1		-	1789001	SP119_1752		1786979	complement(1786960..1787011)	t
o_0710	2	y	-	1792955	SP119_1754IT;SP119_1753		1789107	complement(1789106..1789160)	t	complement(1790783..1790840)
o_0711	1		+	1793033	SP119_1755						(<3 rpkm)
o_0712	1		+	1794572	SP119_1759						(<3 rpkm)
o_0713	1		+	1795494	SP119_1760		1796229	1796201..1796245	t
o_0714	4		-	1798772	SP119_1764;SP119_1763;SP119_1762;SP119_1761		1796212	complement(1796202..1796248)	t
o_0715	1		-	1801036	SP119_1765		1798749	complement(1798738..1798786)	p
o_0716	1		-	1802873	SP119_1766		1801091	complement(1801052..1801122)	t
o_0717	3		-	1804124	SP119_1769;SP119_1768;SP119_1767		1803052	complement(1803034..1803078)	t
o_0718	1		-	1804631	SP119_1770		1804181	complement(1804217..1804174)	t
o_0719	1		-	1806110	SP119_1771		1804875	complement(1804862..1804903)	t
o_0720	1		-	1807419	SP119_1772
o_0721	4		-	1811857	SP119_1776;SP119_1775;SP119_1774;SP119_1773
o_0722	3		-	1815325	SP119_1779;SP119_1778;SP119_1777		1811941	complement(1811908..1811962)	p
o_0723	1		+	1815562	SP119_1780		1817327	1817281..1817336	t
o_0724	1		+	1817344	SP119_1781		1817695	1817663..1817713	p
o_0725	4		-	1822281	SP119_1785;SP119_1784;SP119_1783;SP119_1782		1817690	complement(1817664..1817712)	t
o_0726	1		-	1823843	SP119_1786		1822479	complement(1822422..1822487)	p
o_0727	2		+	1823990	SP119_1787;SP119_1788		1824596	complement(-41..0)	t
o_0728	5		+	1824648	SP119_1789;SP119_1790;SP119_1791;SP119_1792;SP119_1793		1828070	1828018..1828090	t		(<3 rpkm)
o_0729	1		+	1829221	SP119_1795		1830162	1830124..1830178	p
o_0730	1		-	1830803	SP119_1796				t		(<3 rpkm)
o_0731	3		+	1830932	SP119_1797;SP119_1798;SP119_1799		1833035	1833002..1833063	t
o_0732	1		-	1835385	SP119_1800		1833034	complement(1833004..1833083)	p
o_0733	1		+	1835396	SP119_1801						(<3 rpkm)
o_0734	1		-	1836926	SP119_1802		1836131	complement(1836114..1836161)	t
o_0735	4		-	1842961	SP119_1807;SP119_1806;SP119_1805;SP119_1804		1838821	complement(1838801..1838845)	t
o_0736	2		-	1845542	SP119_SR127IT;SP119_1809;SP119_1808		1842984	complement(1842969..1843013)	t	complement(1845456..1845490)
o_0737	1		-	1847421	SP119_SR128IT;SP119_1810					complement(1847268..1847316)
o_0738	2		+	1847548	SP119_1811;SP119_1812		1849302/1849511	1849281..1849338;1849474..1849528	t
o_0739	1		-	1850176	SP119_1813		1849477	complement(1849471..1849530)	t
o_0740	5		-	1854583	SP119_1818;SP119_1817;SP119_1816;SP119_1815;SP119_1814
o_0741	2		-	1857170	SP119_1820;SP119_1819						(<3 rpkm)
o_0742	2		+	1857531	SP119_1821;SP119_1822						(<3 rpkm)
o_0743	2		+	1861460	SP119_1824;SP119_1825		1863033	1862994..1863050	p
o_0744	1		-	1863986	SP119_1826		1863011	complement(1863001..1863053)	p
o_0745	1		-	1865661	SP119_1827		1864069	complement(1864062..1864116)	t
o_0746	1		-	1867248	SP119_SR129IT-SP119_1828		1865852	complement(1865828..1865882)	p	complement(1866988..1867035)
o_0747	1		+	1867347	SP119_1830
o_0748	2	y	+	1868309	SP119_1831IT;SP119_1832		1873140			1869959..1870013
o_0749	1		-	1875119	SP119_1835						(<3 rpkm)
o_0750	2		+	1875288;1875309	SP119_1836;SP119_1837		1877436	1877395..1877449	t
*IT: internal terminator; IE: internal end; IP: internal promoter
