# Supplementary material for: Conserved and specific features of Streptococcus pyogenes and Streptococcus agalactiae transcriptional landscapes
Source: BMC Genomics. 2019 Mar 22;20:236. doi: 10.1186/s12864-019-5613-5 (PMC6431027; doi:10.1186/s12864-019-5613-5)
Supplement: Supplementary file 8 — Table S6. ncRNAs detected in the study. (XLSX 26 kb) [file 12864_2019_5613_MOESM8_ESM.xlsx]

## Sheet: Feuil1
Supplementary Table 6: ncRNAs detected in the study
	category	5' end	3' end	Strand	Size*	Annotation	Rfam family	TSS	Rho independent terminator	Function	References	Size determined by Northern blot analysis	Supplementary information	Located in a prophage	Conserved in S. agalactiae
SP119_SR027	antisense	478333	478030;478171	-	162-303			-	complement(478018..478042);complement(478005..478059)	as SP119_0462	d, e	400-500 e
SP119_SR028	antisense	478337	478405	+	68			-		as SP119_0463	e
SP119_SR022	antisense	393614	393676;393691	+	62-77			393614	393602..393685	as 5'UTR SP119_0376 (transposase)	d, e	70 e
SP119_SR132	antisense	1874240	1874321	+	81			1874240	1874275..1874316	as SP119_1834 (transposase)	e
SP119_SR013	antisense	219533	217505	-	2028			219533		as SP119_0202-0203
SP119_SR020	antisense	362527	363596	+	1069			362527		as speJ (SP119_0339)-SP119_0340
SP119_SR049	antisense	736330	737033;738232	+	703/1902			736330		as clpL (SP119_0711)
SP119_SR100	antisense	1408991	1411741	+	2750			1408991	1411710..1411773	as SP119_1391-1395 (lacABCD.1)
SP119_SR097	antisense	1362288	1362139;1361870;1361786	-	149/418/502			1362288		as recU (SP119_1350)					y
SP119_SR001	antisense	10231	9756	-	475			10231		as SP119_0010
SP119_SR003	antisense	111082	110837	-	245			111082	-	as SP119_0095
SP119_SR007	antisense	172964	172862	-	102			172964	complement(172833..172878)	as polA (SP119_0156)			low expression
SP119_SR008	antisense	190525	190702	+	177			190525		as SP119_0176			low expression
SP119_SR014	antisense	263884	262535	-	1349			263884		as SP119_0242			low expression
SP119_SR032	antisense	505418	506044	+	626			505418	506058..506103	as SP119_0488			low expression
SP119_SR039	antisense	570112	570147	+	35			570112		as speC (SP119_0561)			low expression	y
SP119_SR063	antisense	949319	950811	+	1492			949319		as SP119_0926
SP119_SR072	antisense	1067286	1068081	+	795			1067286	1068083..1068130	as SP119_1059			low expression
SP119_SR073	antisense	1076565	1076691	+	126			1076565		as SP119_1067			low expression
SP119_SR076	antisense	1122431	1122751;1123520	+	320/1089			1122431		as metK (SP119_1109)
SP119_SR089	antisense	1263046	1263316	+	270			1263046		as asnA (SP119_1267)			low expression
SP119_SR095	antisense	1351289	1351849;1351947	+	560/658			1351289		as SP119_1339
SP119_SR101	antisense	1418751	1418357	-	394			1418751		as SP119_1403			low expression
SP119_SR111	antisense	1511287	1512290;1514838	+	1003/3551			1511287		as SP119_1514
SP119_SR114	antisense	1611554	1611407	-	147			1611554		as SP119_1603			promoter not defined
SP119_SR126	antisense	1825395	1824881	-	514			1825395		as SP119_1790			low expression
SP119_SR034	antisense	531696	531787	+	91			531696	531729..531793	IG -as 3'UTR SP119_0513	d, e	80 e		y
SP119_SR035	antisense	533406	533360	-	46			533406		IG-as 3'UTR SP119_0516	d, e	100 e		y
SP119_SR042	antisense	589576	589704	+	128			589576	589660..589724	IG- as 3'UTR SP119_0578 (transposase)
SP119_SR071	antisense	1060777	1060692	-	85			1060777	complement(1019142..1019199)	IG- as 3'UTR SP119_1053	d			y
SP119_SR086	antisense	1217841	1217756	-	85			1217841		IG- as 3'UTR SP119_1221				y
SP119_SR103	antisense	1445566	1445636	+	70			1445566	1445557..1445643	IG- as 3'UTR SP119_1434 and 5'UTR SP119_1432				y
SP119_SR104	antisense	1461062	1461096;1462456	+	34/1394			1461062	1461064..1461105	IG- as 3'UTR SP119_1451 and 5'UTR SP119_1450				y
SP119_SR105	antisense	1462501	1462537;1462750	+	29/249			1462501	1462506..1462548	IG- as 3'UTR SP119_1457				y
SP119_SR106	antisense	1465077	1464996	-	81			1465077	complement(1424769..1424826)	IG- as 5'UTR SP119_1463				y
SP119_SR084	antisense	1216417	1216072;1216130;1216343	-	59/287/345			1216417	complement(1216333..1216387)/complement(1216133..1216180)	IG- as 3'UTR SP119_1218
SP119_SR040	antisense	574938	574249;573471	-	689/1467			574938		IG- as adcA (SP119_0564)
SP119_SR033	antisense	530173	530238;531675	+	65/1502			530173		IG- as 3'UTR SP119_0512	e			y
SP119_SR134	antisense	1876571	1875224	-	1347			1876571	complement(1875218..1875266)	IG- as SP119_1836	d, e
SP119_SR004	antisense	125893	125992	+	99			125893		IG-as 3'UTR SP119_0113			low expression
SP119_SR055	antisense	786293	785393	-	900			786293		IG- as SP119_0758			low expression
SP119_SR036	antisense	545850	544647;545816	-	32/1203			545850	complement(545804..545844)	IG -as SP119_0534-0533
SP119_SR074	antisense	1081867	1082364	+	497			1081867		IG- as SP119_1070	c, e		low expression
SP119_SR010	antisense	195681	195897	+	216			195681		IG-as 5'UTR rivR (SP119_0181)			low expression
SP119_SR085	antisense	1216646	1216581	-	65			1216646		IG- as 5'UTR SP119_1219			low expression	y
SP119_SR002	5' UTR	93914	94008;94034	+	94-120	Lacto-rpoB	RF01709	93914	93952..94017	cis rpoB (SP119_0079)	d, e	151 e			y
SP119_SR006	5' UTR	146253		+	44 (P)			146253	146257..146297	cis purA (SP119_0134)	a, e
SP119_SR017	5' UTR	319023; 319059#	319124	+	101/65	23S-methyl	RF01065	319023	319069..319132	cis SP119_0295(23S rRNA methylase)	b, d, e				y
SP119_SR018	5' UTR	319809	320006	+	197	FMN riboswitch	RF00050	319809	319962..320011	cis SP119_0296	b, d, e	100-200 e			y
SP119_SR023	5' UTR	417595	417800	+	205			417595	417765..417814	cis thrS (SP119_0402)	a, b, d, e				y
SP119_SR030	5' UTR	483578	483436	-	142	TPP riboswitch	RF00059	483578	complement(483422..483473)	cis SP119_0469	a, d, e	100-150 e			y
SP119_SR031	5' UTR	500670	500716;500799	+	46-129	SSRC10;yybp-ykoY riboswitch	RF02617	500670	500737..500793	cis SP119_0486	a, c, e	110 c; 100 e			y
SP119_SR037	5' UTR	546367		+	96 (P)			546367	546422..546463	cis SP119_0536			low expression	y
SP119_SR045	5' UTR	624983	625177	+	194	Phe T-box		624983	625123..625193	cis pheS (SP119_0608)	b, c, d, e	224 c			y
SP119_SR046	5' UTR	662657	662760	+	106	L20_leader	RF00558	662657	662734..662780	cis infC (SP119_0640)	a, d, e				y
SP119_SR048	5' UTR	681463	681576	+	113	PyrR		681463	681548..681590	cis pyrR (SP119_0660)	a, c, d, e	80-110 e
SP119_SR050	5' UTR	745741	745858	+	117	PyrR	RF00515	745741	745814..745860	cis pyrF (SP119_0720)	d, e				y
SP119_SR054	5' UTR	784790	784979	+	189			784790	784931..784985	cis SP119_0757	d, e				y
SP119_SR058	5' UTR	825364		+	73 (P)			825364	825400..825437	cis SP119_0791
SP119_SR059	5' UTR	841025		+	133 (P)	L10_leader	RF00557	841025	841114..841158	cis rplJ (SP119_0806)	a, b, d, e				y
SP119_SR061	5' UTR	889366		+	122 (P)	purine riboswitch	RF00167	889366	889441..889488	cis xpt (SP119_0865)	a,d, e				y
SP119_SR062	5' UTR	909573		+	89 (P)			909573	909613..909662	cis SP119_0884	a,d, e
SP119_SR065	5' UTR	1004974	1005190;1005230	+	173/256	Glycine riboswitch	RF00504	1004974	1005210..1005255	cis SP119_0981	a, b, d, e	180-300 e			y
SP119_SR078	5' UTR	1149623		-	185 (P)	Ala T-box		1149623	complement(1149438..1149519)	cis alaS (SP119_1134)	e				y
SP119_SR092	5' UTR	1292346	1292147	-	199	Val T-box		1292346	complement(1292137..1292185)	cis SP119_1292	a, b, c, d, e	206 c ; 200 a; tssb			y
SP119_SR099	5' UTR	1400115		-	227 (P)	Gly T-box		1400115	complement(1399888..1399977)	cis glyQ (SP119_1381)	b, d, e	216 c; tss c
SP119_SR102	5' UTR	1425378	1425337	-	41			1425378	complement(1425330..1425374)	cis rimP (SP119_1409)	a, e				y
SP119_SR113	5' UTR	1608442	1608383	-	59	-		1608442	complement(1608381..1608424)	cis pyrG (SP119_1600)	a, b, d, e	60-80 e			y
SP119_SR120	5' UTR	1719178	1719007	-	171	-		1719178	complement(1718999..1719050)	cis scpA (SP119_1692)	a, c, e	200 a
SP119_SR127	5' UTR	1845542	1845459	-	83	Spd-sr37	RF02419	1845542	complement(1845456..1845490)	cis SP119_1809	a, d, e	80 a			y
SP119_SR128	5' UTR	1847421		-	153 (P)			1847421	complement(1847268..1847316)	cis SP119_1810	a	155 a
SP119_SR129	5' UTR	1867248	1866999	-	249	Trp T-box		1867248	complement(1866988..1867035)	cis trpS (SP119_1828)	e	250 e
SP119_SR077	5' UTR	1123486	1123265	-	221			1123486		cis metK (SP119_1109)	a, d, e	290 a; 200-700 e
SP119_SR019	5' UTR	341603	341726	+	123	-		341603	-	cis SP119_0321	d, e
SP119_SR026	5' UTR	462444	462568	+	124			462444		cis SP119_0445	b	89 b; tss b			y
SP119_SR047	5' UTR	677524	677606	+	82	L21_leader	RF00559	677524	-	cis rplU (SP119_0654)	e
SP119_SR060	5' UTR	888137	888245	+	108	-		888137	-	cis guaC (SP119_0864)
SP119_SR108	5' UTR	1479300	1479446	+	146	Ser T-box		1479300		cis serS (SP119_1479)	a, b, d, e	200 a			y
SP119_SR117	5' UTR	1657770	1657749	-	21			1657770		cis pnp (SP119_1643)	d, e
SP119_SR124	5' UTR	1784823	1784907	+	84			1784823		cis rpsB (SP119_1750)	a	105 a
SP119_SR087	5' UTR	1241705	1241480	-	225	Ile T-box		nd	complement(1241466..1241511)	cis ileS (SP119_1243)	a, b, c, d				y
SP119_SR005	Intergenic	134445	134653	+	208			134445		IG sRNA
SP119_SR009	Intergenic	190949	191078	+	129	Bacteria_small_SRP	RF00169	190949	191058..191101	IG sRNA	a, b, e	85 a; 80 e			y
SP119_SR011	Intergenic	195874	195737;193941	-	137/1933	csRNA15		195874	complement(195815..195856)/complement(195726..195774)	IG sRNA	a, d, e	140 a;tss a;f?			y
SP119_SR012	Intergenic	214362	214566	+	204	FasX	RF02384	214362	214530..214575	IG sRNA	a, b, c, d, e	202 c; 215b; 210 a; tss a
SP119_SR024	Intergenic	450916	451222	+	306			450916	451185..451232	IG sRNA	a, d, e	350 a
SP119_SR025	Intergenic	455963	456060	+	97			455963	456010..456067	IG sRNA
SP119_SR038	Intergenic	547698	547850	+	152			547698		IG sRNA	d		low expression	y
SP119_SR043	Intergenic	599796	600288	+	492	pel-sagA	RF02524	599796	600244..600298	IG sRNA	a, c, d	133 c; 450 a
SP119_SR056	Intergenic	813283-813362	813128	-	155/234	tracrRNA	RF02348	813283-813362	complement(813123..813169)	IG sRNA	a, b, d, e	176 b; 70-80-160 b			y
SP119_SR057	Intergenic	819549	819929	+	380	CRISPR	RF01335	819549		IG sRNA	b, d, e				y
SP119_SR064	Intergenic	954776	954623	-	153	asd	RF01732	954776	complement(954615..954669)	IG sRNA	a, b, c, d, e	147 c; 161 b; tss b; 170 a			y
SP119_SR066	Intergenic	1023658	1024002;1024034	+	344/394	tmRNA	RF00023	1023632	1024027..1024068	IG sRNA	a, b, e	350 e			y
SP119_SR067	Intergenic	1047704	1047288	-	416			1047704		IG sRNA	e	600 e		y
SP119_SR068	Intergenic	1048226	1048271	+	45			1048226	1048236..1048277	IG sRNA	b, d			y
SP119_SR069	Intergenic	1058636	1058773	+	137			1058636	1058692..1058771	IG sRNA	a	160 a		y
SP119_SR075	Intergenic	1103277	1103368	+	91			1103277	1103305..1103375	IG sRNA
SP119_SR079	Intergenic	1185569	1185644	+	75			1185569		IG sRNA	c		low expression	y
SP119_SR080	Intergenic	1206341	1206381;1207536	+	30/1195			1206341	1206350..1206389	IG sRNA and as to SP119_1199-1200-1201	e	40 e		y
SP119_SR081	Intergenic	1212854	1212890	+	36			1212854	1212862..1212902	IG sRNA	e			y
SP119_SR082	Intergenic	1215714	1215861;1215885/1216070	+	147/171/356			1215714	1216030..1216077	IG sRNA				y
SP119_SR083	Intergenic	1215943	1216070	+	127			1215943	1216030..1216077	IG sRNA			no promoter defined	y
SP119_SR088	Intergenic	1251558	1251681	+	123			1251558	1251645..1251700	IG sRNA or as 3' SP119_1254	c	94 c	low expression
SP119_SR109	Intergenic	1499327	1499180	-	147			1499327		IG sRNA			low expression
SP119_SR110	Intergenic	1499407	1499465	+	58			1499407	1499432..1499485	IG sRNA
SP119_SR118	Intergenic	1700827	1701027	+	200	6S	RF00013	1700827		IG sRNA	a, d, e	200 e			y
SP119_SR122	Intergenic	1760098	1759931	-	167	csRNA25		1760098	complement(1759967..1760010)	IG sRNA	a, b, d, e	130 a; tss a; ?f
SP119_SR125	Intergenic	1793922	1793803	-	119			1793922	complement(1793792..1793833)	IG sRNA	a, b, d, e	95-110-135 a; tss a; 110-150-200 e
SP119_SR070	Intergenic	1058819	1058769;1058515	-	50/304			1058819		IG sRNA					y
SP119_SR091	Intergenic	1280221	1279923	-	298	CRISPR2		-	complement(1279919..1279967)	IG sRNA	a
SP119_SR096	Intergenic	1360746	1360335	-	411	RNaseP	CL00002	-	complement(1360324..1360367)	IG sRNA	a, b, c, e	396 c; 420 e			y
SP119_SR021	3' UTR	393013	392905;392946	-	67-108			-		3'UTR SP119_0375	d
SP119_SR090	3' UTR	1272783	1272852	+	69			-	1272770..1272839	3'UTR argR (SP119_1275)
SP119_SR094	3' UTR	1295425	1295685	+	260	SSRC30		-	1295631..1295696	3'UTR SP119_1298	c, e	340 c; 50 e
SP119_SR098	3' UTR	1395474 (cleavage site)	1395361	-	113			-	complement(1395358..1395429)	3'UTR SP119_1378	a, e
SP119_SR121	3' UTR	1735384	1735264	-	120			-	complement(1735257..1735306)	3'UTR prsA2( SP119_1708)	b, e
SP119_SR029	3' UTR or Intergenic	481318	481269	-	49			-		IG sRNA or 3'UTR of SP119_0466	b, d, e	66-200 e
SP119_SR015	tRNA	270054	270129	+	75	tRNA			270125..270165	SP119_t043
SP119_SR016	tRNA	270207	270281	+	74	tRNA		270194	270282..270328	SP119_t044
SP119_SR041	tRNA	581612	581686;581725	+	74	tRNA		581595	581689..581731	SP119_t045
SP119_SR051	tRNA	759605	759681	+	76	tRNA		759597		SP119_t046
SP119_SR052	tRNA	759686-759737	759811		74	tRNA				SP119_t047
SP119_SR053	tRNA	761253	761325	+	72	tRNA		761235		SP119_t048
SP119_SR093	tRNA	1293227	1293300	+	73	tRNA		1293224	1293301..1293347	SP119_t049
SP119_SR107	tRNA	1466324	1466236	-	88	tRNA RF00005		1466353		SP119_t058
SP119_SR112	tRNA	1605504	1605414	-	90	tRNA		1605518	complement(1605376..1605421)	SP119_t059
SP119_SR115	tRNA	1615191	1615118	-	73	tRNA		1615204	complement(1615070..1615116)	SP119_t060
SP119_SR116	tRNA	1615343	1615269	-	74	tRNA			complement(1615233..1615273)	SP119_t061
SP119_SR119	tRNA	1701030	1701105;1701144	+	75	tRNA		1701030	1701102..1701151	SP119_t063			no promoter defined
SP119_SR123	tRNA	1767144	1767072	-	72	tRNA		1767149	complement(1767006..1767068)	SP119_t064
SP119_SR130	tRNA	1873181	1873105	-	76	tRNA			complement(1873063..1873106)	SP119_t065
SP119_SR131	tRNA	1873285	1873212	-	73	tRNA		1873315	complement(1873179..1873223)	SP119_t066
SP119_SR133	tRNA	1874418	1874485	+	67	tRNA		1874405	1874481..1874525	SP119_t067
* (P) means that the size was predicted from the positions of terminator and TSS
a: Livny J, Teonadi H, Livny M, Waldor MK: High-throughput, kingdom-wide prediction and annotation of bacterial non-coding RNAs. PLoS One 2008, 3(9):e3197
b : Perez N, Trevino J, Liu Z, Ho SC, Babitzke P, Sumby P: A genome-wide analysis of small regulatory RNAs in the human pathogen group A Streptococcus. PLoS One 2009, 4(11):e7668
c: Patenge N, Billion A, Raasch P, Normann J, Wisniewska-Kucper A, Retey J, Boisguérin V, Hartsch T, Hain T, Kreikemeyer B: Identification of novel growth phase- and media-dependent small non-coding RNAs in Streptococcus pyogenes M49 using intergenic tiling arrays. BMC Genomics 2012, 13:550
d: Tesorero RA, Yu N, Wright JO, Svencionis JP, Cheng Q, Kim JH, Cho KH: Novel regulatory small RNAs in Streptococcus pyogenes. PLoS One 2013, 8(6):e64021
e: Deltcheva E, Chylinski K, Sharma C, Gonzales K, Chao Y, Pirzada Z, Eckert M, Vogel J, Charpentier E: CRISPR RNA maturation by trans-encoded small RNA and host factor RNase III. Nature 2011, 471:602-607
f: Le Rhun A, Beer YY, Reimegard J, Chylinski K, Charpentier E: RNA sequencing uncovers antisense RNAs and novel small RNAs in Streptococcus pyogenes. RNA Biol, 13(2):177-195
