# Supplementary material for: Conserved and specific features of Streptococcus pyogenes and Streptococcus agalactiae transcriptional landscapes
Source: BMC Genomics. 2019 Mar 22;20:236. doi: 10.1186/s12864-019-5613-5 (PMC6431027; doi:10.1186/s12864-019-5613-5)
Supplement: Supplementary file 10 — Table S7. Genes regulated in response to the presence of high Mg2+ concentrations (XLSX 21 kb) [file 12864_2019_5613_MOESM10_ESM.xlsx]

## Sheet: Feuil1
Supplementary Table 7 : Genes regulated in response to the presence of high Mg2+ concentrations
S119 annotation	SF370 annotation	Log2FoldChangea	FDR
SP119_SR122		-2.2	9.67E-15	csRNA25
SP119_SR011		-2.7	2.24E-08	csRNA15
SP119_SR120		-2.0	1.28E-06	cis-scpA
SP119_SR063		-1.8	4.33E-05	as S119_0926
SP119_SR100		-1.4	4.33E-05	as S119_1391-1395 (lacABCD)
SP119_SR091		-1.9	1.20E-04	CRISPR2
SP119_SR121		-1.2	1.41E-03	3'UTR of prsA2
SP119_SR060		1.3	2.45E-02	cis guaC (S119_0864)
SP119_SR043a		-1.3	3.90E-02	pel/sagA
Coding genes down-regulated in conditions of high Mg++ concentrations
SP119_0037	SPy_0042	-1.0	6.95E-03	adh2	aldehyde-alcohol dehydrogenase 2
SP119_0133	SPy_0159	-1.0	1.09E-02	sihA	putative membrane associated protein
SP119_0139	SPy_0167	-2.5	2.27E-08	slo	streptolysin O
SP119_0146	SPy_0174	-1.5	6.87E-03	ulaA	ascorbate-specific permease IIC component ulaA
SP119_0181	SPy_0216	-1.0	1.02E-02	rivR	M trans-acting positive regulator (MGA) PRD domain protein
SP119_0236	SPy_0291	-1.1	7.52E-04	pbp7	D-alanyl-D-alanine carboxypeptidase family protein
SP119_0333	SPy_0428	-2.1	1.74E-08	spyA	clostridial binary toxin A family protein
SP119_0333b	SPy_0429	-1.9	4.10E-05	spyB	small membrane protein
SP119_0350	SPy_0450	-1.0	4.54E-02	scaR	Mn-dependent transcriptional regulator
SP119_0356	SPy_0459	-1.2	8.61E-03		putative membrane protein
SP119_0458	SPy_0589	-1.0	1.05E-02		hypothetical protein
SP119_0578	SPy_0732	-1.7	3.89E-06		transposase IS116/IS110/IS902 family protein
SP119_0580		-1.1	9.19E-03		transcriptional regulator
SP119_0581		-1.2	1.43E-02		mga helix-turn-helix domain protein
SP119_0583	SPy_0738	-1.4	2.54E-03	sagA	bacteriocin protoxin, streptolysin S family protein
SP119_0718	SPy_0898	-1.0	1.01E-03	cpsY	bacterial regulatory helix-turn-helix , lysR family protein
SP119_0868	SPy_1139	-1.0	3.70E-02		xylH tautomerase enzyme family protein
SP119_0887	SPy_1159	-1.0	1.08E-02	hlyIII	channel , hemolysin III family protein
SP119_0888	SPy_1160	-1.4	5.10E-06		hypothetical protein
SP119_0906	SPy_1180	-1.9	1.36E-05	citN	citrate transporter
SP119_0909	SPy_1184	-1.1	4.35E-03	gcdB	glutaconyl-CoA decarboxylase subunit beta
SP119_1077	SPy_1315	-1.0	6.62E-03	glnP	amino ABC transporter, permease , 3-TM region, His/Glu/Gln/Arg/opine family domain protein
SP119_1078	SPy_1316	-1.2	8.32E-03	glnQ	ABC transporter family protein
SP119_1094	SPy_1339	-1.7	1.07E-05		thioesterase superfamily protein
SP119_1126	SPy_1379	-1.0	4.11E-02		voltage gated chloride channel family protein
SP119_1170	SPy_1436	-2.1	2.71E-05	spd3	Spd3 DNase; DNA/RNA non-specific endonuclease family protein
SP119_1215		-1.3	2.44E-03		putative protein Ymh
SP119_1241	SPy_1510	-1.1	1.79E-02		mutT/nudix family protein
SP119_1388	SPy_1699	-1.5	4.22E-04	acrR	bacterial regulatory, tetR family protein
SP119_1403	SPy_1718	-1.4	2.49E-02		alpha/beta hydrolase fold family protein
SP119_1411		-1.1	2.41E-02	sda1/sdaD2	streptodornase, DNA/RNA non-specific endonuclease family protein
SP119_1468	SPy_1730	-1.4	7.93E-04	hit	protein hit
SP119_1469	SPy_1731	-1.6	1.48E-06		hypothetical protein
SP119_1480	SPy_1743	-1.6	4.33E-05	accA	acetyl-CoA carboxylase, carboxyl transferase, alpha subunit
SP119_1481	SPy_1744	-1.4	1.67E-04	accD	acetyl-CoA carboxylase, carboxyl transferase, beta subunit
SP119_1482	SPy_1745	-1.1	1.98E-04	accC	acetyl-CoA carboxylase, biotin carboxylase
SP119_1484	SPy_1747	-1.0	2.81E-04	accB	acetyl-CoA carboxylase, biotin carboxyl carrier protein
SP119_1634	SPy_1936	-1.3	3.45E-04	degV	EDD, DegV family domain protein
SP119_1668	SPy_1983	-2.1	1.08E-03	sclA	LPXTG-motif cell wall anchor domain protein
SP119_1683	SPy_2001	-1.2	7.94E-04	nikB3	binding--dependent transport system inner membrane component family protein
SP119_1684	SPy_2002	-1.4	2.81E-04	nikC1	binding--dependent transport system inner membrane component family protein
SP119_1686	SPy_2004	-1.1	1.01E-02	dppE	ABC transporter family protein
SP119_1691	SPy_2009	-2.3	7.30E-13	fba	LPXTG-motif cell wall anchor domain protein
SP119_1692	SPy_2010	-1.7	6.72E-06	scpA	C5a peptidase
SP119_1693	SPy_2013	-1.1	2.02E-03	tra	transposase
SP119_1694	SPy_2016	-2.8	9.67E-15	sic	sic family protein
SP119_1696	SPy_2019	-1.3	6.23E-06	mga	M trans-acting positive regulator (MGA) PRD domain protein
SP119_1706	SPy_2034	-1.1	1.00E-02		hypothetical protein
SP119_1707	SPy_2036	-2.7	1.31E-08	grm	hypothetical protein
SP119_1795	SPy_2169	-1.1	2.80E-03		hypothetical protein
Coding genes up-regulated in conditions of high Mg++ concentrations
SP119_0023	SPy_0027	1.1	2.47E-03	purM	phosphoribosylformylglycinamidine cyclo-ligase
SP119_0062	SPy_0074	1.0	2.49E-02	adk	adenylate kinase
SP119_0073	SPy_0092	1.1	1.06E-02	adcR	transcriptional repressor AdcR
SP119_0103		1.3	9.31E-05	cpa1	ancillary protein 1
SP119_0104	SPy_0127	1.4	7.48E-03	lepB	signal peptidase I
SP119_0105	SPy_0128	1.3	8.61E-03		pilin
SP119_0106	SPy_0129	1.3	2.17E-03	srtB	sortase, SrtB family
SP119_0107	SPy_0130	1.5	1.27E-03		LPXTG-motif cell wall anchor domain protein
SP119_0123	SPy_0147	1.8	1.05E-02		hypothetical protein
SP119_0124	SPy_0148	2.0	6.72E-06	ntpI	V-type ATPase 116kDa subunit
SP119_0125	SPy_0149	2.2	1.95E-06	ntpK	V-type sodium ATPase subunit K
SP119_0126	SPy_0150	2.1	1.12E-04	ntpE	V-type sodium ATP synthase subunit E
SP119_0127	SPy_0151	2.1	2.62E-08	ntpC	ATP synthase (C/AC39) subunit
SP119_0128	SPy_0152	1.8	3.96E-03	ntpF	ATP synthase (F/14-kDa) subunit
SP119_0129	SPy_0154	1.8	7.63E-11	ntpA	V-type sodium ATPase catalytic subunit A
SP119_0130	SPy_0155	2.1	4.85E-10	ntpB	V-type sodium ATPase subunit B
SP119_0131	SPy_0157	2.0	1.73E-04	ntpD	V-type ATPase, D subunit
SP119_0155	SPy_0184	1.1	2.81E-04	busAB	betaine ABC transporter permease and substrate binding protein
SP119_0196	SPy_0244	1.1	3.83E-02	fasC	putative membrane protein
SP119_0301	SPy_0379	1.1	7.40E-03	pflA	pyruvate formate-lyase 1-activating enzyme
SP119_0326	SPy_0416	1.4	1.48E-04	prtS	LPXTG-motif cell wall anchor domain protein
SP119_0403	SPy_0518	1.4	6.70E-04	tagH	ABC transporter family protein
SP119_0404	SPy_0519	1.3	7.80E-04		hypothetical protein
SP119_0405	SPy_0521	1.2	1.72E-03	gacY	ABC-type multidrug transport system, permease component
SP119_0445	SPy_0571	1.1	1.11E-02	licT	transcription antiterminator LicT
SP119_0446	SPy_0572	1.5	1.79E-05	bglF	PTS system, beta-glucoside-specific IIABC component family protein
SP119_0447	SPy_0574	1.7	1.24E-10	bglH	aryl-phospho-beta-D-glucosidase BglH
SP119_0543		1.3	8.32E-03		hypothetical protein
SP119_0544		1.2	1.34E-02		major head protein
SP119_0549		1.4	2.69E-03		major tail shaft protein - phage associated
SP119_0552		1.1	3.66E-03		tail protein
SP119_0630	SPy_0793	1.0	2.05E-02		sulfatase family protein
SP119_0631	SPy_0794	1.0	1.79E-02		glycosyl transferase 2 family protein
SP119_0633	SPy_0797	1.1	8.99E-03	amrA	polysaccharide biosynthesis family protein
SP119_0660	SPy_0830	1.7	1.94E-05	pyrR	bifunctional protein pyrR
SP119_0661	SPy_0831	1.5	7.52E-04	pyrP	uracil permease
SP119_0662	SPy_0832	1.9	3.96E-06	pyrB	aspartate carbamoyltransferase
SP119_0663	SPy_0833	2.0	4.85E-08	carA	carbamoyl-phosphate synthase, small subunit
SP119_0664	SPy_0835	1.7	4.42E-07	carB	carbamoyl-phosphate synthase, large subunit
SP119_0680	SPy_0853	1.3	1.02E-04	fruR	deoR-like helix-turn-helix domain protein
SP119_0681	SPy_0854	1.6	2.79E-10	pfkB	1-phosphofructokinase
SP119_0682	SPy_0855	1.1	2.38E-05	fruA	PTS system, fructose subfamily, IIA component domain protein
SP119_0715	SPy_0892	1.1	8.93E-03	punA	purine nucleoside phosphorylase I, inosine and guanosine-specific
SP119_0720	SPy_0900	1.2	2.55E-03	pyrF	orotidine 5'-phosphate decarboxylase
SP119_0721	SPy_0901	1.2	6.51E-03	pyrE	orotate phosphoribosyltransferase
SP119_0791	SPy_1057	1.2	2.70E-03		PTS system fructose IIA component family protein
SP119_0792	SPy_1058	1.5	3.34E-04	ptsB	PTS system, mannose/fructose family IIB component
SP119_0793	SPy_1059	1.5	6.34E-06	ptsC	PTS system sorbose-specific iic component family protein
SP119_0794	SPy_1060	1.7	3.96E-06	ptsD	PTS system mannose/fructose/sorbose IID component family protein
SP119_0795	SPy_1061	1.2	1.07E-03		histidine kinase family protein
SP119_0796	SPy_1062	1.5	8.32E-03		response regulator
SP119_0844	SPy_1113	1.3	2.02E-03	aphA	class B acid phosphatase
SP119_0859		1.3	3.24E-06	ydfG	NADP-dependent 3-hydroxy acid dehydrogenase YdfG
SP119_0860		1.1	2.41E-02		putative short-chain dehydrogenase domain protein
SP119_0864	SPy_1135	1.2	3.55E-03	guaC	guanosine monophosphate reductase
SP119_0931	SPy_1212	1.1	4.99E-03	cls	cardiolipin synthase
SP119_0932	SPy_1213	1.1	8.53E-06	fhs1	formate--tetrahydrofolate ligase 1
SP119_0933	SPy_1214	1.9	7.69E-08	lplA	lipoyltransferase and lipoate-ligase family protein
SP119_0934	SPy_1215	1.5	4.28E-06		SIR2 family protein
SP119_0935	SPy_1216	1.4	1.00E-06		macro domain protein
SP119_0936	SPy_1217	1.4	4.01E-06	gcvH2	glycine cleavage H-family protein
SP119_0937	SPy_1218	1.5	3.99E-05		luciferase oxidoreductase, group 1 family protein
SP119_0938	SPy_1219	1.2	4.01E-06	yqiG	NADH:flavin oxidoreductase / NADH oxidase family protein
SP119_0947	SPy_1228	1.3	6.88E-04	tmbC	basic membrane family protein
SP119_0948	SPy_1230	1.0	2.04E-02	cdd	cytidine deaminase
SP119_0955	SPy_1240	1.3	3.74E-03	phoU	phosphate transport system regulatory protein PhoU
SP119_1057	SPy_1291	2.1	2.54E-07	glgP	glycogen/starch/alpha-glucan phosphorylases family protein
SP119_1058	SPy_1292	1.7	6.10E-06	malQ	4-alpha-glucanotransferase
SP119_1059	SPy_1293	1.2	1.14E-03	malR	bacterial regulatory s, lacI family protein
SP119_1060	SPy_1294	1.2	1.71E-02	malE	bacterial extracellular solute-binding family protein
SP119_1095	SPy_1340	1.1	2.62E-03		sugar (and other) transporter family protein
SP119_1107	SPy_1357	2.0	6.50E-11	grab	immunoglobulin G-binding protein G
SP119_1179		1.5	3.41E-02		hypothetical protein
SP119_1228	SPy_1495	1.0	4.59E-04	recN	DNA repair protein RecN
SP119_1229	SPy_1496	1.2	8.32E-03	argR3	arginine repressor, DNA binding domain protein
SP119_1235	SPy_1503	1.7	2.05E-07	pgm	phosphoglucomutase/phosphomannomutase, alpha/beta/alpha domain I family protein
SP119_1268	SPy_1541	2.3	4.33E-08	arcC	carbamate kinase
SP119_1269	SPy_1542	2.0	2.75E-10	arcT	dipeptidase, family protein
SP119_1270	SPy_1543	1.8	1.46E-09		C4-dicarboxylate anaerobic carrier family protein
SP119_1402	SPy_1717	1.1	5.22E-03	copY	Negative transcriptional regulator-copper transport operon
SP119_1412		1.2	6.59E-03	amiD9	mannosyl-glycoendo-beta-N-acetylglucosaminidase family protein
SP119_1413		1.4	1.28E-03		phage protein
SP119_1414		1.3	2.70E-03		phage protein
SP119_1415		1.3	3.26E-04		phage protein
SP119_1416		1.5	3.42E-02		phage protein
SP119_1417		1.2	1.48E-03		gp58-like family protein
SP119_1418		1.2	2.88E-02		phage protein
SP119_1419		1.6	1.90E-05		hyaluronoglucosaminidase
SP119_1420		1.2	7.18E-03		phage endopeptidase
SP119_1421		1.3	4.11E-03		phage protein
SP119_1422		1.0	5.44E-04		tape measure domain protein
SP119_1424		1.6	8.99E-03		phage protein
SP119_1425		1.2	4.53E-03		phage major tail protein, TP901-1 family
SP119_1426		1.3	1.68E-02		phage protein
SP119_1428		1.5	2.80E-03		phage protein
SP119_1429		1.4	1.13E-02		Phage protein
SP119_1430		1.6	1.37E-06		head protein
SP119_1431		1.6	1.94E-05		phage scaffold protein
SP119_1434		1.5	7.93E-04		phage head morphogenesis , SPP1 gp7 family domain protein
SP119_1435		1.4	1.84E-02		phage portal protein, SPP1 family
SP119_1443		1.3	2.45E-02		SNF2 family N-terminal domain protein
SP119_1578	SPy_1867	1.4	2.60E-04	deoC	deoxyribose-phosphate aldolase
SP119_1620	SPy_1916	1.7	6.63E-04	lacG	6-phospho-beta-galactosidase
SP119_1621	SPy_1917	1.4	5.31E-03	lacE	PTS system lactose-specific EIICB component
SP119_1623	SPy_1919	1.6	2.40E-03	lacD	tagatose 1,6-diphosphate aldolase
SP119_1661	SPy_1972	2.0	2.95E-11	pulA	putative pullulanase
SP119_1662	SPy_1973	1.3	7.61E-04	dexB	glucan 1,6-alpha-glucosidase
SP119_1688	SPy_2006	1.3	3.50E-05		hypothetical protein
SP119_1689	SPy_2007	1.3	1.01E-03	lmb	laminin binding protein
SP119_1709	SPy_2038	3.1	6.53E-13	spi	streptopain domain protein
SP119_1710	SPy_2039	3.2	7.30E-13	speB	pyrogenic exotoxin B
intergenic regions
5'UTR1-speB (TSS1 to ATG)		2.5	1.39E-05
5'UTR2-speB (TSS2 to TSS1)		3.1	1.57E-12
5'UTR-ropB		1.1	2.09E-02
3'UTR-spi		3.1	9.91E-14
a: expresses the Log2 of the fold change in gene expression observed in THY + Mg2+ 15 mM versus THY. The transcriptomes have been studied in late exponential phase.
