# Supplementary material for: Conserved and specific features of Streptococcus pyogenes and Streptococcus agalactiae transcriptional landscapes
Source: BMC Genomics. 2019 Mar 22;20:236. doi: 10.1186/s12864-019-5613-5 (PMC6431027; doi:10.1186/s12864-019-5613-5)
Supplement: Supplementary file 11 — Table S8. Characteristics of long 5′ UTRs conserved between S. pyogenes and S. agalactiae. (XLSX 15 kb) [file 12864_2019_5613_MOESM11_ESM.xlsx]

## Sheet: Feuil1
Supplementary table 8 : Characteristics of long 5' UTR conserved between S. pyogenes and S. agalactiae
S. pyogenes gene	length of 5' UTR	S. agalactiae gene	length of 5' UTR	Gene or operon Name	Gene function	Rfam annotation	annotated as cis-regulatory RNA in S. agalactiae	annotated as a cis-regulatory RNA in S. pyogenes	other motif
SP119_0295	125	gbs1637	137		tRNA (cytidine(34)-2'-O)-methyltransferase	23S-methyl	y	y
SP119_0296	198	gbs1473	211		putative membrane protein	FMN	y
SP119_0608	225	gbs0886	237		phenylalanyl-tRNA synthetase, alpha subunit	Phe T-box	y
SP119_0593	96	gbs0867	94		queT transporter family protein	PreQ1-II riboswitch	y
SP119_0865	192	gbs1117	212		xanthine phosphoribosyltransferase	purine	y	y
SP119_0640	140	gbs1454	142		translation initiation factor IF-3	L20_leader	y	y
SP119_0806	166	gbs1375	163		50S ribosomal protein L10	L10_leader	y	y
SP119_1631	109	gbs0209	103		ribosomal protein L13	Ribosomal protein L13 leader	y
SP119_0572	77	gbs0587	77		ribosomal protein L19	Ribosomal protein L19 leader	y
SP119_0654	123	gbs1440	128		ribosomal protein L21	Ribosomal protein L21 leader	y	y
SP119_0402	384	gbs0684	398		threonyl-tRNA synthetase	T-box leader (Thr)	y	y
SP119_0486	154	gbs0560	141		ATPase, P-type (transporting), HAD super, subIC family protein	yybp-ykoY	y	y
SP119_0445	165	gbs0809	163		transcription antiterminator LicT	-	y	y
SP119_0757	250	gbs1262	244		hypothetical protein	-	y	y
SP119_0720	155	gbs1082	166	pyrF	orotidine 5'-phosphate decarboxylase	PyrR binding site	y	y
SP119_1409	102	gbs0413	106	rimP	ribosome maturation factor		y	y
SP119_0220	130	gbs1814	131		ribosomal protein S12	S12 r-protein leader
SP119_1475	107	gbs0348	106		PTS system mannose-specific EIIAB component	SSRC34_1	-
SP119_1734	67	gbs2030	68	groS-groL	10 kDa co-chaperone GroES	CIRCE/HrcA element	-
SP119_1692	216	gbs1308	217		C5a peptidase	-		y
SP119_1750	115	gbs1873	115		ribosomal protein S2	-		y	S2 protein leader a
SP119_0040	131	gbs0057	128	rpsJ	ribosomal protein S10	-	-		S10 protein leader a
SP119_1648	82	gbs0197	83	rpsO	ribosomal protein S15	-	-		S15 binding site b
SP119_1549	68	gbs1759	66	rpsF-ssb-rpsR	ribosomal protein S6	-	-		S6/S18 binding site c,d
SP119_1802	148	gbs2096	147	rpsD	ribosomal protein S4	-	-		S4 binding site b
SP119_0063	67	gbs0080	65	infA-rpmJ-rpsM-rpsK-rpoA-rplQ	translation initiation factor IF-1	-	-		IF-1 r-protein leader a
SP119_0500	110	gbs0564	110	prfB-ftsE-ftsX	peptide chain release factor 2	-	-		translational frameshifting
SP119_0357	74	gbs1579	73	rplK-rplA	ribosomal protein L11	-	-		L1 binding site in E. coli f
SP119_0669	61	gbs1428	64	rpsP-yqbA	ribosomal protein S16	-	-
SP119_0201	69	gbs1836	67	rpmH	ribosomal protein L34	-	-
SP119_0478	64	gbs0782	66	tuf	translation elongation factor Tu	-	-
SP119_1155	74	gbs0797	70		DEAD/DEAH box helicase family protein	-	-
SP119_0223	105	gbs1811	102		glyceraldehyde-3-phosphate dehydrogenase, type I	-	-
SP119_0194	106	gbs0112	100		glutamyl-tRNA synthetase	-	-
SP119_0171	101	gbs0432	92	tgt	queuine tRNA-ribosyltransferase	-	-
SP119_0231	84	gbs0137	92		feS assembly ATPase SufC	-	-
SP119_0674	107	gbs0468	103		hypothetical protein	-	-
SP119_1250	66	gbs0525	63		cell division protein FtsA	-	-
SP119_1235	74	gbs0539	74		phosphoglucomutase/phosphomannomutase, alpha/beta/alpha domain I family protein	-	-
SP119_0504	96	gbs0569	96		diacetyl reductase [(S)-acetoin forming]	-	-
SP119_0409	95	gbs0741	99		response regulator VicR	-	-
SP119_1801	84	gbs2094	87		bacterial regulatory s, tetR family protein	-	-
SP119_0988	90	gbs0933	93		glutamine-fructose-6-phosphate transaminase	-	-
SP119_0254	68	gbs1691	70		UPF0082 protein yeeN	-	-
SP119_1586	135	gbs1803	128		hypothetical protein-rnjA	-	-
SP119_1398	74	gbs1922	74		phosphoenolpyruvate-dependent sugar phosphotransferase system, EIIA 2 family protein	-	-
SP119_1240	63	gbs0535	66		ATP-dependent Clp protease ATP-binding subunit ClpE	-	-
SP119_1737	90	gbs2053	88		cold shock protein CspC	-	-
a: Yao Z, Barrick J, Weinberg Z, Neph S, Breaker R, Tompa M, Ruzzo WL (2007) A computational pipeline for high-throughput discovery of cis-regulatory noncoding RNA in prokaryotes. PLoS Comput Biol 3(7): e126.
b: Deiorio-haggar K, Anthony J, Meyer MM (2013)RNA structures regulating ribosomal protein biosynthesis in bacilli. RNA Biology 10:7, 1180–1184
c:Fu Y, Deiorio-haggar K, Soo M.W, Meyer MM (2014) Bacterial RNA motif in the 5′ UTR of rpsF interacts with an S6:S18 complex RNA 20: 168-176
d: Matelska D, Purta E, Panek S, Boniecki MJ, Bujnicki, JM , Dunin-Horkawicz S (2013) S6:S18 ribosomal protein complex interacts with a structural motif present in its own mRNA. RNA 19: 1341-1348
e: Narberhaus f (1999) Negative regulation of bacterial heat shock genes Molecular Microbiology 31, 1–8
f: Thomas M, Nomura M (1987) Translational regulation of the Lll ribosomal protein operon of Eschernchia coli: mutations that define the target site for repression by L1: Nuc Acids Res 15 3085-3096
