# Supplementary material for: Conserved and specific features of Streptococcus pyogenes and Streptococcus agalactiae transcriptional landscapes
Source: BMC Genomics. 2019 Mar 22;20:236. doi: 10.1186/s12864-019-5613-5 (PMC6431027; doi:10.1186/s12864-019-5613-5)
Supplement: Supplementary file 17 — Table S9. Comparison between TSS identified in this study and in previous studies. (XLSX 15 kb) [file 12864_2019_5613_MOESM17_ESM.xlsx]

## Sheet: Feuil1
Supplementary Table 9: comparison between TSS identified in this study and in previous studies
This work					Previous work
Position of TSS in S119	DNA strand	gene	position relative to ATG	promoter sequence	position relative to ATG	Predicted promoter	Ref.
117149	-	rofA	-63	TAGAATtgaaatA	-64	TAGAATtgaaaT	1	(<3nt)
149195	+	nusG	-57	TATAATgaaggtG	-58	TATAATgaaggT	2	(<3nt)
150139	+	nga	-23	TATAGTttacttA	-25	TATAGTttacT	2	(<3nt)
168916	+	SP119_0154	-149	TAATATagttatG	-148	TAATATagttatgT	3	(<3nt)
174827	+	SP119_0157	-136	TATAATaaactA	-136	TATAATaaactA	3	Identical
195589	-	rivR	nf	-	-83	TATACTggtaatC	4	Not mapped
195565	-	rivR	nf	-	-60	TAGTTGacttttaC	4	Not mapped
292244	+	csrRS/covRS	-199	TATACTctttagA	-200, -199	TATACTctttaGA	5; 6	Identical
372053	+	mtsA	-51	TATCCTtatagcA	-50	TATCCTtatagcaT	7	(<3nt)
408817	-	pcp	-28	TAAGTTagtagcG	-28	TAAGTTagtagcG	8	Identical
599796	+	sagA	-144	TATAATaaaagtG	-144	TATAATaaaagtG	5	Identical
1256550	-	mrgA	-163	TAGAATatagatA	-156	TATAGAtataaaacG	9	Different
1528902	-	shr	nf	-	-52	TAGATTaagttcA	7	Not mapped
1684514	+	ska	-32	TATTCTaataatG	-32	TATTCTaataatG	10	Identical
1703873	+	dppABCDE	-48	TATAATgagatgG	49	TATAATgagatG	11	(<3nt)
1719178	-	scpA	-216	TATAATaaatatG	-216	TATAATaaatatG	12, 13	Identical
1722134	-	sic	-34	TATAATgaaaacA	-34	TATAATgaaaacA	12	Identical
1723807	-	emm1	-64	TACAATagaattA	-64	TACAATagaattA	12	Identical
1725600	-	mga p2	-83	TATACTttttcttA	-83	TATACTttttcttA	13; 14	Identical
1725913	-	mga p1	-396	TAGAATttttaatG	-397;-395	TAGAATttttaaTgG	14;13	(<3nt)
1736384	-	prsA	-32	TAAGATaacagtA	-256	TGTAGAgatgggaC	15	Different
1734862	+	grm	-50	TAAAATgacattA	-13,'-29,-60	TATCATtagaT	16	Different
1738472	-	speB	cleavage site	-	-137	TCAACTaaccgtgT	15; 17	Not mapped
1739031	-	speB	-696	TATGATatagccA	-696	TATGATatagccA	15; 17	Identical
1739403	-	speB	nf	-	-1068	TATAAAgtaactttttC	5	Not mapped
1741204	+	speMF/spd	-31	TATACTatggttA	-28	TATACTatggttagtG	5	(<3nt)
1767521	+	ahpC	-29	TATAATacaagtA	-28	TATAATacaagtaT	9	(<3nt)
1807419	-	cinA-sigA	-29	TAAAATgagatcA	-29	TAAAATgagatcA	18	Identical
1807400	-	cinA-sigX	nf	-	-10	TACGAATAgataagtA	18	Not mapped
1857531	+	hasAB	-43	TAGAATatcgagG	-43; -44	TAGAATatcgaGG	5; 19	Identical
195874	-	csRNA/SP119_SR011/SR195750		TAGAATgaaaacA		TAGAATgaaaacA	20	Identical
214362	+	FasX/SP119_SR012		TATAATaattagtG		TATAATaattagtG	20	Identical
462444	+	SP119_SR026/sRNASpy490483c		TAACATtaaagcG		TAACATtaaagcG	21	Identical
813362	-	SP119_SR056/tracR/sRNASpy490822		TATCATtctatagtA		TATCATtctatagtA	21	Identical
954776	-	asd/SR119_064/SR914400		TATAATatctgtA		TATAATatctgtA	20	Identical
1292346	-	SP119_SR092/SR1251900		TAGAATattagcA		TAGAATattagcA	20	Identical
1400115	-	SP119_SR099 /sRNASpy491311c		TAAACTagactctA		TAAACTagactC	21	(<3nt)
1760098	-	csRNA/SP119_SR122/SR1719800		TATACTaatgtcA		TATACTaatgtcA	20	Identical
1793922	-	SP119_SR125		TAATATaatatcA		TAATATaatatcA	20.21	Identical
1.Fogg GC, Caparon MG: Constitutive expression of fibronectin binding in Streptococcus pyogenes as a result of anaerobic activation of rofA. J Bacteriol 1997, 179(19):6172-6180
2. Kimoto H, Fujii Y, Yokota Y, Taketo A. Molecular characterization of NADase-streptolysin O operon of hemolytic streptococci. Biochim Biophys Acta. 2005; 1681:134-149.
3. Toukoki C, Gryllos I. PolA1, a putative DNA polymerase I, is coexpressed with PerR and contributes to peroxide stress defenses of group A Streptococcus. J Bacteriol. 2013; 195:717-725.
4. Roberts SA, Churchward GG, Scott JR. Unraveling the regulatory network in Streptococcus pyogenes: the global response regulator CovR represses rivR directly. J Bacteriol. 2007; 189:1459-1463
5. Miller AA, Engleberg NC, DiRita VJ. Repression of virulence genes by phosphorylation-dependent oligomerization of CsrR at target promoters in S. pyogenes. Mol Microbiol. 2001; 40:976-990.
6. Gusa AA, Scott JR: The CovR response regulator of group A streptococcus (GAS) acts directly to repress its own promoter. Mol Microbiol 2005, 56(5):1195-1207.
7. Toukoki C, Gold KM, McIver KS, Eichenbaum Z. MtsR is a dual regulator that controls virulence genes and metabolic functions in addition to metal homeostasis in the group A streptococcus. Mol Microbiol. 2010; 76:971-989.
8. Cleuziat P, Awade A, Robert-Baudouy J: Molecular characterization of pcp, the structural gene encoding the pyrrolidone carboxylyl peptidase from Streptococcus pyogenes. Mol Microbiol 1992, 6(15):2051-2063
9. Brenot A, King KY, Caparon MG: The PerR regulon in peroxide resistance and virulence of Streptococcus pyogenes. Mol Microbiol 2005, 55(1):221-234.
10. Ramirez-Peña E, Treviño J, Liu Z, Perez N, Sumby P. The group A Streptococcus small regulatory RNA FasX enhances streptokinase activity by increasing the stability of the ska mRNA transcript. Mol Microbiol. 2010; 78:1332-1347.
11. Gusa AA, Froehlich BJ, Desai D, Stringer V, Scott JR: CovR activation of the dipeptide permease promoter (PdppA) in Group A Streptococcus. J Bacteriol 2007, 189(4):1407-1416.
12. Hause LL, McIver KS. Nucleotides critical for the interaction of the Streptococcus pyogenes Mga virulence regulator with Mga-regulated promoter sequences. J Bacteriol. 2012; 194:4904-4919.
13. Bormann NE, Cleary PP: Transcriptional analysis of mga, a regulatory gene in Streptococcus pyogenes: identification of monocistronic and bicistronic transcripts that phase vary. Gene 1997, 200(1-2):125-134.
14. McIver KS, Thurman AS, Scott JR. Regulation of mga transcription in the group A streptococcus: specific binding of mga within its own promoter and evidence for a negative regulator. J Bacteriol. 1999; 181:5373-5383.
15. Ma Y, Bryant AE, Salmi DB, Hayes-Schroer SM, McIndoo E, Aldape MJ, Stevens DL: Identification and characterization of bicistronic speB and prsA gene expression in the group A Streptococcus. J Bacteriol 2006, 188(21):7626-7634.
16. Ribardo DA, McIver KS: Defining the Mga regulon: Comparative transcriptome analysis reveals both direct and indirect regulation by Mga in the group A streptococcus. Mol Microbiol 2006, 62(2):491-508.
17. Neely MN, Lyon WR, Runft DL, Caparon M. Role of RopB in growth phase expression of the SpeB cysteine protease of Streptococcus pyogenes. J Bacteriol. 2003; 185:5166-5174.
18. Opdyke JA, Scott JR, Moran CP, Jr.: A secondary RNA polymerase sigma factor from Streptococcus pyogenes. Mol Microbiol 2001, 42(2):495-502.
19. Dougherty BA, van de Rijn I: Molecular characterization of hasA from an operon required for hyaluronic acid synthesis in group A streptococci. J Biol Chem 1994, 269(1):169-175.
20. Perez N, Trevino J, Liu Z, Ho SC, Babitzke P, Sumby P: A genome-wide analysis of small regulatory RNAs in the human pathogen group A Streptococcus. PLoS One 2009, 4(11):e7668
21. Patenge N, Billion A, Raasch P, Normann J, Wisniewska-Kucper A, Retey J, Boisguérin V, Hartsch T, Hain T, Kreikemeyer B: Identification of novel growth phase- and media-dependent small non-coding RNAs in Streptococcus pyogenes M49 using intergenic tiling arrays. BMC Genomics 2012, 13:550.
