# Supplementary material for: Conserved and specific features of Streptococcus pyogenes and Streptococcus agalactiae transcriptional landscapes
Source: BMC Genomics. 2019 Mar 22;20:236. doi: 10.1186/s12864-019-5613-5 (PMC6431027; doi:10.1186/s12864-019-5613-5)
Supplement: Supplementary file 18 — R scripts used to determine 3′ ends of transcripts from RNA-seq data. RNA-seq libraries were obtained by using the primer-ligation method as described in Methods. The file provides a copy of the three scripts successively used from the RNA-seq read files to the final table (script1: “coverage_table”; Script2: Table_Annot_script; Script3: Terminator), as well as examples of the Tables used as entry points for running the scripts (Infogen.txt, table soft.txt, table RunInfo.txt, table CDS.txt). (TXT 65 kb) [file 12864_2019_5613_MOESM18_ESM.txt]

#-----------------------
#script1: coverage_table
#-----------------------


#aligns the reads on the reference  genome, creates .bam files, merges .bam files for same experiment, sorts .bam according read orientation compared to genome sequence, calculates coverage on each DNA strand
#needs a file "RunInfo.txt": contains the sample names, the pathes to the fastq.gz, the sample group names.
#needs a file "soft.txt": contains the pathes to bowtie, cutadapt and samtools 
#needs a file "infogen.txt": contains the name of the reference genome fasta file, the length of the genome sequence


sri=read.table("RunInfo.txt", header=TRUE, sep=";", stringsAsFactors=FALSE)
sof=read.table("soft.txt", header=TRUE, sep=";", stringsAsFactors=FALSE)
info=read.table("infogen.txt",  sep=";", stringsAsFactors=FALSE)

#Unzips the fastq.gz file

for(f in sri$FileName) {
  cmd=paste("gunzip -c ", f, " > ", sri[sri$FileName==f,1], ".fastq", sep="")
  cat(cmd, "\n")
  system(cmd)
}


#Runs bowtie1
seqref=info[info[,1]=="seqref", 2]
seqrefind=gsub(".fasta", "ind", info[info[,1]=="seqref", 2])
cmd=paste(sof[sof$soft=="bowtie",2], "-build ", seqref,  " ",seqrefind,  sep="")
system(cmd)


for(f in sri$Sample ){
  cmd=paste(sof[sof$soft=="bowtie",2], " -S -n 2 -l 20 -k 1 --best -m 3 -p 3 ", seqrefind , " ", f, ".fastq", " ",f , ".sam", sep="" )
  cat(cmd, "\n")
  system(cmd) 
}

for(f in sri$Sample ){
  cmd=paste("gzip ", f, ".fastq", sep="")
  cat(cmd, "\n")
  system(cmd)
}

#produces bam, bam_sorted et bam_sorted files+ cleaning step

for(f in sri$Sample ){
  cmd=paste(sof[sof$soft=="samtools",2], " view -bS ", f,".sam", " > ", f, ".bam", sep="")
  cat(cmd, "\n")
  system(cmd)
}
for(f in sri$Sample ){
  cmd=paste("rm", " ", f, ".sam",  sep="")
  cat(cmd, "\n")
  system(cmd)
}	

for(f in sri$Sample ){
  cmd=paste(sof[sof$soft=="samtools",2], " sort ", f,".bam", " -o", f, "_sorted", sep="")
  cat(cmd, "\n")
  system(cmd)
}
for(f in sri$Sample ){
  cmd=paste("mv ", f,"_sorted ", f,"_sorted.bam", sep="")
  cat(cmd, "\n")
  system(cmd)
}

for(f in sri$Sample ){
  cmd=paste(sof[sof$soft=="samtools",2], " index ", f,"_sorted.bam", sep="")
  cat(cmd, "\n")
  system(cmd)
}

for(f in sri$Sample ){
  cmd=paste("mv ", f,"_sorted.bam ./Mapping/", sep="")
  cat(cmd, "\n")
  system(cmd)
}

for(f in sri$Sample ){
  cmd=paste("mv ", f,"_sorted.bam.bai ./Mapping/", sep="")
  cat(cmd, "\n")
  system(cmd)
}

for(f in sri$Sample ){
  cmd=paste("rm", " ", f, ".bam",  sep="")
  cat(cmd, "\n")
  system(cmd)
}


#Merges bamfiles for the three replicates of same group

sri$Group=factor(sri$Group)
ls=levels(sri$Group)
for(f in ls){
  a=paste(sri[sri[,3]==f,1], "_sorted.bam", sep="" )
  cmd=paste(sof[sof$soft=="samtools",2], " merge ", f ,".bam"," ", a[1]," ", a[2], " ",a[3] , sep="")
  cat(cmd, "\n")
  system(cmd)
}

for(f in ls){
  cmd=paste(sof[sof$soft=="samtools",2]," sort ", f,".bam", " -o ", f, "_sorted.bam", sep="" )
  cat(cmd, "\n")
  system(cmd)
}

for(f in ls){
  cmd=paste(sof[sof$soft=="samtools",2], " index ", f ,"_sorted.bam", sep="")
  cat(cmd, "\n")
  system(cmd)
}


#Sorts by read orientation
for(f in ls){
cmd=paste(sof[sof$soft=="samtools",2],  " view -F 4 -F 16 -b ", f ,"_sorted.bam > ", f, "_sens.bam", sep="")
cat(cmd, "\n")
system(cmd)
}
for(f in ls){
  cmd=paste(sof[sof$soft=="samtools",2],  " view -f 16 -b ", f ,"_sorted.bam > ", f, "_rev.bam", sep="")
  cat(cmd, "\n")
  system(cmd)
}

#calculates the coverage at each nucleotide according read orientation
for(f in ls){
  cmd=paste(sof[sof$soft=="samtools",2],  " mpileup ", f, "_sens.bam | awk '{ print $2, $4}' > couv", f, "_sens.txt", sep="")
  cat(cmd, "\n")
  system(cmd)
}
for(f in ls){
  cmd=paste(sof[sof$soft=="samtools",2],  " mpileup ", f, "_rev.bam | awk '{ print $2, $4}' > couv", f, "_rev.txt", sep="")
  cat(cmd, "\n")
  system(cmd)
}


#-------------------------------------------------------------------------------------------------------
#Script2: Table_Annot_script
#-------------------------------------------------------------------------------------------------------
#Provides the table "TableAnn.txt" required for script3; mixes information on coverage and annotation
#requires a table CDS.txt with the positions, orientations, annotations of the CDS
#needs a file "infogen.txt": contains the name of the reference genome fasta file, the length of the genome sequence


info=read.table("infogen.txt",  sep=";", stringsAsFactors=FALSE)
Genlength=info[info[,1]=="Genlength",2]
Genlength=as.numeric(Genlength)

#modification of the CDS table to eliminate regions that are common to 2 CDS. This region is attributed to only one CDS as the most important information is coding or not coding 
CDS=read.table("CDS.txt", stringsAsFactors=FALSE, sep=";" )
colnames(CDS)= c("PosD", "PosF", "or","ann")
CDS[CDS[,3]=="+",3]<- "s"
CDS[CDS[,3]=="-",3]<- "r"
CDS$PosD=as.numeric(CDS$PosD)
CDS$PosF=as.numeric(CDS$PosF)

for ( i in 2:length(CDS[,1])) {if (CDS[i,1] > CDS[i-1,2]) 
  CDS[i,5] = CDS[i,1] else CDS[i,5] = (CDS[i-1,2]+1)}

CDS[1,5]=CDS[1,1]
CDSmod<- CDS[,c(5,2,3,4)]
colnames(CDSmod) <- c("PosD", "PosF", "or","ann")
CDSmod <- CDSmod[order(CDSmod$PosD),]
write.table(CDSmod, "CDSmod.txt", sep=";")
CDS <- CDSmod


#Creates an annotation table for all positions of the genome
#Creates annotation of genic regions
CDSl1=list()
CDSl1=CDS$ann
CDSl2=list()	
fun=function(i){
  a<-CDS[CDS[,4]==i,1]
  b<-CDS[CDS[,4]==i,2]
  n=c(a:b)	
  return(n)}

CDSl2=sapply(CDSl1[],fun,USE.NAMES = TRUE)

CDSl3=list()	
fun2=function(i){
  a<-CDS[CDS[,4]==i,1]
  b<-CDS[CDS[,4]==i,2]
  d<-CDS[CDS[,4]==i,4]
  n=rep.int(d,b-a+1)	
  return(n)}

CDSl3=sapply(CDSl1[],fun2,USE.NAMES = TRUE)

CDSl4=list()	
fun3=function(i){
  a<-CDS[CDS[,4]==i,1]
  b<-CDS[CDS[,4]==i,2]
  d<-CDS[CDS[,4]==i,3]
  n=rep.int(d,b-a+1)	
  return(n)}

CDSl4=sapply(CDSl1[],fun3,USE.NAMES = TRUE)

CDSl2f=unlist(CDSl2)
CDSl3f=unlist(CDSl3)
CDSl4f=unlist(CDSl4)
CDSfin=data.frame(CDSl2f,CDSl3f,CDSl4f)
rownames(CDSfin)=CDSfin[,1]
CDSfin$Pos="G"
colnames(CDSfin)=c("Coord","Ann","Or","Pos")

#Creates annotation of intergenic regions
G=CDS[,2]
orG=CDS[,3]
H=CDS[-1,1]
H=c(H,Genlength)
orH=CDS[-1,3]
orH=c(orH, "s")
ANN=CDS[,4]
ANNP1=CDS[-1,4]
ANNP1=c(ANNP1,CDS[1,4])

CDS2=cbind(CDS,G, orG, H, orH, ANN,ANNP1)
CDS2[,11]<-paste(CDS2$ANN,CDS2$ANNP1, sep="-")
CDS2[,12]<-paste(CDS2$orG,CDS2$orH, sep="-")

CDS2=CDS2[,c(5,7,11,12)]
CDS2=CDS2[!((CDS2[,2]-CDS2[,1])==1),]

Il1=list()
Il1=CDS2[,3]
Il2=list()
fun=function(i){
  a<-CDS2[CDS2[,3]==i,1]
  b<-CDS2[CDS2[,3]==i,2]
  n=c((a+1):(b-1))
  return(n)}
Il2=sapply(Il1[],fun,USE.NAMES = TRUE)

Il3=list()	
fun2=function(i){
  a<-CDS2[CDS2[,3]==i,1]
  b<-CDS2[CDS2[,3]==i,2]
  d<-CDS2[CDS2[,3]==i,3]
  n=rep.int(d,b-a-1)	
  return(n)}

Il3=sapply(Il1[],fun2,USE.NAMES = TRUE)

Il4=list()	
fun3=function(i){
  a<-CDS2[CDS2[,3]==i,1]
  b<-CDS2[CDS2[,3]==i,2]
  d<-CDS2[CDS2[,3]==i,4]
  n=rep.int(d,b-a-1)	
  return(n)}

Il4=sapply(Il1[],fun3,USE.NAMES = TRUE)

Il2f=unlist(Il2)
Il3f=unlist(Il3)
Il4f=unlist(Il4)
Interfin=data.frame(Il2f,Il3f,Il4f)
rownames(Interfin)=Interfin[,1]
Interfin$Pos="I"
colnames(Interfin)=c("Coord","Ann","Or","Pos")
Interfin$Ann <- as.character(Interfin$Ann)
Interfin$Or <- as.character(Interfin$Or)

#Creates the final annotation table by binding annotations of genic and intergenic regions
fin=rbind(CDSfin,Interfin)
tot=c(1:Genlength)
tot=as.data.frame(tot)
colnames(tot)="Coord"
TableAnn=merge(tot,fin,by="Coord",all=TRUE)
TableAnn[,2]=as.character(TableAnn[,2])
TableAnn[is.na(TableAnn[,2]),3]<-"s-s"
TableAnn[is.na(TableAnn[,2]),4]<-"I"
T=paste(CDS[1,4],"-",CDS[length(CDS[,1]),4], sep="")
TableAnn[is.na(TableAnn[,2]),2]<-T
write.table(TableAnn, "TableAnn.txt", sep=";")


#-----------------------------------------------------------------------------------------------------------
#Script3: Terminator
#-----------------------------------------------------------------------------------------------------------

#requires a table "CDS.txt" with the positions, orientations, annotations of the CDS 
#Uses "TableAnn.txt" produced  with Tableannotscript.R
#needs a file "RunInfo.txt": contains the sample names, the pathes to the fastq.gz, the sample group names.
#needs a file "infogen.txt": contains the name of the reference genome fasta file, the length of the genome sequence

#Based on the determination by two methods:
#meth1: filtering on the distance: for characterization of total termination .
#transcript end is determined as the last nucleotide upstream a region of null coverage of length>15nt.
# A condition for the number of reads at position -30 eliminates isolated reads. 

#meth2: filtering on Fc ratio: for characterization of partial termination defined as a > 4-fold decrease in coverage at nucleotide n+10
# Avoids clusters of positions by taking into account only positions where there is no downstream termination at a distance of 10nt.

#the 2 methods are successively applied for determination of transcript ends on  DNA "+" and "-" strands


sri=read.table("RunInfo.txt", header=TRUE, sep=";", stringsAsFactors=FALSE)
TableAnn=read.table("TableAnn.txt", stringsAsFactors=FALSE, sep=";")
sri$Group=factor(sri$Group)
ls=levels(sri$Group)
info=read.table("infogen.txt",  sep=";", stringsAsFactors=FALSE)
Genlength=info[info[,1]=="Genlength",2]
Genlength=as.numeric(Genlength)

for(f in ls){
#1.Determination of transcript ends on  DNA "+" strand
  t1 = read.table(paste("couv",f,"_sens.txt",sep=""), sep=" ", stringsAsFactors=FALSE)
  colnames(t1)=c("Coord","counts_s")
  t1$Coord=as.numeric(t1$Coord)
  t1$counts_s=as.numeric(t1$counts_s)
#1a.characterization of regions covered by no read; distance with the next sequence covered by reads
Coordnp1=t1[-1,1]
Coordnp1=c(Coordnp1,Genlength)
t1=cbind(t1,Coordnp1)
t1$dist1=t1$Coordnp1-t1$Coord
#1b.completes with missing genome positions with the AnnTable
t2=merge(t1,TableAnn, by="Coord", all=T)
t2$counts_s[is.na(t2$counts_s)]=0
#1c.Determines the number of reads at position n-30
countsposm30=t2[-c((Genlength-29):Genlength),2]
countsposm30=c(0,0,0,0,0,0,0,0,0,0,0,0,0,0,0,0,0,0,0,0,0,0,0,0,0,0,0,0,0,0,countsposm30)
t3=cbind(t2,countsposm30)
t3$dist1[is.na(t3$dist1)]=1
#1d.Determines the number of reads at position n+10
countsposp10=t3[-c(1:10),2]
countsposp10=c(countsposp10,1,1,1,1,1,1,1,1,1,1)
t3=cbind(t3,countsposp10)
#1e.calculates the ratio Fc corresponding to the ratio of the number of reads at position n+10 to the number of reads at position n
t3$Fc=t3$countsposp10/(t3$counts_s +1)
#1f.fitering on distance
tsensfiltdist=t3[t3$dist1 >15 & t3$counts_s < t3$countsposm30 & t3$countsposm30 >4,]
#1g. filtering on Fc ratio 
endssensfilt1=t3[t3$Fc<0.25 & t3$counts_s>4,]
endssensfilt1$Coord2=c(endssensfilt1[-1,1],Genlength)
endssensfilt1$dist2=endssensfilt1$Coord2 - endssensfilt1$Coord
endssensfilt1$dist2[is.na(endssensfilt1$dist2)]=0
tsensfiltratio=endssensfilt1[endssensfilt1$dist2 > 10,]
#1h.merges information from meth1 and meth2 and filters on intergenic positions
tsensfilt=merge(tsensfiltdist,tsensfiltratio, by="Coord", all=TRUE)
tsensfilt[is.na(tsensfilt[,7]),7]="n"
tsensfilt[is.na(tsensfilt[,16]),16]="n"
tsensfiltinter=tsensfilt[(tsensfilt[,7]=="I" |tsensfilt[,16]=="I"),]
#1i.writes a table
write.table(tsensfiltinter, paste(f,"sensIntergenic.txt", sep=""), sep="\t")


  
#2.Determination of transcript ends on  DNA "-" strand
t1 = read.table(paste("couv",f,"_rev.txt",sep=""), sep=" ", stringsAsFactors=FALSE)
colnames(t1)=c("Coord","counts_r")
t1$Coord=as.numeric(t1$Coord)
t1$counts_r=as.numeric(t1$counts_r)
#2a.characterization of regions covered by no read; distance with the next sequence covered by reads
lnr=length(t1[,1])
Coordnm1=t1[-lnr,1]	
Coordnm1=c(1,Coordnm1)
t1=cbind(t1,Coordnm1)
t1$dist1=t1$Coord-t1$Coordnm1
#2b.Completes with missing genome positions with the AnnTable
t2=merge(t1,TableAnn, by="Coord", all=T)
t2$counts_r[is.na(t2$counts_r)]=0
#2c.Determines the number of reads at position n+30
countsposp30=t2[-c(1:30),2]
countsposp30=c(countsposp30,0,0,0,0,0,0,0,0,0,0,0,0,0,0,0,0,0,0,0,0,0,0,0,0,0,0,0,0,0,0)
t3=cbind(t2,countsposp30)
t3$dist1[is.na(t3$dist1)]=1
#2d.Determines the number of reads at position n-10
countsposm10=t3[-c((Genlength-9):Genlength),2]
countsposm10=c(1,1,1,1,1,1,1,1,1,1,countsposm10)
t3=cbind(t3,countsposm10)
#2e.calculates the ratio Fc corresponding to the ratio of the number of reads at position n-10 to the number of reads at position n
t3$Fc=t3$countsposm10/(t3$counts_r +1)
#2f.fitering on distance
trevfiltdist=t3[t3$dist1 >15 & t3$counts_r < t3$countsposp30 & t3$countsposp30 > 4,]
#2g. filtering on Fc ratio
endsrevfilt1=t3[t3$Fc<0.25 & t3$counts_r>4,]
endsrevfilt1$Coord2=c(1,endsrevfilt1[-(nrow(endsrevfilt1)),1])
endsrevfilt1$dist2=endsrevfilt1$Coord - endsrevfilt1$Coord2
endsrevfilt1$dist2[is.na(endsrevfilt1$dist2)]=0
trevfiltratio=endsrevfilt1[endsrevfilt1$dist2 > 10,]
#2h.merges information from meth1 and meth2 and filters on intergenic positions
trevfilt=merge(trevfiltdist,trevfiltratio, by="Coord", all=TRUE)
trevfilt[is.na(trevfilt[,7]),7]="n"
trevfilt[is.na(trevfilt[,16]),16]="n"
trevfiltinter=trevfilt[(trevfilt[,7]=="I" |trevfilt[,16]=="I"),]
#2i.writes a table
write.table(trevfiltinter,paste(f, "revfiltinter.txt", sep=""), sep="\t")

#3: merges information of both strands
ttermtot=merge(tsensfiltinter,trevfiltinter, by="Coord", all=TRUE)
ttermtot=ttermtot[,c(1,5,6,14,15,25,26,34,35,2,4,8,11,19,17,22,24,28,31,39,37)]
colnames(ttermtot)=c("Coord" , "Ann_Tt_s" , "OrCDS_Tt-s" , "Ann_Tp_s" , "OrCDS_Tp-s" , "Ann_Tt_r" , "OrCDS_Tt-r" , "Ann_Tp_r" , "OrCDS_Tt-r" , "Tt-s-Counts" , "Tt-s-dist" , "Tt-s-Countsn-30" , "Tp-s-Counts" , "Tp-s-Fc" , "Tp-s-Countsn-30" , "Tt-r-Counts" , "Tt-r-dist" , "Tt-r-Countsn+30" , "Tp-r-Counts" , "Tp-r-Fc" , "Tp-r-Countsn+30")
write.table(ttermtot,paste(f,"termtotfin.txt", sep=""), sep="\t")
}


#where:
#"Ann_Tt_s" , : Total termination, + strand,annotation of surrounding CDS
#"OrCDS_Tt-s" , : Total termination,+ strand, orientation of surrounding CDS
#"Ann_Tp_s" , : Partial termination, + strand,annotation of surrounding CDS
#"OrCDS_Tp-s" , : Partial termination, + strand, orientation of surrounding CDS
#"Ann_Tt_r" , : Total termination, - strand,annotation of surrounding CDS
#"OrCDS_Tt-r" , : Total termination,- strand, orientation of surrounding CDS
#"Ann_Tp_r" , : Partial termination, - strand,annotation of surrounding CDS
#"OrCDS_Tt-r" , : Partial termination, - strand, orientation of surrounding CDS
#"Tt-s-Counts" , : Total termination, + strand, Counts
#"Tt-s-dist" , : Total termination, + strand, length of the downstream non covered region
#"Tt-s-Countsn-30" , : Total termination, + strand, counts at position -30
#"Tp-s-Counts" , : Partial termination, + strand, Counts
#"Tp-s-Fc" , : Partial termination, + strand, ratio of counts at position n+10 to position n
#"Tp-s-Countsn-30" , : Partial termination, + strand, counts at position -30
#"Tt-r-Counts" , : Total termination, - strand, Counts
#"Tt-r-dist" , : Total termination, - strand, length of the downstream non covered region
#"Tt-r-Countsn+30" , : Total termination, - strand, counts at position -30
#"Tp-r-Counts" , : Partial termination, - strand, Counts
#"Tp-r-Fc" , : Partial termination, - strand, ratio of counts at position n-10 to position n
#"Tp-r-Countsn+30": Partial termination, - strand, counts at position +30


#------------------------------------------------------------------------------------------------
#table Infogen
#------------------------------------------------------------------------------------------------
seqref;SP119.fa
Genlength;1877450


#------------------------------------------------------------------------------------------------
#table soft.txt
#------------------------------------------------------------------------------------------------
soft;path
bowtie;"/Applications/bowtie-1.1.2/bowtie"
samtools;"/Applications/samtools-1.3.1/samtools"

#------------------------------------------------------------------------------------------------
#table RunInfo.txt
#------------------------------------------------------------------------------------------------
Sample;FileName;Group        
119_1;/Users/ichupin/Documents/pyogenes/TSSpyogenes/terminateurs/Reads/119-1_tr.fastq.gz;119
119_2;/Users/ichupin/Documents/pyogenes/TSSpyogenes/terminateurs/Reads/119_2_tr.fastq.gz;119
119_3;/Users/ichupin/Documents/pyogenes/TSSpyogenes/terminateurs/Reads/119_3_tr.fastq.gz;119
119Mg_1;/Users/ichupin/Documents/pyogenes/TSSpyogenes/terminateurs/Reads/119_1Mg_tr.fastq.gz;119Mg
119Mg_2;/Users/ichupin/Documents/pyogenes/TSSpyogenes/terminateurs/Reads/119_2Mg_tr.fastq.gz;119Mg
119Mg_3;/Users/ichupin/Documents/pyogenes/TSSpyogenes/terminateurs/Reads/119_3Mg_tr.fastq.gz;119Mg

#------------------------------------------------------------------------------------------------
#table CDS.txt
#------------------------------------------------------------------------------------------------
202;1557;+;SP119_0001
1712;2848;+;SP119_0002
2923;3120;+;SP119_0003
3450;4565;+;SP119_0004
4635;5204;+;SP119_0005
5207;8710;+;SP119_0006
8872;9144;+;SP119_0007
9131;9502;+;SP119_0008
9499;9624;+;SP119_0009
9637;10923;+;SP119_0010
10920;12206;+;SP119_0011
12211;12753;+;SP119_0012
12775;14754;+;SP119_0013
15079;16470;+;SP119_0014
31134;32330;+;SP119_0015
32583;33545;+;SP119_0016
33731;34486;+;SP119_0017
34589;35596;+;SP119_0018
35589;35831;+;SP119_0019
35982;36686;+;SP119_0020
36810;40535;+;SP119_0021
40696;42150;+;SP119_0022
42178;43200;+;SP119_0023
43368;43922;+;SP119_0024
44106;45653;+;SP119_0025
45711;46835;-;SP119_0026
47088;48353;+;SP119_0027
48631;49122;+;SP119_0028
49109;50182;+;SP119_0029
50209;51852;+;SP119_0030
51870;53162;+;SP119_0031
53294;54205;+;SP119_0032
54431;55429;+;SP119_0033
55567;56004;+;SP119_0034
56027;56428;+;SP119_0035
56425;58200;+;SP119_0036
58509;61151;+;SP119_0037
61403;62419;+;SP119_0038
62807;64099;+;SP119_0039
64300;64608;+;SP119_0040
64824;65450;+;SP119_0041
65474;66097;+;SP119_0042
66097;66393;+;SP119_0043
66411;67244;+;SP119_0044
67383;67661;+;SP119_0045
67677;68021;+;SP119_0046
68034;68687;+;SP119_0047
68691;69104;+;SP119_0048
69114;69320;+;SP119_0049
69346;69606;+;SP119_0050
69631;69999;+;SP119_0051
70078;70383;+;SP119_0052
70407;70949;+;SP119_0053
70965;71150;+;SP119_0054
71301;71699;+;SP119_0055
71902;72438;+;SP119_0056
72543;72899;+;SP119_0057
72918;73412;+;SP119_0058
73427;73609;+;SP119_0059
73823;74263;+;SP119_0060
74280;75584;+;SP119_0061
75734;76372;+;SP119_0062
76490;76708;+;SP119_0063
76734;76850;+;SP119_0064
76868;77233;+;SP119_0065
77251;77634;+;SP119_0066
77680;78618;+;SP119_0067
78633;79019;+;SP119_0068
86263;86448;+;SP119_0069
87086;87223;+;SP119_0070
87769;88212;+;SP119_0073
88216;88935;+;SP119_0074
88928;89743;+;SP119_0075
89783;90166;-;SP119_0076
90217;91473;-;SP119_0077
91577;93877;+;SP119_0078
94141;97707;+;SP119_0079
97798;101439;+;SP119_0080
101591;101956;+;SP119_0081
102049;102987;+;SP119_0082
102971;103957;+;SP119_0083
103959;104285;+;SP119_0084
104260;104688;+;SP119_0085
104693;104929;+;SP119_0086
104922;105356;+;SP119_0087
105340;105666;+;SP119_0088
105764;106717;+;SP119_0089
106776;107972;+;SP119_0090
108159;108467;+;SP119_0091
108550;109320;-;SP119_0092
109368;110435;-;SP119_0093
110545;110709;-;SP119_0094
110900;111184;+;SP119_0095
111181;111498;+;SP119_0096
111516;112142;+;SP119_0097
112294;112689;+;SP119_0098
112949;113590;-;SP119_0099
113610;114587;-;SP119_0100
114574;115446;-;SP119_0101
115593;117086;-;SP119_0102
117349;119622;+;SP119_0103
119615;120172;+;SP119_0104
120205;121227;+;SP119_0105
121237;121950;+;SP119_0106
121972;122619;+;SP119_0107
122806;124128;-;SP119_0108
124091;124318;-;SP119_0109
124369;124719;-;SP119_0110
124700;124813;-;SP119_0111
125023;125778;+;SP119_0112
125972;126637;-;SP119_0113
126986;128392;+;SP119_0114
128460;128855;-;SP119_0115
128951;129370;-;SP119_0116
129491;130675;+;SP119_0117
130687;131346;+;SP119_0118
131349;131996;+;SP119_0119
132118;132798;-;SP119_0120
132972;133337;+;SP119_0121
133374;134393;+;SP119_0122
134848;135168;+;SP119_0123
135158;137179;+;SP119_0124
137181;137660;+;SP119_0125
137728;138312;+;SP119_0126
138328;139326;+;SP119_0127
139323;139643;+;SP119_0128
139844;141619;+;SP119_0129
141620;143035;+;SP119_0130
143080;143706;+;SP119_0131
143826;145088;-;SP119_0132
145101;145979;-;SP119_0133
146417;147709;+;SP119_0134
148036;149079;+;SP119_0135
149252;149791;+;SP119_0136
150162;151517;+;SP119_0137
151522;152007;+;SP119_0138
152022;153746;+;SP119_0139
154001;154432;+;SP119_0140
154618;154854;-;SP119_0141
155264;155431;-;SP119_0142
156128;156274;+;SP119_0143
156387;157526;+;SP119_0144
157737;160238;+;SP119_0145
160545;161978;+;SP119_0146
162049;162327;+;SP119_0147
162450;162935;+;SP119_0148
163026;163688;+;SP119_0149
163693;164556;+;SP119_0150
164558;165262;+;SP119_0151
165587;167233;+;SP119_0152
167486;168577;+;SP119_0153
169065;170261;+;SP119_0154
170277;172004;+;SP119_0155
172135;174777;+;SP119_0156
174964;175419;+;SP119_0157
175471;175938;+;SP119_0158
176095;176394;+;SP119_0159
176616;177950;+;SP119_0160
177943;178473;+;SP119_0161
178466;178675;+;SP119_0162
178802;178981;-;SP119_0163
179057;179626;-;SP119_0164
179659;179874;-;SP119_0165
180030;181340;-;SP119_0166
181564;182436;+;SP119_0167
182736;183542;-;SP119_0168
183563;184078;-;SP119_0169
184164;185027;-;SP119_0170
185246;186388;+;SP119_0171
186605;186916;+;SP119_0172
186920;187459;+;SP119_0173
187599;188378;+;SP119_0174
188378;188893;+;SP119_0175
189507;190727;-;SP119_0176
191139;191843;+;SP119_0177
192299;193648;+;SP119_0180
193997;195505;-;SP119_0181
196060;197193;+;SP119_0182
197518;198189;+;SP119_0183
198288;199187;-;SP119_0184
199220;200236;-;SP119_0185
200534;200983;+;SP119_0186
200976;202682;+;SP119_0187
202685;204469;+;SP119_0188
204587;205354;+;SP119_0189
205464;205910;+;SP119_0190
205991;207352;+;SP119_0191
207541;208038;+;SP119_0192
208169;208879;+;SP119_0193
209061;210506;+;SP119_0194
210901;212247;+;SP119_0195
212244;213527;+;SP119_0196
213531;214271;+;SP119_0197
214811;215170;+;SP119_0198
215154;215963;+;SP119_0199
215975;216889;+;SP119_0200
217204;217338;+;SP119_0201
217612;218316;+;SP119_0202
218365;219684;+;SP119_0203
219685;220674;+;SP119_0204
220687;221517;+;SP119_0205
221674;222336;+;SP119_0206
222348;223262;+;SP119_0207
223284;224222;+;SP119_0208
224333;225163;-;SP119_0209
225448;226239;+;SP119_0210
226232;226801;+;SP119_0211
226915;227787;+;SP119_0212
228211;229083;+;SP119_0213
229093;229755;+;SP119_0214
229748;230380;+;SP119_0215
230382;231653;+;SP119_0216
231643;232581;+;SP119_0217
232848;233687;+;SP119_0218
233678;236299;+;SP119_0219
236507;236920;+;SP119_0220
236941;237411;+;SP119_0221
237778;239856;+;SP119_0222
240204;241214;+;SP119_0223
241440;241556;-;SP119_0224
241698;242438;-;SP119_0225
242431;243999;-;SP119_0226
244197;246095;+;SP119_0227
246161;247000;+;SP119_0228
247146;247907;+;SP119_0229
247914;249083;+;SP119_0230
249205;249975;+;SP119_0231
250070;251332;+;SP119_0232
251363;252589;+;SP119_0233
252576;253055;+;SP119_0234
253048;254466;+;SP119_0235
254618;255799;-;SP119_0236
255967;257199;-;SP119_0237
257530;259500;+;SP119_0238
259565;261067;+;SP119_0239
261067;261993;+;SP119_0240
262002;263072;+;SP119_0241
263065;263988;+;SP119_0242
270372;270857;+;SP119_0243
271468;272172;+;SP119_0244
272132;272590;+;SP119_0245
272753;273280;+;SP119_0246
273280;274398;+;SP119_0247
274423;274731;+;SP119_0248
274800;275432;+;SP119_0249
275429;276022;+;SP119_0250
276046;276399;+;SP119_0251
276447;277190;+;SP119_0252
277444;278550;+;SP119_0253
279032;279748;+;SP119_0254
279951;280793;+;SP119_0255
281122;281967;+;SP119_0256
282217;283281;+;SP119_0257
283282;283974;+;SP119_0258
284028;285398;-;SP119_0259
285632;286846;+;SP119_0260
286901;287575;-;SP119_0261
287585;288961;-;SP119_0262
289046;289759;-;SP119_0263
289909;290466;+;SP119_0264
290513;291409;+;SP119_0265
291643;292176;+;SP119_0266
292443;293129;+;SP119_0267
293135;294637;+;SP119_0268
294852;295346;+;SP119_0269
295330;296505;+;SP119_0270
296506;297408;+;SP119_0271
297471;298781;+;SP119_0272
298988;302086;+;SP119_0273
302329;302931;+;SP119_0274
302971;304299;+;SP119_0275
304345;304827;+;SP119_0276
304945;306513;+;SP119_0277
306586;307068;+;SP119_0278
307691;308614;-;SP119_0279
308696;308974;-;SP119_0280
309129;310262;-;SP119_0281
310560;311297;+;SP119_0282
311336;311836;+;SP119_0283
311851;312540;+;SP119_0284
312718;312960;+;SP119_0285
313138;313932;+;SP119_0286
313929;314915;+;SP119_0287
314894;315415;+;SP119_0288
315412;315873;+;SP119_0289
315870;316616;+;SP119_0290
316616;317317;+;SP119_0291
317314;317865;+;SP119_0292
317988;318710;+;SP119_0293
318707;318970;+;SP119_0294
319148;319696;+;SP119_0295
320007;320570;+;SP119_0296
320575;321225;+;SP119_0297
321518;322438;+;SP119_0298
322477;323031;+;SP119_0299
323164;324498;+;SP119_0300
324576;325367;+;SP119_0301
325498;326433;+;SP119_0302
326509;327162;+;SP119_0303
327207;328244;-;SP119_0304
328205;329236;-;SP119_0305
329247;330179;-;SP119_0306
330205;330987;-;SP119_0307
331233;332678;-;SP119_0308
332766;334400;+;SP119_0309
334568;335197;+;SP119_0310
335166;335300;+;SP119_0311
335421;336011;+;SP119_0312
336503;336778;+;SP119_0313
337027;337662;+;SP119_0314
337680;338555;+;SP119_0315
338574;338813;+;SP119_0316
338902;339063;+;SP119_0317
339218;339541;+;SP119_0318
339546;340409;+;SP119_0319
340436;340828;+;SP119_0320
340875;341504;-;SP119_0321
341803;342159;+;SP119_0322
342233;343060;-;SP119_0323
343294;344475;+;SP119_0324
344647;344766;+;SP119_0325
344738;349681;+;SP119_0326
350170;350349;+;SP119_0327
350452;351159;+;SP119_0328
351402;353399;+;SP119_0329
353894;354907;+;SP119_0330
354911;355399;+;SP119_0331
355366;357546;+;SP119_0332
357749;358501;-;SP119_0333
358495;358602;-;SP119_0333b
358960;359496;+;SP119_0334
359770;360021;+;SP119_0336
360115;360747;-;SP119_0337
361426;361746;+;SP119_0338
362059;362757;-;SP119_0339
363005;363619;-;SP119_0340
363980;364216;+;SP119_0341
364209;364907;+;SP119_0342
364983;365942;+;SP119_0343
366275;367612;+;SP119_0344
367785;369167;+;SP119_0345
369198;369752;+;SP119_0346
369752;370003;+;SP119_0347
370023;370718;+;SP119_0348
370869;371210;+;SP119_0349
371311;371958;-;SP119_0350
372104;373036;+;SP119_0351
373100;373825;+;SP119_0352
373826;374680;+;SP119_0353
374828;375634;-;SP119_0354
375851;378256;+;SP119_0355
378326;378679;-;SP119_0356
378923;379348;+;SP119_0357
379454;380143;+;SP119_0358
380466;381194;+;SP119_0359
381223;381780;+;SP119_0360
381889;382746;+;SP119_0361
382819;383328;+;SP119_0362
383325;383540;+;SP119_0363
383696;384865;+;SP119_0364
385179;386951;+;SP119_0365
387110;388162;+;SP119_0366
388208;388783;+;SP119_0367
388942;389439;+;SP119_0368
389420;389827;+;SP119_0369
389947;390843;+;SP119_0370
390863;391339;+;SP119_0371
391644;391898;-;SP119_0372
392296;392541;+;SP119_0373
392556;392738;+;SP119_0374
393047;393196;-;SP119_0375
393193;393615;-;SP119_0376
393966;394097;+;SP119_0377
394162;394362;+;SP119_0378
394656;394850;+;SP119_0379
395343;396338;+;SP119_0380
396431;396829;+;SP119_0381
397177;397446;-;SP119_0382
398360;398428;-;SP119_0383b
398517;399383;+;SP119_0383
399555;400382;+;SP119_0384
400379;400972;+;SP119_0385
401162;402664;+;SP119_0386
402786;403979;+;SP119_0387
404168;404404;+;SP119_0388
404501;406831;+;SP119_0389
406834;407301;+;SP119_0390
407316;408026;+;SP119_0391
408142;408789;-;SP119_0392
408839;409765;-;SP119_0393
409765;410448;-;SP119_0394
410659;411585;-;SP119_0395
411730;412107;-;SP119_0396
412118;412783;-;SP119_0397
412832;413917;-;SP119_0398
414091;415092;+;SP119_0399
415223;416221;+;SP119_0400
416223;417557;+;SP119_0401
417979;419922;+;SP119_0402
420063;421055;+;SP119_0403
421057;421875;+;SP119_0404
421877;422662;+;SP119_0405
423407;424555;+;SP119_0406
424512;425759;+;SP119_0407
425854;426849;+;SP119_0408
427011;427721;+;SP119_0409
427714;429066;+;SP119_0410
429070;429879;+;SP119_0411
430323;431015;+;SP119_0412
431016;434555;+;SP119_0413
434808;435659;-;SP119_0414
435739;435810;+;SP119_0414b
435933;436805;+;SP119_0415
436802;437638;+;SP119_0416
437640;438374;+;SP119_0417
438367;439353;+;SP119_0418
439363;440562;+;SP119_0419
440546;441514;+;SP119_0420
441569;442558;+;SP119_0421
443251;444408;+;SP119_0422
444493;445701;+;SP119_0423
445804;446013;-;SP119_0424
446003;446848;-;SP119_0425
446933;447661;-;SP119_0426
447652;447876;-;SP119_0427
447876;448760;-;SP119_0428
449016;449318;+;SP119_0429
449318;449623;+;SP119_0430
449642;449914;+;SP119_0431
450019;450471;+;SP119_0432
450513;450851;+;SP119_0433
451265;451606;+;SP119_0434
451630;452454;+;SP119_0435
452432;453715;+;SP119_0436
453691;454659;+;SP119_0437
454992;455891;+;SP119_0438
456344;457057;-;SP119_0439
457105;457380;-;SP119_0440
457685;458482;+;SP119_0441
458486;459310;+;SP119_0442
459310;460860;+;SP119_0443
460914;462281;-;SP119_0444
462609;463451;+;SP119_0445
463453;465315;+;SP119_0446
465334;466758;+;SP119_0447
466857;467672;-;SP119_0448
467672;468574;-;SP119_0449
468722;468877;-;SP119_0450
469111;471243;+;SP119_0451
471230;471667;+;SP119_0452
471731;472003;+;SP119_0453
472368;473300;+;SP119_0454
473297;474076;+;SP119_0455
474098;474505;+;SP119_0456
474498;474926;+;SP119_0457
475085;475369;-;SP119_0458
475568;476494;+;SP119_0459
476585;477871;+;SP119_0460
478081;478293;+;SP119_0462
478390;478530;-;SP119_0463
478666;480159;-;SP119_0464
480333;481235;+;SP119_0465
481343;481966;-;SP119_0466
482307;482639;-;SP119_0468
482867;483430;-;SP119_0469
483699;484547;-;SP119_0470
484872;485375;+;SP119_0471
485359;485745;+;SP119_0472
485791;486270;-;SP119_0473
486263;488062;-;SP119_0474
488257;491019;+;SP119_0475
491189;492463;+;SP119_0476
492817;494013;+;SP119_0478
494254;495012;+;SP119_0479
495111;496346;-;SP119_0480
496333;497559;-;SP119_0481
497559;498368;-;SP119_0482
498519;498752;-;SP119_0483
498824;500125;-;SP119_0484
500207;500593;+;SP119_0485
500824;503505;+;SP119_0486
503589;504584;-;SP119_0487
504648;506555;-;SP119_0488
506642;507463;-;SP119_0489
507450;508232;-;SP119_0490
508251;508739;-;SP119_0491
508775;509974;-;SP119_0492
509974;510411;-;SP119_0493
510747;511541;+;SP119_0494
511566;512207;+;SP119_0495
512236;513237;+;SP119_0496
513242;513877;+;SP119_0497
514173;514823;+;SP119_0498
515515;516639;+;SP119_0499
516793;517806;+;SP119_0500
517825;518517;+;SP119_0501
518510;519439;+;SP119_0502
519749;520384;-;SP119_0503
520615;521229;+;SP119_0504
521529;523988;+;SP119_0506
524323;525516;+;SP119_0507
525537;526883;+;SP119_0508
527297;528187;+;SP119_0509
528184;529161;+;SP119_0510
529158;530069;+;SP119_0511
530246;531661;-;SP119_0512
531785;532150;-;SP119_0513
532177;532938;-;SP119_0514
533122;533352;+;SP119_0515
533421;533558;+;SP119_0516
533560;533685;+;SP119_0517
533682;533909;+;SP119_0518
533909;535228;+;SP119_0519
535243;536334;+;SP119_0520
536374;536796;+;SP119_0521
536798;537532;+;SP119_0522
537554;538189;+;SP119_0523
538189;539772;+;SP119_0524
539782;540411;+;SP119_0525
540401;542674;+;SP119_0526
542952;543170;+;SP119_0527
543163;543558;+;SP119_0528
543555;543776;+;SP119_0529
543779;544051;+;SP119_0530
544054;544389;+;SP119_0531
544379;544567;+;SP119_0532
544580;544981;+;SP119_0533
544981;545616;+;SP119_0534
545881;546318;+;SP119_0535
546480;547646;+;SP119_0536
547989;548465;+;SP119_0537
548548;549759;+;SP119_0538
549773;551275;+;SP119_0539
551280;552773;+;SP119_0540
552773;553000;+;SP119_0541
553087;553353;+;SP119_0542
553479;554093;+;SP119_0543
554097;554915;+;SP119_0544
554969;555385;+;SP119_0545
555375;555707;+;SP119_0546
555707;556063;+;SP119_0547
556060;556458;+;SP119_0548
556458;556943;+;SP119_0549
556982;557416;+;SP119_0550
557420;558001;+;SP119_0551
557991;561251;+;SP119_0552
561248;561964;+;SP119_0553
561961;564105;+;SP119_0554
564102;565223;+;SP119_0555
565236;567149;+;SP119_0556
567327;567944;+;SP119_0557
567954;568229;+;SP119_0558
568226;568453;+;SP119_0559
568569;569771;+;SP119_0560
569839;570546;-;SP119_0561
570657;571415;-;SP119_0562
571727;573148;+;SP119_0563
573297;574844;+;SP119_0564
574992;575714;+;SP119_0565
575733;576932;+;SP119_0566
577029;577289;-;SP119_0567
577404;578345;-;SP119_0568
578739;579188;+;SP119_0569
579364;579648;+;SP119_0570
579641;580903;+;SP119_0571
581018;581365;+;SP119_0572
582377;582937;+;SP119_0573
582938;584890;+;SP119_0574
585258;586982;+;SP119_0575
587114;587572;-;SP119_0576
587799;589106;+;SP119_0577
589632;590222;-;SP119_0578
590271;590522;-;SP119_0579
591537;592424;-;SP119_0581
592896;599075;+;SP119_0582
599940;600101;+;SP119_0583
600323;601273;+;SP119_0584
601270;602328;+;SP119_0585
602348;603706;+;SP119_0586
603681;604352;+;SP119_0587
604349;605032;+;SP119_0588
605055;605978;+;SP119_0589
605987;607114;+;SP119_0590
607111;608229;+;SP119_0591
608800;611532;+;SP119_0592
611810;612310;+;SP119_0593
612504;614462;+;SP119_0594
614476;615498;+;SP119_0595
615891;616088;+;SP119_0596
616123;616839;+;SP119_0597
616857;617351;+;SP119_0598
617351;617887;+;SP119_0599
617903;619411;+;SP119_0600
619427;620302;+;SP119_0601
620464;621870;+;SP119_0602
621883;622299;+;SP119_0603
622586;622822;+;SP119_0604
622887;624158;+;SP119_0605
624162;624350;+;SP119_0606
624386;624925;+;SP119_0607
625208;626251;+;SP119_0608
626461;628866;+;SP119_0609
628976;629353;+;SP119_0610
629346;629732;+;SP119_0611
629805;630881;+;SP119_0612
630891;631559;+;SP119_0613
631661;632578;-;SP119_0614
632729;635944;+;SP119_0615
635905;639573;+;SP119_0616
639713;640525;+;SP119_0617
640666;640842;+;SP119_0618
640970;641332;-;SP119_0619
641463;643277;+;SP119_0620
643286;644395;+;SP119_0621
644631;644969;+;SP119_0622
645107;645961;+;SP119_0623
646080;647234;+;SP119_0624
647224;648156;+;SP119_0625
648159;648962;+;SP119_0626
648962;650167;+;SP119_0627
650192;651199;+;SP119_0628
651196;652941;+;SP119_0629
652938;655412;+;SP119_0630
655591;656286;+;SP119_0631
656288;656629;+;SP119_0632
656622;657908;+;SP119_0633
657889;659385;+;SP119_0634
659479;660702;+;SP119_0635
660743;661231;+;SP119_0636
661218;661415;-;SP119_0637
661464;661940;+;SP119_0638
661955;662635;+;SP119_0639
662797;663327;+;SP119_0640
663369;663566;+;SP119_0641
663625;663984;+;SP119_0642
664275;666485;-;SP119_0643
666593;667756;+;SP119_0644
667753;668439;+;SP119_0645
668533;669699;+;SP119_0646
669760;670101;+;SP119_0647
670322;671674;+;SP119_0648
671762;673030;-;SP119_0649
673060;673500;-;SP119_0650
673735;674877;+;SP119_0651
674889;676103;+;SP119_0652
676240;677433;+;SP119_0653
677647;677961;+;SP119_0654
677973;678299;+;SP119_0655
678327;678620;+;SP119_0656
678968;679882;+;SP119_0657
679879;680337;+;SP119_0658
680327;681217;+;SP119_0659
681613;682134;+;SP119_0660
682150;683409;+;SP119_0661
683470;684405;+;SP119_0662
684449;685531;+;SP119_0663
685757;688933;+;SP119_0664
689140;690411;+;SP119_0665
690435;691121;+;SP119_0666
691133;692353;+;SP119_0667
692607;694340;+;SP119_0668
694467;694739;+;SP119_0669
694749;694988;+;SP119_0670
695899;698925;+;SP119_0671
698945;699346;+;SP119_0672
699526;700401;-;SP119_0673
700537;701058;+;SP119_0674
701273;701791;+;SP119_0675
701781;702512;+;SP119_0676
702512;703504;+;SP119_0677
703682;704740;+;SP119_0678
704753;705676;+;SP119_0679
705932;706645;+;SP119_0680
706642;707553;+;SP119_0681
707550;709496;+;SP119_0682
709589;710188;+;SP119_0683
710340;711047;+;SP119_0684
711104;711322;-;SP119_0685
711619;711828;-;SP119_0686
712003;713022;-;SP119_0687
713521;713697;+;SP119_0689
713925;714305;+;SP119_0690
714305;715153;+;SP119_0691
715278;716486;+;SP119_0692
716483;718360;+;SP119_0693
719252;719662;+;SP119_0694
719744;721756;-;SP119_0695
721976;722626;+;SP119_0696
722629;723297;+;SP119_0697
723306;724538;+;SP119_0698
724832;725710;+;SP119_0699
725692;726636;+;SP119_0700
726629;727636;+;SP119_0701
727629;728618;+;SP119_0702
728848;730125;-;SP119_0703
730112;731287;-;SP119_0704
731496;732335;+;SP119_0705
732415;732912;+;SP119_0706
732932;733102;+;SP119_0707
733232;734461;+;SP119_0708
734471;735070;+;SP119_0709
735218;735961;+;SP119_0710
736019;738118;-;SP119_0711
738497;739180;+;SP119_0712
739257;740468;+;SP119_0713
740487;740927;+;SP119_0714
740911;741720;+;SP119_0715
742383;743096;+;SP119_0716
743089;743877;+;SP119_0717
743956;744861;-;SP119_0718
745083;745619;+;SP119_0719
745896;746588;+;SP119_0720
746646;747275;+;SP119_0721
747472;748926;+;SP119_0722
749044;749907;+;SP119_0723
749936;750586;+;SP119_0724
750719;751372;+;SP119_0725
751504;752772;+;SP119_0726
752830;753471;-;SP119_0727
753606;755555;+;SP119_0728
755646;758105;+;SP119_0729
758228;759250;+;SP119_0730
759314;759544;+;SP119_0731
759935;761140;+;SP119_0732
761687;761989;-;SP119_0733
762188;763174;+;SP119_0734
763485;763904;+;SP119_0735
764141;765049;+;SP119_0736
765167;765343;-;SP119_0737
765477;766376;+;SP119_0738
766449;767687;+;SP119_0739
767680;768315;+;SP119_0740
768330;769259;+;SP119_0741
769259;770023;+;SP119_0742
770020;772230;+;SP119_0743
772381;772899;+;SP119_0744
772980;773663;+;SP119_0745
773660;774316;+;SP119_0746
774388;775074;+;SP119_0747
775064;775852;+;SP119_0748
775892;776998;+;SP119_0749
777056;777925;+;SP119_0750
777925;778518;+;SP119_0751
778762;779802;+;SP119_0752
780023;780499;+;SP119_0753
780557;781738;+;SP119_0754
781728;782975;+;SP119_0755
783034;784686;-;SP119_0756
785040;786038;+;SP119_0757
786043;786207;+;SP119_0758
786384;787253;+;SP119_0759
787250;788008;+;SP119_0760
788212;789873;+;SP119_0761
790006;790791;+;SP119_0762
790821;791147;+;SP119_0763
791193;793100;+;SP119_0764
793385;794353;+;SP119_0765
794412;795410;+;SP119_0766
795595;797004;+;SP119_0767
797331;799094;+;SP119_0768
799768;802185;-;SP119_0769
802418;803407;+;SP119_0770
803516;804307;-;SP119_0771
804307;805650;-;SP119_0772
805757;806608;+;SP119_0773
806605;807561;+;SP119_0774
807615;808970;+;SP119_0775
809104;809745;+;SP119_0776
809808;810938;+;SP119_0777
810948;811700;+;SP119_0778
811700;812464;+;SP119_0779
812464;813096;+;SP119_0780
813576;817682;+;SP119_0781
817682;818551;+;SP119_0782
818548;818889;+;SP119_0783
818879;819541;+;SP119_0784
819990;820187;+;SP119_0785
820251;820397;+;SP119_0786
820521;822353;+;SP119_0787
822606;823487;+;SP119_0788
823673;824110;+;SP119_0789
824225;825244;+;SP119_0790
825451;825876;+;SP119_0791
825895;826386;+;SP119_0792
826403;827212;+;SP119_0793
827209;828036;+;SP119_0794
828172;829821;+;SP119_0795
829825;830613;+;SP119_0796
830607;831653;+;SP119_0797
831750;832097;+;SP119_0798
832432;832998;+;SP119_0799
833014;833703;+;SP119_0800
833798;835195;+;SP119_0801
835297;837093;+;SP119_0802
837278;837880;+;SP119_0803
838005;839414;+;SP119_0804
839482;840858;-;SP119_0805
841191;841691;+;SP119_0806
841756;842121;+;SP119_0807
842651;843019;+;SP119_0809
843040;843135;+;SP119_0810
843194;843517;+;SP119_0811
843575;843697;+;SP119_0812
843833;844042;+;SP119_0813
844307;845002;+;SP119_0814
845153;845839;+;SP119_0815
845832;847178;+;SP119_0816
847326;847466;+;SP119_0817
847581;848198;+;SP119_0818
848280;848969;+;SP119_0819
848975;849724;+;SP119_0820
849727;850449;+;SP119_0821
850641;850859;+;SP119_0822
852683;853930;+;SP119_0827
854047;855009;-;SP119_0828
855341;856618;+;SP119_0829
856647;857231;+;SP119_0830
857240;858040;+;SP119_0831
858047;858406;+;SP119_0832
858403;858903;+;SP119_0833
859053;859940;+;SP119_0834
859986;861140;+;SP119_0835
861124;861918;+;SP119_0836
861915;862691;+;SP119_0837
862684;863757;+;SP119_0838
863812;864477;-;SP119_0839
864458;865999;-;SP119_0840
866160;867491;+;SP119_0841
867522;868688;+;SP119_0842
868771;869820;-;SP119_0843
870056;870787;+;SP119_0844
870965;872497;+;SP119_0845
872660;873274;+;SP119_0846
873454;874581;+;SP119_0847
874630;875310;+;SP119_0848
875312;876007;-;SP119_0849
876017;876661;-;SP119_0850
876913;877260;-;SP119_0851
877250;878377;-;SP119_0852
878374;879354;-;SP119_0853
879494;880072;-;SP119_0854
880160;880831;+;SP119_0855
880806;881642;+;SP119_0856
881639;882544;+;SP119_0857
882548;883543;+;SP119_0858
883670;884287;+;SP119_0859
884636;885325;-;SP119_0861
885745;886473;+;SP119_0862
886466;887992;+;SP119_0863
888270;889253;+;SP119_0864
889558;890139;+;SP119_0865
890139;891422;+;SP119_0866
891486;892424;-;SP119_0867
892477;892662;-;SP119_0868
892800;893369;+;SP119_0869
893404;894483;+;SP119_0870
894483;895322;+;SP119_0871
895306;895896;+;SP119_0872
895914;896366;+;SP119_0873
896356;897612;+;SP119_0874
897619;898596;+;SP119_0875
898597;899196;+;SP119_0876
899206;900930;+;SP119_0877
900927;902654;+;SP119_0878
902895;904265;+;SP119_0879
904424;905407;-;SP119_0880
905598;908084;+;SP119_0881
908104;908853;+;SP119_0882
908936;909349;+;SP119_0883
909836;909955;+;SP119_0884
909963;910331;+;SP119_0885
910381;911292;-;SP119_0886
911409;912059;-;SP119_0887
912056;912496;-;SP119_0888
912715;913563;+;SP119_0889
913553;914344;+;SP119_0890
914409;915245;+;SP119_0891
915352;917481;+;SP119_0892
917556;918038;-;SP119_0893
918313;918438;-;SP119_0894
918451;918996;+;SP119_0895
919011;920003;+;SP119_0896
920108;920773;+;SP119_0897
920766;921482;+;SP119_0898
921633;922979;+;SP119_0899
923156;924538;+;SP119_0900
924581;924895;+;SP119_0901
924895;925245;+;SP119_0902
925255;926385;+;SP119_0903
926585;927469;-;SP119_0904
927462;928157;-;SP119_0905
928315;929718;-;SP119_0906
930098;930421;+;SP119_0907
930478;930873;+;SP119_0908
930918;932039;+;SP119_0909
932057;932191;+;SP119_0910
932227;932535;+;SP119_0911
932523;933410;+;SP119_0912
933413;934945;+;SP119_0913
934938;935516;+;SP119_0914
935531;936925;+;SP119_0915
937035;938087;-;SP119_0916
938176;938658;-;SP119_0917
939358;940428;-;SP119_0918
940897;941595;+;SP119_0919
941712;943274;-;SP119_0920
943289;943621;-;SP119_0921
943719;944417;-;SP119_0922
944500;945933;-;SP119_0923
946100;947662;+;SP119_0924
947704;948927;-;SP119_0925
949292;950836;-;SP119_0926
950970;951527;-;SP119_0927
951505;952371;-;SP119_0928
952461;953729;+;SP119_0929
954127;954465;-;SP119_0930
954805;956382;-;SP119_0931
956467;958137;-;SP119_0932
958265;959284;-;SP119_0933
959331;960212;-;SP119_0934
960205;961017;-;SP119_0935
961010;961342;-;SP119_0936
961384;962382;-;SP119_0937
962379;963578;-;SP119_0938
963575;964411;-;SP119_0939
964613;965299;+;SP119_0940
965292;965837;+;SP119_0941
965895;966464;+;SP119_0942
966640;968358;+;SP119_0943
968571;969527;-;SP119_0944
969529;970593;-;SP119_0945
970586;972118;-;SP119_0946
972257;973309;-;SP119_0947
973403;973792;-;SP119_0948
974451;975038;-;SP119_0949
975306;976226;+;SP119_0950
976295;976528;+;SP119_0951
976653;977963;-;SP119_0952
977956;978630;-;SP119_0953
978976;981513;-;SP119_0954
981718;982371;-;SP119_0955
982439;983197;-;SP119_0956
983210;984013;-;SP119_0957
984029;984916;-;SP119_0958
984906;985841;-;SP119_0959
985852;986718;-;SP119_0960
986857;988167;-;SP119_0961
988170;988958;-;SP119_0962
988948;989226;-;SP119_0963
989228;989632;-;SP119_0964
989675;990607;-;SP119_0965
990636;991520;-;SP119_0966
991636;992976;-;SP119_0967
993073;994029;-;SP119_0968
994040;994636;-;SP119_0969
994728;997364;-;SP119_0970
997379;998080;-;SP119_0971
998198;998740;+;SP119_0972
998883;999524;-;SP119_0973
999687;1000175;-;SP119_0974
1000186;1000386;-;SP119_0975
1000427;1000966;-;SP119_0976
1000979;1001167;-;SP119_0977
1001178;1001765;-;SP119_0978
1001826;1002074;-;SP119_0979
1002438;1004756;-;SP119_0980
1005285;1006607;+;SP119_0981
1006727;1007962;+;SP119_0982
1008331;1009104;-;SP119_0983
1009474;1010310;-;SP119_0984
1010326;1010955;-;SP119_0985
1010965;1011606;-;SP119_0986
1011712;1012047;-;SP119_0987
1012243;1014057;-;SP119_0988
1014233;1014790;-;SP119_0989
1015008;1016510;-;SP119_0990
1016573;1017586;-;SP119_0991
1017666;1020776;-;SP119_0992
1020961;1021332;+;SP119_0993
1021332;1022030;+;SP119_0994
1022040;1022825;+;SP119_0995
1022952;1023566;-;SP119_0996
1024157;1024345;-;SP119_0997
1024565;1025320;+;SP119_0998
1025442;1026101;-;SP119_0999
1026101;1026322;-;SP119_1000
1026332;1027105;-;SP119_1001
1027116;1027718;-;SP119_1002
1027730;1028494;-;SP119_1003
1028496;1028828;-;SP119_1004
1028828;1029151;-;SP119_1005
1029165;1029287;-;SP119_1006
1029301;1029648;-;SP119_1007
1029659;1031521;-;SP119_1008
1031526;1034966;-;SP119_1009
1034967;1036451;-;SP119_1010
1036452;1038257;-;SP119_1011
1038250;1038708;-;SP119_1012
1038681;1038998;-;SP119_1013
1039011;1039517;-;SP119_1014
1039529;1039939;-;SP119_1015
1039941;1040324;-;SP119_1016
1040333;1040644;-;SP119_1017
1040641;1040985;-;SP119_1018
1040999;1041292;-;SP119_1019
1041305;1042195;-;SP119_1020
1042214;1042783;-;SP119_1021
1042892;1043026;-;SP119_1022
1043028;1043297;-;SP119_1023
1043304;1044212;-;SP119_1024
1044181;1045506;-;SP119_1025
1045506;1046780;-;SP119_1026
1046770;1047150;-;SP119_1027
1047760;1048194;-;SP119_1028
1048480;1048746;-;SP119_1029
1048743;1049267;-;SP119_1030
1049270;1049902;-;SP119_1031
1050185;1050355;-;SP119_1032
1050352;1050588;-;SP119_1033
1050588;1050719;-;SP119_1034
1050830;1051186;-;SP119_1035
1051183;1051623;-;SP119_1036
1051832;1052257;-;SP119_1037
1052250;1052924;-;SP119_1038
1052925;1053407;-;SP119_1039
1053429;1053683;-;SP119_1040
1053664;1054017;-;SP119_1041
1054030;1054167;-;SP119_1042
1054158;1054940;-;SP119_1043
1054927;1055757;-;SP119_1044
1055971;1056432;+;SP119_1045
1056563;1056772;+;SP119_1046
1056882;1057082;-;SP119_1047
1057156;1057542;+;SP119_1048
1057531;1057740;-;SP119_1049
1057794;1058393;+;SP119_1050
1058423;1058581;-;SP119_1051
1058938;1059762;+;SP119_1052
1059798;1060691;+;SP119_1053
1060812;1061900;+;SP119_1054
1062032;1062145;+;SP119_1055
1062263;1062883;+;SP119_1056
1063140;1065404;-;SP119_1057
1065439;1066932;-;SP119_1058
1067047;1068066;-;SP119_1059
1068312;1069559;+;SP119_1060
1069833;1071194;+;SP119_1061
1071194;1072030;+;SP119_1062
1072185;1072985;+;SP119_1063
1073101;1073916;-;SP119_1064
1073938;1074798;-;SP119_1065
1074795;1076102;-;SP119_1066
1076177;1078312;-;SP119_1067
1078338;1080041;-;SP119_1068
1080207;1081466;-;SP119_1069
1082081;1083064;-;SP119_1070
1083095;1084345;-;SP119_1071
1084338;1084577;-;SP119_1072
1084595;1085851;-;SP119_1073
1085848;1087386;-;SP119_1074
1087398;1087541;-;SP119_1075
1087805;1089796;-;SP119_1076
1089989;1092163;+;SP119_1077
1092163;1092903;+;SP119_1078
1093051;1093203;-;SP119_1079
1093200;1094579;-;SP119_1080
1094757;1095206;-;SP119_1081
1095203;1095538;-;SP119_1082
1095541;1095852;-;SP119_1083
1095875;1097869;-;SP119_1084
1097975;1099069;-;SP119_1085
1099078;1100478;-;SP119_1086
1100703;1101398;+;SP119_1087
1101403;1101561;-;SP119_1088
1101630;1102943;-;SP119_1089
1103000;1103128;-;SP119_1090
1103370;1103885;+;SP119_1091
1103906;1104712;+;SP119_1092
1104761;1105492;-;SP119_1093
1105607;1105972;+;SP119_1094
1106092;1107312;-;SP119_1095
1107686;1109170;+;SP119_1096
1109277;1109678;-;SP119_1097
1109763;1110275;-;SP119_1098
1110580;1111935;-;SP119_1099
1112017;1113468;-;SP119_1100
1113676;1114167;-;SP119_1101
1114160;1115443;-;SP119_1102
1115554;1116519;-;SP119_1103
1116521;1117381;-;SP119_1104
1117397;1118680;-;SP119_1105
1118689;1119231;-;SP119_1106
1119469;1120122;-;SP119_1107
1120480;1121739;-;SP119_1108
1121913;1123109;-;SP119_1109
1123646;1126024;-;SP119_1110
1126228;1127169;+;SP119_1111
1127144;1127347;-;SP119_1112
1127442;1129112;-;SP119_1113
1129112;1129609;-;SP119_1114
1129754;1130563;+;SP119_1115
1130616;1130879;-;SP119_1116
1130959;1131585;-;SP119_1117
1131683;1132768;+;SP119_1118
1132879;1134153;-;SP119_1119
1134248;1135675;-;SP119_1120
1135860;1137593;-;SP119_1121
1137598;1137861;-;SP119_1122
1138254;1138472;+;SP119_1123
1138492;1140651;+;SP119_1124
1140984;1141943;+;SP119_1125
1142005;1143231;+;SP119_1126
1143369;1143662;+;SP119_1127
1143695;1143991;+;SP119_1128
1144340;1144525;+;SP119_1129
1144617;1145312;-;SP119_1130
1145331;1146092;-;SP119_1131
1146089;1146304;-;SP119_1132
1146345;1146479;-;SP119_1133
1146665;1149283;-;SP119_1134
1149670;1150725;-;SP119_1135
1150788;1151495;-;SP119_1136
1151561;1152757;-;SP119_1137
1153133;1154938;-;SP119_1138
1154951;1155913;-;SP119_1139
1156208;1156924;-;SP119_1140
1157043;1157747;-;SP119_1141
1157949;1158977;+;SP119_1142
1158984;1160204;+;SP119_1143
1160318;1160908;-;SP119_1144
1160905;1161153;-;SP119_1145
1161138;1161365;-;SP119_1146
1161532;1162137;-;SP119_1147
1162234;1163274;-;SP119_1148
1163345;1165588;-;SP119_1149
1165569;1166231;-;SP119_1150
1166431;1167171;-;SP119_1151
1167289;1168065;+;SP119_1152
1168055;1168333;+;SP119_1153
1168357;1170357;-;SP119_1154
1170485;1172104;-;SP119_1155
1172411;1173955;-;SP119_1156
1174203;1174898;-;SP119_1157
1174978;1176369;-;SP119_1158
1176560;1177606;-;SP119_1159
1177707;1178303;-;SP119_1160
1179102;1179881;-;SP119_1161
1180005;1180547;-;SP119_1162
1180576;1180695;-;SP119_1163
1180708;1181229;-;SP119_1164
1181336;1182031;-;SP119_1165
1182270;1183205;+;SP119_1166
1183260;1183433;-;SP119_1167
1183505;1185367;-;SP119_1168
1185898;1186080;-;SP119_1169
1186313;1187119;+;SP119_1170
1187390;1187824;+;SP119_1171
1187894;1189099;-;SP119_1172
1189215;1189442;-;SP119_1173
1189439;1189714;-;SP119_1174
1189724;1190341;-;SP119_1175
1190338;1190775;-;SP119_1176
1190787;1192655;-;SP119_1177
1192652;1193347;-;SP119_1178
1193344;1195701;-;SP119_1179
1195701;1196072;-;SP119_1180
1196087;1196350;-;SP119_1181
1196361;1196954;-;SP119_1182
1196966;1197301;-;SP119_1183
1197302;1197538;-;SP119_1184
1197531;1197869;-;SP119_1185
1197829;1198251;-;SP119_1186
1198261;1198461;-;SP119_1187
1198461;1199372;-;SP119_1188
1199397;1199858;-;SP119_1189
1199939;1201354;-;SP119_1190
1201464;1201730;-;SP119_1191
1201723;1201902;-;SP119_1192
1201952;1202176;-;SP119_1193
1202182;1203675;-;SP119_1194
1203668;1204936;-;SP119_1195
1204933;1205289;-;SP119_1196
1205438;1205782;-;SP119_1197
1205891;1206310;-;SP119_1198
1206578;1207213;-;SP119_1199
1207215;1207484;-;SP119_1200
1207568;1208080;-;SP119_1201
1208077;1208418;-;SP119_1202
1208596;1208763;-;SP119_1203
1208773;1209570;-;SP119_1204
1209567;1210496;-;SP119_1205
1210499;1210828;-;SP119_1206
1210884;1211090;-;SP119_1207
1211099;1211239;-;SP119_1208
1211236;1211469;-;SP119_1209
1211450;1211839;-;SP119_1210
1212323;1212508;-;SP119_1211
1212510;1212821;-;SP119_1212
1212899;1213084;-;SP119_1213
1213251;1213490;+;SP119_1214
1213632;1214438;+;SP119_1215
1214671;1215387;-;SP119_1216
1215399;1215590;-;SP119_1217
1216226;1216321;+;SP119_1218
1216744;1217091;+;SP119_1219
1217095;1217475;+;SP119_1220
1217487;1217753;+;SP119_1221
1217877;1219019;+;SP119_1222
1219109;1219384;-;SP119_1223
1219483;1220070;-;SP119_1224
1220048;1220890;-;SP119_1225
1220883;1221722;-;SP119_1226
1221950;1222891;-;SP119_1227
1223063;1224724;-;SP119_1228
1224746;1225216;-;SP119_1229
1225203;1226030;-;SP119_1230
1226023;1226895;-;SP119_1231
1226895;1227110;-;SP119_1232
1227088;1228428;-;SP119_1233
1228581;1229435;-;SP119_1234
1229643;1231337;-;SP119_1235
1231515;1232924;-;SP119_1236
1233073;1233807;-;SP119_1237
1233807;1234493;-;SP119_1238
1234620;1234850;-;SP119_1239
1235148;1237430;+;SP119_1240
1237558;1238013;+;SP119_1241
1238064;1238366;+;SP119_1242
1238631;1241432;-;SP119_1243
1241705;1242463;-;SP119_1244
1242473;1243264;-;SP119_1245
1243264;1243518;-;SP119_1246
1243523;1244179;-;SP119_1247
1244191;1244862;-;SP119_1248
1244865;1246184;-;SP119_1249
1246208;1247572;-;SP119_1250
1247784;1248932;-;SP119_1251
1248933;1250015;-;SP119_1252
1250015;1251373;-;SP119_1253
1251743;1251994;-;SP119_1254
1252116;1253957;-;SP119_1255
1254140;1254529;-;SP119_1256
1254539;1255510;-;SP119_1257
1255515;1255718;-;SP119_1258
1255860;1256387;-;SP119_1259
1256615;1257241;+;SP119_1260
1257323;1258402;-;SP119_1261
1258406;1259026;-;SP119_1262
1259474;1260175;-;SP119_1263
1260864;1261901;-;SP119_1264
1261888;1262379;-;SP119_1265
1262369;1262908;-;SP119_1266
1263031;1264023;-;SP119_1267
1264336;1265286;-;SP119_1268
1265306;1266637;-;SP119_1269
1266654;1268147;-;SP119_1270
1268317;1269330;-;SP119_1271
1269370;1269798;-;SP119_1272
1269898;1271133;-;SP119_1273
1271407;1272087;-;SP119_1274
1272229;1272702;+;SP119_1275
1272868;1273584;-;SP119_1276
1273598;1274677;-;SP119_1277
1274750;1276483;-;SP119_1278
1276480;1277220;-;SP119_1279
1277308;1278414;-;SP119_1280
1278457;1279080;-;SP119_1281
1279093;1279803;-;SP119_1282
1280406;1280699;-;SP119_1283
1280710;1281735;-;SP119_1284
1281732;1282406;-;SP119_1285
1282408;1283256;-;SP119_1286
1283261;1285156;-;SP119_1287
1285156;1285884;-;SP119_1288
1286017;1288425;-;SP119_1289
1288579;1291227;-;SP119_1290
1291229;1291792;-;SP119_1291
1291789;1291968;-;SP119_1292
1292393;1292788;-;SP119_1293
1292806;1293060;-;SP119_1294
1293539;1294291;+;SP119_1296
1294347;1295420;+;SP119_1297
1295855;1296160;-;SP119_1298
1296252;1296500;-;SP119_1299
1296553;1297308;-;SP119_1300
1297543;1298421;-;SP119_1301
1298559;1301975;-;SP119_1302
1301995;1303479;-;SP119_1303
1303479;1305203;-;SP119_1304
1305193;1305798;-;SP119_1305
1306104;1307549;-;SP119_1306
1307630;1308556;-;SP119_1307
1308566;1309516;-;SP119_1308
1309712;1310590;+;SP119_1309
1310733;1310855;+;SP119_1310
1311201;1312643;-;SP119_1311
1312667;1314361;-;SP119_1312
1314412;1315452;-;SP119_1313
1315585;1316871;+;SP119_1314
1316886;1319591;+;SP119_1315
1319692;1321047;-;SP119_1316
1321712;1323067;-;SP119_1317
1323182;1323958;+;SP119_1318
1324038;1324571;+;SP119_1319
1332263;1332811;-;SP119_1321
1332891;1333556;-;SP119_1322
1333528;1334853;-;SP119_1323
1334909;1335541;+;SP119_1324
1335669;1336610;+;SP119_1325
1336628;1337005;-;SP119_1326
1337005;1338405;-;SP119_1327
1338442;1339083;-;SP119_1328
1339076;1340080;-;SP119_1329
1340077;1340769;-;SP119_1330
1340892;1342790;-;SP119_1331
1342787;1343527;-;SP119_1332
1343565;1344887;-;SP119_1333
1344877;1345812;-;SP119_1334
1345874;1348258;-;SP119_1335
1348323;1348640;-;SP119_1336
1348656;1349291;-;SP119_1337
1349401;1351008;-;SP119_1338
1351138;1352034;-;SP119_1339
1352236;1353423;+;SP119_1340
1353447;1354097;+;SP119_1341
1354099;1354758;+;SP119_1342
1354791;1355570;+;SP119_1343
1355641;1356972;+;SP119_1344
1357046;1357528;+;SP119_1345
1357673;1359142;-;SP119_1346
1359156;1360310;-;SP119_1347
1360755;1361081;-;SP119_1348
1361203;1361718;-;SP119_1349
1361799;1362398;+;SP119_1350
1362385;1364550;+;SP119_1351
1365017;1366354;-;SP119_1352
1366539;1367363;-;SP119_1353
1367365;1368819;-;SP119_1354
1368990;1370369;-;SP119_1355
1370538;1371455;-;SP119_1356
1371519;1371743;-;SP119_1357
1371847;1372590;-;SP119_1358
1372590;1373393;-;SP119_1359
1373588;1374931;-;SP119_1360
1375089;1376099;-;SP119_1361
1376101;1378356;-;SP119_1362
1378360;1378683;-;SP119_1363
1378688;1379638;-;SP119_1364
1380015;1380155;-;SP119_1365
1380175;1381425;-;SP119_1366
1381418;1382239;-;SP119_1367
1382304;1383932;-;SP119_1368
1383937;1384671;-;SP119_1369
1384705;1384971;-;SP119_1370
1385164;1387149;-;SP119_1371
1387367;1388011;-;SP119_1372
1388137;1389636;-;SP119_1373
1389626;1390972;-;SP119_1374
1391080;1391781;-;SP119_1375
1391783;1393621;-;SP119_1376
1393637;1395163;-;SP119_1377
1395524;1395868;-;SP119_1378
1396043;1396300;-;SP119_1379
1396454;1398493;-;SP119_1380
1398871;1399788;-;SP119_1381
1400160;1400693;-;SP119_1382
1400825;1401664;-;SP119_1383
1401786;1402934;-;SP119_1384
1403052;1404683;-;SP119_1385
1404894;1405607;+;SP119_1386
1405736;1406578;-;SP119_1387
1406871;1407428;+;SP119_1388
1407464;1408288;-;SP119_1389
1408290;1408907;-;SP119_1390
1408926;1409045;-;SP119_1391
1409104;1410081;-;SP119_1392
1410163;1410426;-;SP119_1393
1410591;1411106;-;SP119_1394
1411121;1411546;-;SP119_1395
1411786;1413234;-;SP119_1396
1413263;1413568;-;SP119_1397
1413561;1414034;-;SP119_1398
1414271;1415041;+;SP119_1399
1415245;1415448;-;SP119_1400
1415462;1417693;-;SP119_1401
1417693;1418127;-;SP119_1402
1418299;1419285;+;SP119_1403
1419419;1419769;-;SP119_1404
1419974;1422835;-;SP119_1405
1422855;1423157;-;SP119_1406
1423150;1423446;-;SP119_1407
1423462;1424619;-;SP119_1408
1424794;1425330;-;SP119_1409
1425575;1425754;-;SP119_1410
1425993;1427165;+;SP119_1411
1427281;1428477;-;SP119_1412
1428588;1428773;-;SP119_1413
1428770;1429069;-;SP119_1414
1429080;1429700;-;SP119_1415
1429703;1429864;-;SP119_1416
1429873;1431780;-;SP119_1417
1431791;1432426;-;SP119_1418
1432426;1433481;-;SP119_1419
1433478;1435460;-;SP119_1420
1435470;1436312;-;SP119_1421
1436324;1440706;-;SP119_1422
1440721;1440954;-;SP119_1423
1441029;1441484;-;SP119_1424
1441538;1442137;-;SP119_1425
1442149;1442508;-;SP119_1426
1442512;1442856;-;SP119_1427
1442853;1443131;-;SP119_1428
1443142;1443498;-;SP119_1429
1443510;1444397;-;SP119_1430
1444410;1444979;-;SP119_1431
1445135;1445401;-;SP119_1432
1445404;1445592;-;SP119_1433
1445623;1447068;-;SP119_1434
1447028;1448560;-;SP119_1435
1448576;1449853;-;SP119_1436
1449843;1450295;-;SP119_1437
1450385;1450801;-;SP119_1438
1450798;1450989;-;SP119_1439
1450979;1451830;-;SP119_1440
1451839;1452105;-;SP119_1441
1452102;1452269;-;SP119_1442
1452270;1453592;-;SP119_1443
1453589;1453864;-;SP119_1444
1454251;1456635;-;SP119_1445
1456640;1458562;-;SP119_1446
1458605;1459162;-;SP119_1447
1459173;1459571;-;SP119_1448
1459575;1460729;-;SP119_1449
1460729;1461028;-;SP119_1450
1461116;1461319;-;SP119_1451
1461316;1461468;-;SP119_1452
1461465;1461851;-;SP119_1453
1461848;1462051;-;SP119_1454
1462044;1462214;-;SP119_1455
1462211;1462486;-;SP119_1456
1462548;1462763;-;SP119_1457
1462811;1463224;+;SP119_1458
1463205;1463360;-;SP119_1459
1463635;1464036;+;SP119_1460
1464050;1464433;+;SP119_1461
1464444;1464995;+;SP119_1462
1465112;1466191;+;SP119_1463
1466389;1467024;-;SP119_1464
1467024;1467815;-;SP119_1465
1467879;1468913;-;SP119_1466
1468916;1469641;-;SP119_1467
1469713;1470132;+;SP119_1468
1470129;1470485;+;SP119_1469
1470596;1471870;-;SP119_1470
1471879;1472403;-;SP119_1471
1472378;1472839;-;SP119_1472
1472993;1474453;-;SP119_1473
1474717;1475529;+;SP119_1474
1475881;1476873;+;SP119_1475
1476962;1477771;+;SP119_1476
1477788;1478699;+;SP119_1477
1478813;1479172;+;SP119_1478
1479564;1480841;+;SP119_1479
1481063;1481833;-;SP119_1480
1481830;1482696;-;SP119_1481
1482705;1484069;-;SP119_1482
1484101;1484523;-;SP119_1483
1484520;1485020;-;SP119_1484
1485022;1486254;-;SP119_1485
1486269;1487003;-;SP119_1486
1486993;1487931;-;SP119_1487
1487956;1488927;-;SP119_1488
1489129;1489353;-;SP119_1489
1489414;1490388;-;SP119_1490
1490389;1490823;-;SP119_1491
1490900;1491691;-;SP119_1492
1491911;1493047;-;SP119_1493
1493328;1495154;-;SP119_1494
1495335;1495907;-;SP119_1495
1495910;1496944;-;SP119_1496
1497079;1497648;-;SP119_1497
1497645;1498388;-;SP119_1498
1498378;1499085;-;SP119_1499
1499476;1499715;-;SP119_1500
1499934;1500149;-;SP119_1501
1500146;1501585;-;SP119_1502
1501585;1503051;-;SP119_1503
1503051;1503353;-;SP119_1504
1503585;1503833;-;SP119_1505
1504348;1504902;-;SP119_1508
1505049;1505831;-;SP119_1509
1506049;1507263;-;SP119_1510
1507494;1507946;+;SP119_1511
1508069;1509457;-;SP119_1512
1509529;1510494;+;SP119_1513
1510843;1511547;-;SP119_1514
1511560;1512462;-;SP119_1515
1512755;1514770;-;SP119_1516
1515145;1516539;-;SP119_1517
1516536;1517216;-;SP119_1518
1517213;1517806;-;SP119_1519
1517803;1519473;-;SP119_1520
1519466;1521229;-;SP119_1521
1521226;1522062;-;SP119_1522
1522059;1523081;-;SP119_1523
1523083;1523967;-;SP119_1524
1523951;1524826;-;SP119_1525
1525023;1528850;-;SP119_1526
1529339;1530850;-;SP119_1527
1530937;1532037;-;SP119_1528
1532034;1532390;-;SP119_1529
1532506;1535025;-;SP119_1530
1535191;1535649;-;SP119_1531
1535609;1536313;-;SP119_1532
1536475;1537428;-;SP119_1533
1537523;1538407;-;SP119_1534
1538671;1541658;-;SP119_1535
1541889;1543772;-;SP119_1536
1544014;1545453;+;SP119_1537
1545458;1546423;+;SP119_1538
1546564;1547016;-;SP119_1539
1547009;1547398;-;SP119_1540
1547444;1548001;-;SP119_1541
1548097;1548558;-;SP119_1542
1548593;1549666;-;SP119_1543
1549781;1552609;-;SP119_1544
1552812;1553756;+;SP119_1545
1553889;1554545;+;SP119_1546
1554678;1554917;-;SP119_1547
1555082;1555573;-;SP119_1548
1555595;1555885;-;SP119_1549
1556058;1556351;-;SP119_1550
1556519;1557673;+;SP119_1551
1557749;1558336;+;SP119_1552
1558388;1558702;-;SP119_1553
1558783;1559283;-;SP119_1554
1559287;1561626;-;SP119_1555
1561775;1562320;-;SP119_1556
1562323;1562631;-;SP119_1557
1562788;1563690;+;SP119_1558
1563701;1564294;+;SP119_1559
1564352;1566805;+;SP119_1560
1566896;1567378;+;SP119_1561
1567471;1568565;-;SP119_1562
1568774;1571101;+;SP119_1563
1571279;1572229;-;SP119_1564
1572214;1572966;-;SP119_1565
1573264;1574160;+;SP119_1566
1574496;1575344;-;SP119_1567
1575846;1577042;-;SP119_1568
1577208;1577867;+;SP119_1569
1577889;1580171;+;SP119_1570
1580251;1580472;-;SP119_1571
1580642;1581016;+;SP119_1572
1581209;1581508;+;SP119_1573
1581565;1582302;-;SP119_1574
1582451;1583038;-;SP119_1575
1583087;1583617;-;SP119_1576
1583823;1584992;+;SP119_1577
1585087;1585758;-;SP119_1578
1585788;1586990;-;SP119_1579
1587011;1587790;-;SP119_1580
1588030;1588773;+;SP119_1581
1589009;1589278;+;SP119_1582
1589449;1590477;-;SP119_1583
1590467;1590922;-;SP119_1584
1590894;1591592;-;SP119_1585
1591877;1592107;+;SP119_1586
1592109;1593791;+;SP119_1587
1594018;1595364;-;SP119_1588
1595402;1595773;-;SP119_1589
1595840;1596391;-;SP119_1590
1596654;1597850;-;SP119_1591
1598043;1598897;-;SP119_1592
1599127;1600017;-;SP119_1593
1600254;1601918;-;SP119_1594
1601918;1602283;-;SP119_1595
1602450;1603583;-;SP119_1596
1603761;1603949;-;SP119_1597
1604331;1605212;-;SP119_1598
1605558;1606484;-;SP119_1599
1606652;1608256;-;SP119_1600
1608513;1609088;-;SP119_1601
1609305;1610588;-;SP119_1602
1610909;1611754;+;SP119_1603
1611819;1612379;-;SP119_1604
1612393;1612863;-;SP119_1605
1612853;1613617;-;SP119_1606
1613607;1614356;-;SP119_1607
1614541;1615026;-;SP119_1608
1620810;1621883;-;SP119_1609
1622234;1625212;+;SP119_1610
1625225;1626424;+;SP119_1611
1626437;1628017;+;SP119_1612
1628570;1629175;-;SP119_1613
1629156;1630718;-;SP119_1614
1630758;1632665;-;SP119_1615
1632667;1633404;-;SP119_1616
1633401;1633862;-;SP119_1617
1633936;1635561;-;SP119_1618
1635644;1635799;-;SP119_1619
1636302;1637708;-;SP119_1620
1637796;1639493;-;SP119_1621
1639493;1639810;-;SP119_1622
1639834;1640817;-;SP119_1623
1640821;1641750;-;SP119_1624
1641798;1642313;-;SP119_1625
1642348;1642776;-;SP119_1626
1643223;1643996;+;SP119_1627
1644657;1644944;+;SP119_1628
1644934;1645269;+;SP119_1629
1646494;1646886;-;SP119_1630
1646907;1647353;-;SP119_1631
1647571;1647777;-;SP119_1632
1647774;1648280;-;SP119_1633
1648416;1649276;-;SP119_1634
1649373;1649891;-;SP119_1635
1649895;1650641;-;SP119_1636
1650688;1651485;-;SP119_1637
1651681;1652094;-;SP119_1638
1652087;1653430;-;SP119_1639
1653458;1653688;-;SP119_1640
1654167;1654748;-;SP119_1641
1654757;1655509;-;SP119_1642
1655502;1657634;-;SP119_1643
1657915;1658643;-;SP119_1644
1658799;1660034;-;SP119_1645
1660061;1660345;-;SP119_1646
1660338;1662398;-;SP119_1647
1662750;1663019;-;SP119_1648
1663177;1663332;-;SP119_1649
1663458;1663727;+;SP119_1650
1663828;1664442;+;SP119_1651
1664476;1665018;-;SP119_1652
1665149;1665577;-;SP119_1653
1665687;1670084;-;SP119_1654
1670339;1672195;-;SP119_1655
1672393;1673652;-;SP119_1656
1673725;1674519;-;SP119_1657
1674532;1675281;-;SP119_1658
1675500;1675865;-;SP119_1659
1675981;1676328;-;SP119_1660
1676470;1679967;-;SP119_1661
1680165;1681778;-;SP119_1662
1681907;1683040;-;SP119_1663
1683338;1684186;-;SP119_1664
1684546;1685868;+;SP119_1665
1685966;1686409;-;SP119_1666
1686424;1688643;-;SP119_1667
1688895;1689941;-;SP119_1668
1690323;1690805;+;SP119_1669
1691199;1692017;-;SP119_1670
1692100;1694286;-;SP119_1671
1694644;1695393;-;SP119_1672
1695393;1696346;-;SP119_1673
1696417;1696887;-;SP119_1674
1697087;1698844;+;SP119_1675
1698877;1699443;+;SP119_1676
1699476;1700744;+;SP119_1677
1701241;1701681;+;SP119_1678
1701736;1702242;+;SP119_1679
1702491;1703192;+;SP119_1680
1703476;1703742;-;SP119_1681
1703921;1705549;+;SP119_1682
1705662;1706639;+;SP119_1683
1706636;1707457;+;SP119_1684
1707469;1708272;+;SP119_1685
1708256;1708882;+;SP119_1686
1708963;1709163;-;SP119_1687
1709332;1711809;-;SP119_1688
1711822;1712742;-;SP119_1689
1712920;1714053;-;SP119_1690
1714304;1715371;-;SP119_1691
1715468;1718962;-;SP119_1692
1719396;1720601;+;SP119_1693
1721180;1722100;-;SP119_1694
1722289;1723743;-;SP119_1695
1723928;1725517;-;SP119_1696
1725894;1726088;+;SP119_1697
1726194;1726445;-;SP119_1698
1726524;1728125;-;SP119_1699
1728227;1729615;-;SP119_1700
1729612;1730265;-;SP119_1701
1730359;1731576;-;SP119_1702
1731589;1732263;-;SP119_1703
1732250;1733518;-;SP119_1704
1733941;1734345;-;SP119_1705
1734372;1734668;-;SP119_1706
1734912;1735148;+;SP119_1707
1735423;1736352;-;SP119_1708
1736832;1737137;-;SP119_1709
1737139;1738335;-;SP119_1710
1738911;1738991;+;SP119_1712
1739275;1740117;+;SP119_1713
1740358;1741173;-;SP119_1714
1741537;1742046;+;SP119_1715
1742128;1743216;-;SP119_1716
1743273;1743941;-;SP119_1717
1743954;1746371;-;SP119_1718
1746581;1747885;-;SP119_1719
1747895;1748203;-;SP119_1720
1748231;1748551;-;SP119_1721
1748839;1749819;-;SP119_1722
1749835;1750581;-;SP119_1723
1750707;1751480;+;SP119_1724
1751717;1751893;-;SP119_1725
1751907;1752059;-;SP119_1725b
1752108;1754444;-;SP119_1726
1754483;1754863;-;SP119_1727
1755354;1755545;+;SP119_1728
1755529;1756440;+;SP119_1729
1756529;1758169;-;SP119_1730
1758416;1759912;+;SP119_1731
1760540;1760770;-;SP119_1732
1761115;1762746;-;SP119_1733
1762782;1763072;-;SP119_1734
1763250;1765694;-;SP119_1735
1765694;1766155;-;SP119_1736
1766351;1766554;-;SP119_1737
1767550;1768110;+;SP119_1738
1768131;1769663;+;SP119_1739
1769721;1770986;-;SP119_1740
1771278;1773308;+;SP119_1741
1773397;1774296;+;SP119_1742
1774307;1774933;+;SP119_1743
1774951;1776624;+;SP119_1744
1776646;1777242;+;SP119_1745
1777462;1778805;+;SP119_1746
1778816;1780357;+;SP119_1747
1780543;1781529;+;SP119_1748
1781560;1784634;-;SP119_1749
1784938;1785705;+;SP119_1750
1785839;1786879;+;SP119_1751
1787045;1788940;-;SP119_1752
1789148;1790776;-;SP119_1753
1790843;1792867;-;SP119_1754
1793078;1793791;+;SP119_1755
1794070;1794309;-;SP119_1758
1794595;1795452;+;SP119_1759
1795494;1796225;+;SP119_1760
1796399;1797013;-;SP119_1761
1797013;1797522;-;SP119_1762
1797531;1798466;-;SP119_1763
1798495;1798641;-;SP119_1764
1798823;1801021;-;SP119_1765
1801118;1802677;-;SP119_1766
1803090;1803395;-;SP119_1767
1803407;1803826;-;SP119_1768
1803823;1804092;-;SP119_1769
1804205;1804603;-;SP119_1770
1804894;1806030;-;SP119_1771
1806119;1807390;-;SP119_1772
1807459;1808019;-;SP119_1773
1808029;1808625;-;SP119_1774
1808627;1809847;-;SP119_1775
1809858;1811840;-;SP119_1776
1811969;1814524;-;SP119_1777
1814511;1814717;-;SP119_1778
1814860;1815297;-;SP119_1779
1815588;1817279;+;SP119_1780
1817367;1817675;+;SP119_1781
1817702;1818574;-;SP119_1782
1818617;1819495;-;SP119_1783
1819515;1820456;-;SP119_1784
1820449;1822197;-;SP119_1785
1822535;1823815;-;SP119_1786
1824035;1824217;+;SP119_1787
1824233;1824382;+;SP119_1788
1824675;1825289;+;SP119_1789
1825301;1825639;+;SP119_1790
1825690;1826613;+;SP119_1791
1826679;1827431;+;SP119_1792
1827428;1828030;+;SP119_1793
1828506;1828787;-;SP119_1794
1829241;1830083;+;SP119_1795
1830130;1830771;-;SP119_1796
1830978;1831304;+;SP119_1797
1831291;1831878;+;SP119_1798
1831875;1832954;+;SP119_1799
1833072;1835345;-;SP119_1800
1835480;1836013;+;SP119_1801
1836167;1836778;-;SP119_1802
1837069;1838202;-;SP119_1803
1838834;1839106;-;SP119_1804
1839123;1840484;-;SP119_1805
1840520;1840972;-;SP119_1806
1840969;1842945;-;SP119_1807
1843036;1844934;-;SP119_1808
1845058;1845375;-;SP119_1809
1846152;1847273;-;SP119_1810
1847571;1848242;+;SP119_1811
1848254;1849126;+;SP119_1812
1849539;1850153;-;SP119_1813
1850525;1851325;-;SP119_1814
1851318;1852160;-;SP119_1815
1852136;1852975;-;SP119_1816
1852977;1853519;-;SP119_1817
1853533;1854558;-;SP119_1818
1854608;1855897;-;SP119_1819
1855899;1857143;-;SP119_1820
1857574;1858833;+;SP119_1821
1858869;1860077;+;SP119_1822
1860259;1861173;+;SP119_1823
1861481;1861894;+;SP119_1824
1861896;1863002;+;SP119_1825
1863057;1863920;-;SP119_1826
1864122;1865603;-;SP119_1827
1865941;1866963;-;SP119_1828
1867382;1868254;+;SP119_1830
1868333;1869952;+;SP119_1831
1870035;1872611;+;SP119_1832
1873777;1874058;-;SP119_1833
1873982;1874251;-;SP119_1834
1874640;1875119;-;SP119_1835
1875331;1876554;+;SP119_1836
1876643;1877419;+;SP119_1837
